# Supplementary material for: Influence of soil nutrients on the presence and distribution of CPR bacteria in a long-term crop rotation experiment
Source: Front Microbiol. 2023 Jul 27;14:1114548. doi: 10.3389/fmicb.2023.1114548 (PMC10413278; doi:10.3389/fmicb.2023.1114548)
Supplement: Supplementary file 2 [file Table_1.XLSX]

## Sheet: All MAGs metadata
Information on the MAGs assembled from Cullars mini-metagenomes obtained by CheckM. Taxonomy determined as described in the methods.
	Comp	Cont	Strainhet	Gensize	contigs	N50	Meancontlen	Longestcont	GC	Codingdens	Phylum	Class
DT01	54.2	1.88	100	1014508	546	1905	1858	11397	42.8	92.38	Proteobactera	Gammaproteobacteria
DT02	97.67	0	0	763824	4	219018	190956	298336	51.3	91.6	Parcubacteria	Adlerbacteria
DT03	81.4	16.28	42.86	608631	199	3292	3058	9101	51.8	91.53	Parcubacteria	Parcubacteria
DT04	70.98	0	0	1214741	197	7707	6166	34534	52.3	92.28	Saccharibacteria	Saccharibacteria
DT05	95.69	0	0	2149375	63	57232	34117	143078	44.2	88.35	Chlamydiae	Chlamydiia
DT06	97.67	2.33	0	912562	9	199103	101395	369411	47.6	92.64	Saccharibacteria	Saccharibacteria
DT07	76.02	4.47	25	1523838	462	3989	3298	10698	40.2	92.59	Proteobactera	Gammaproteobacteria
DT08	97.67	0	0	787960	38	32600	20735	106687	41.4	90.25	Parcubacteria	Taylorbacteria
DT09	100	2.33	0	1304879	95	18298	13735	77489	50.5	92.29	Saccharibacteria	Saccharibacteria
DT10	65.12	0	0	971330	354	3323	2743	11401	56.7	87.54	Saccharibacteria	Saccharibacteria
DT11	90.99	7.05	50	2434739	447	7874	5446	33237	71.4	93.29	Actinobacteria	Actinobacteriota
DT12	86.05	0	0	694131	218	3555	3184	9449	39.7	88.52	Parcubacteria	Taylorbacteria
DT13	97.67	30.23	0	1323036	51	50130	25941	208640	52.4	90.12	Saccharibacteria	Saccharibacteria
DT14	100	0	0	680668	26	48300	26179	105370	43.7	92.31	Parcubacteria	Nomurabacteria
DT15	79.07	0	0	589452	161	4009	3661	12068	55.7	91.68	Parcubacteria	Kaiserbacteria
DT16	78.61	0.47	0	3549657	900	5186	3944	33761	60	92.02	Gemmatimonadetes	Gemmatinomonadetes
DT17	76.18	6.06	16.67	1360968	523	2916	2602	17239	39.2	93.71	Proteobactera	Gammaproteobacteria
DT18	35.39	1.18	33.33	1821507	222	12352	8204	55910	47.3	89.66	Crenarcheaota	Crenarcheaota
DT19	90.7	0	0	643778	165	4411	3901	24035	56.4	92.48	Parcubacteria	Nomurabacteria
DT20	71.39	4.55	0	954845	484	2110	1972	7772	43	91.22	Dependentiae	Dependentiae
DT21	41.69	0.16	0	866207	449	1991	1929	11291	46.3	91.45	Dependentiae	Dependentiae
DT22	100	0	0	692275	14	124731	49448	160511	44	89.46	Parcubacteria	Nomurabacteria
DT23	67.44	2.33	0	422008	151	2966	2794	5921	56.3	91.62	Parcubacteria	Nomurabacteria
DT24	72.09	6.98	0	1923224	777	2928	2475	17076	53.1	91.19	Saccharibacteria	Saccharibacteria
DT25	95.69	2.07	50	1322704	165	11313	8016	40833	45.3	94.65	Chlamydiae	Chlamydiia
DT26	97.67	0	0	842395	36	37031	23399	109778	51.9	91.21	Parcubacteria	Kaiserbacteria
DT27	65.12	0	0	849267	294	3408	2888	10648	47	86.85	Saccharibacteria	Saccharibacteria
DT28	74.42	9.3	0	3336346	664	16152	5024	139699	63	92.49	Parcubacteria	Parcubacteria
DT29	83.72	0	0	615081	166	4274	3705	15854	51	89.07	Parcubacteria	Taylorbacteria
DT30	100	2.33	0	802128	37	38800	21679	95512	50.6	90.74	Parcubacteria	Kaiserbacteria
DT31	76.74	0	0	884533	247	3914	3581	13979	53.8	90.19	ABY1	Uhrbacteria
DT32	90.7	0	0	792386	107	10170	7405	23890	49.6	89.74	Parcubacteria	Taylorbacteria
DT33	72.09	4.65	0	593917	163	4110	3643	13104	52.2	90.14	Parcubacteria	Taylorbacteria
DT34	97.67	0	0	908387	8	157816	113548	193622	44	90.61	Saccharibacteria	Saccharibacteria
DT35	90.7	0	0	778377	104	10414	7484	29863	50.2	92.56	Saccharibacteria	Saccharibacteria
DT36	100	1.88	50	1803904	190	14573	9494	48399	41.7	93.06	Proteobactera	Gammaproteobacteria
DT37	97.67	0	0	725377	29	75917	25013	169748	46.2	91.13	Parcubacteria	Nomurabacteria
DT38	100	0	0	1232696	188	8881	6556	45693	56.1	88.9	Saccharibacteria	Saccharibacteria
DT39	95.35	6.98	33.33	1205005	89	20537	13539	55615	45.3	86.08	Saccharibacteria	Saccharibacteria
DT40	90.7	4.65	0	946114	192	6183	4927	54391	42	89.73	Parcubacteria	Taylorbacteria
DT41	83.84	3.61	0	2291093	409	7789	5601	29356	71.5	93.67	Actinobacteria	Actinobacteriota
DT42	100	0	0	1231225	188	8881	6549	45693	56.1	88.96	Saccharibacteria	Saccharibacteria

## Sheet: MAG read counts
Number of reads from each sample mapped to the Cullars MAGs. Read counts were used to calculate MAG abundance in each plot
	P10.1	P10.2	P10.3	P11.1	P11.2	P11.3	P01.1	P01.2	P01.3	P02.1	P02.2	P02.3	P03.1	P03.2	P03.3	P04.1	P04.2	P04.3	P05.1	P05.2	P05.3	P06.1	P06.2	P06.3	P07.1	P07.2	P07.3	P08.1	P08.2	P08.3	P09.1	P09.2	P09.3	PA.1	PA.2	PA.3	PB.1	PB.2	PB.3	PC.1	PC.2	PC.3
DT01	356	230	346	896	650	1444	633	81	630	21	26	89	1447	963	1989	2488	2340	2093	1436	3317	9041	818	2572	551	1470	749	79	57	135	67	21782	888	5046	226	751	285	122	303	639	476	783	258
DT02	34	22	24	26	12	8	22	6	3	13	11	3	18	15	7	7	18	5	14	18	10	28	27	5	28	25	19	4	15	120	13	30	44	6	5	5	5	26	8	15	2	2
DT03	4	10	6	7	5	4	4	0	1	14	4	5	3	1	3	1	3	1	1	4	2	2	3	2	3	4	5	23	12	35	11	4	7	1	4	1	5	1	1	3	0	0
DT04	265	349	551	29777	28711	8453	1015	1373	775	712	346	3101	60646	2872	15807	127	98	67	66	210	622	284	194	93	887	2762	114	52	1055	254	740	517	470	89	111	101	52	142	3300	1264	320	144
DT05	8	10	16	20	10	125	7	0	1	15	1	3	33	13	38	10	15	16	2	30	10	10	13	54	12	21	8	32	94	27	106	11	29	41	3	1	2	2	44	2	0	1
DT06	217	211	4148	686	185	463	289	95	85	214	221	3342	516	254	9038	9980	3265	1609	3492	821257	45309	9734	260	266	410	402	693	6315	735	246	693	188	497	140	291	261	284	45154	2026	115	43	203
DT07	12107	11402	5881	807	1109	391	1250	2507	1221	1727	683	5114	38729	34252	7206	168	121	175	149	768	548	660	103	71	31	101	137	101	495	1070	286	291	194	61	51	471	500	357	1538	8075	209	228
DT08	17	11	12	2	5	1	4	0	5	5	5	2	5	6	4	4	9	0	2	4	12	2	12	8	10	9	2	40	220	35	8	3	16	1	4	3	1	4	8	8	1	2
DT09	457	1101	501	165	70	120	2792	3004	1738	62173	121118	45593	1776	2319	224	55	92	289	724	386	93	74	84	137	105	707	1672	884	107	39	217	76	185	69	205	1804	4626	2100	202	56	47	129
DT10	460	315	577	3956	979	826	429	382	1194	360	1292	649	7011	8429	16340	216	405	212	324	308	284	509	703	742	19024	10275	17281	676	550	939	207	100	306	69	1491	378	854	98	447	1056	221	70
DT11	1040	585	1970	5954	2904	5182	3427	3555	3480	2991	3163	5701	4383	3447	4897	6020	5359	7134	2303	2346	5723	2299	9324	10583	5141	3664	1708	235017	554233	13833	3429	2249	1304	3281	3608	2827	1388	8496	16923	4342	1038	7306
DT12	3	1	2	0	0	0	1	0	1	0	1	2	0	2	22	64	39	29	17	26	12	43	2	1	22	4	1	1	0	1	18	0	3	4	5	0	2	3	4	1	0	2
DT13	669	464	431	378	321	525	331	280	182	56	128	104	188	147	365	322	530	621	323	525	353	387	381	329	226	521	203	1005	1485	1182	365	434	673	212	304	361	151	281	349	248	343	702
DT14	1	2	3	7	0	0	2	0	1	5	0	5	4	0	0	2	2	1	0	1	2	0	10	5	1	5	1	188	211	3	5	8	2	0	0	0	1	11	19	0	0	0
DT15	0	5	5	20	27	9	7	5	1	3	4	2	3	21	3	2	16	7	1	28	10	20	2	4	7	7	3	2	37	68	5	13	19	1	3	3	7	22	9	224	1	19
DT16	32283	13508	16009	34363	22197	31052	8672	12476	7690	4815	2174	8407	19795	23430	31527	29753	20562	14502	12375	14755	26820	12408	28815	22309	20318	24081	12623	2394	2642	2442	15304	33490	25973	13010	16835	22110	7095	8560	11207	27497	2017	3481
DT17	618	291	825	8772	7355	3644	510	90	96	46	116	82	227	214	550	649	1392	1098	289	2089	7009	339	522	226	848	1841	179	111	667	269	46979	1865	3926	999	1385	750	985	2142	2538	10271	1446	594
DT18	4	2	4	15	7	15	7	2	19	4	6	9	2	2	8	1	9	16	3	11	4	18	4	7	3	9	2	414	39	32	3	5	2	25	3	1	1	21	9	5	113	193
DT19	34	17	9	21	5	17	20	6	5	11	10	7	17	8	8	6	11	7	6	19	8	19	6	25	9	18	10	7	11	5	11	9	13	5	17	10	4	7	23	0	1	3
DT20	2479	14683	17505	1341	850	167	383	252	139	186	314	3506	702	644	682	309	322	267	832	3666	9922	761	796	387	579	319	931	1026	210	101	385	667	1291	98	384	297	703	1656	1250	407	248	231
DT21	1984	3013	1591	2073	978	2708	717	1030	93	315	109	1425	773	334	1712	507	437	200	1209	4106	6289	4436	53214	11458	491	546	1637	874	558	559	744	2013	3889	857	344	212	309	818	668	1301	873	814
DT22	9	6	13	3	5	4	12	2	2	3	5	4	1	4	1	3	5	0	2	5	2	3	4	7	9	17	6	17	5	2	10	7	10	1	3	12	0	7	3	2	0	3
DT23	12	6	10	26	11	3	22	40	9	10	4	7	8	12	20	29	14	49	13	4	13	7	8	18	10	11	2	7	11	7	18	7	2	8	19	5	8	8	4	10	0	5
DT24	177	118	281	585	3162	340	114	76	71	352	126	1678	633	2748	188	85	98	184	82	413	457	2682	3369	5119	1938	1566	1124	21251	75497	289012	388	143	166	158	168	286	197	1233	2730	25883	74	106
DT25	265	160	127	551	3735	396	304	208	771	686	394	358	20162	4417	6207	363	323	428	488	4465	14178	438	600	615	8785	43204	23837	657	1082	667	121	148	3904	56	678	1381	901	272	1409	668	82	177
DT26	7	7	10	22	1	10	13	7	9	16	4	4	2	3	26	3	13	12	4	20	6	8	46	5	8	19	14	4	119	44	126	21	32	2	3	1	5	1	18	0	264	1
DT27	91	106	202	461	441	860	1215	1943	1096	1103	518	4797	37967	11394	20052	209	204	138	122	351	467	606	170	30	36	41	99	51	565	854	122	29	53	30	45	31	35	62	1850	3363	253	45
DT28	31	18	39	110	34	58	23	21	19	12	25	16	22	8	18	55	78	123	17	37	28	34	42	30	49	31	16	621	348	236	312	89	65	26	13	12	10	43	46	17	4	100
DT29	9	6	10	8	4	1	8	13	5	19	2	3	3	4	4	3	0	0	1	4	5	7	3	7	4	1	1	3	2	1	4	9	16	4	1	2	1	2	3	55	0	4
DT30	12	2	13	6	1	3	9	12	2	2	1	3	4	1	7	0	4	19	6	14	8	3	10	1	9	5	6	0	17	1	13	3	16	1	2	6	3	1	2	1	1	1
DT31	13	8	7	11	2	7	3	11	6	42	6	1	7	0	14	5	8	6	5	12	2	4	12	14	7	11	5	3	5	26	8	6	4	0	51	5	1	5	4	5	1	4
DT32	23	5	3	2	3	6	10	4	2	10	2	9	5	3	6	6	11	1	3	14	15	4	3	6	2	8	5	113	3	3	6	25	7	5	107	4	1	9	3	4	1	0
DT33	5	12	2	8	4	8	6	11	6	2	4	8	6	3	2	5	4	2	1	8	9	4	6	2	3	13	2	0	12	0	9	3	3	1	3	4	5	1	3	1	1	3
DT34	228	3055	142	215	112	117	150	83	118	137	2586	108	206	129	182	66	84	107	2243	122	127	94	5278	4878	6243	6532	536614	4971	3334	4774	238	172	282	69	241	308	16287	67	232	62	16	51
DT35	68	52	303	323	487	86	52	23	20	46	45	245	360	490	143	38	64	25	27	238	317	492	1564	1981	810	656	616	43102	57775	86296	150	61	124	48	102	46	33	1435	1946	2679	23	34
DT36	2090	533	1267	13697	6436	5543	610	746	894	232	127	619	7767	6421	5507	3640	7022	2768	2776	19041	20101	7622	9600	5109	5353	9508	615	428	669	569	16275	5253	78714	1399	5053	3498	1008	2600	3950	2005	835	628
DT37	15	9	13	9	0	2	0	20	2	5	9	2	3	2	2	5	4	1	1	16	2	8	5	5	4	5	1	4	42	83	9	11	13	6	6	0	1	6	1	4	0	44
DT38	690	227	741	488	507	2497	740	232	171	172	97	960	93	135	373	24	37	37	20	29	29	17	593	38	50	55	56	17	30	16	82369	552	1010	25	67	49	24	27	24	23	1486	202
DT39	24073	41170	64008	1342	1323	121	94	32	33	154	348	3224	988	303	637	67	52	115	248	516	1117	78	62	88	70	190	403	776	144	101	1081	1111	638	47	176	735	1666	3510	248	47	154	147
DT40	10	10	8	1	2	4	14	14	8	1	2	2	8	10	19	3	19	1	4	4	3	5	3	5	9	11	6	59	72	6	8	0	10	3	1	3	3	2	13	6	0	0
DT41	103	82	520	1543	442	817	465	317	519	384	424	896	1485	493	663	764	769	977	356	682	1540	256	3895	3921	1778	1324	803	164463	398247	8212	407	176	177	265	441	369	166	3839	8643	999	179	1407
DT42	477	137	533	336	205	1687	237	4	12	18	35	5	65	26	216	9	20	8	7	3	26	21	304	12	23	45	31	6	5	0	61881	341	695	14	76	31	7	6	11	3	865	14

## Sheet: Soil Parameters Metadata
Soil parameters and ammendment treatment
FertTreat: Fertilization treatment
FerSummary: Fertilization Summary
VarMacroNut: Varying macronutrient
pHCorr: pH Correction
	Plot	FertTreat	FerSummary	Treatment	WinterLegumes	VarMacroNut	PhCorr	Micronutrients	StdFertilization	N	P	K	S	CaCAT	KCAT	MgCAT	PCAT	AlCAT	BCAT	CuCAT	FeCAT	MnCAT	NaCAT	ZnCAT	NO3NCAT	NCAT	CCAT	pHCAT	CaMean	Kmean	MgMean	Pmean	AlMean	Bmean	CuMean	FeMean	MnMean	NaMean	ZnMean	NO3NMean	NMean	Cmean	pHMean	CaSD	KSD	MgSD	PSD	AlSD	BSD
P01.1	Plot01	StandardNoWinterLegumes	AllNutrients	Nitrogen	no	Standard	yes	no	yes	yes	yes	yes	yes	VeryLow	Medium	VeryLow	VeryLow	Low	VeryLow	Low	VeryLow	Low	VeryLow	VeryLow	Low	VeryLow	VeryLow	Neutral	526.09	59.6	52.94	49.43	130.56	0.22	0.5	8.54	12.74	38.87	1.64	9.75	0.04	0.66	5.96	22.94	6.08	2.01	3.54	2.39	0.01
P01.2	Plot01	StandardNoWinterLegumes	AllNutrients	Nitrogen	no	Standard	yes	no	yes	yes	yes	yes	yes	VeryLow	Medium	VeryLow	VeryLow	Low	VeryLow	Low	VeryLow	Low	VeryLow	VeryLow	Low	VeryLow	VeryLow	Neutral	526.09	59.6	52.94	49.43	130.56	0.22	0.5	8.54	12.74	38.87	1.64	9.75	0.04	0.66	5.96	22.94	6.08	2.01	3.54	2.39	0.01
P01.3	Plot01	StandardNoWinterLegumes	AllNutrients	Nitrogen	no	Standard	yes	no	yes	yes	yes	yes	yes	VeryLow	Medium	VeryLow	VeryLow	Low	VeryLow	Low	VeryLow	Low	VeryLow	VeryLow	Low	VeryLow	VeryLow	Neutral	526.09	59.6	52.94	49.43	130.56	0.22	0.5	8.54	12.74	38.87	1.64	9.75	0.04	0.66	5.96	22.94	6.08	2.01	3.54	2.39	0.01
P02.1	Plot02	noP	Pchanges	Phosphorus	yes	Phosphorus	yes	no	no	yes	no	yes	yes	Low	Medium	Medium	VeryLow	VeryLow	Low	VeryLow	VeryLow	Low	VeryLow	Low	Medium	Low	Low	Neutral	667.79	47.78	152.95	14.82	78	0.3	0.34	3.32	15.83	38.31	2.7	19.87	0.07	1.08	6.15	49.33	1.04	4.1	3.71	1.15	0.01
P02.2	Plot02	noP	Pchanges	Phosphorus	yes	Phosphorus	yes	no	no	yes	no	yes	yes	Low	Medium	Medium	VeryLow	VeryLow	Low	VeryLow	VeryLow	Low	VeryLow	Low	Medium	Low	Low	Neutral	667.79	47.78	152.95	14.82	78	0.3	0.34	3.32	15.83	38.31	2.7	19.87	0.07	1.08	6.15	49.33	1.04	4.1	3.71	1.15	0.01
P02.3	Plot02	noP	Pchanges	Phosphorus	yes	Phosphorus	yes	no	no	yes	no	yes	yes	Low	Medium	Medium	VeryLow	VeryLow	Low	VeryLow	VeryLow	Low	VeryLow	Low	Medium	Low	Low	Neutral	667.79	47.78	152.95	14.82	78	0.3	0.34	3.32	15.83	38.31	2.7	19.87	0.07	1.08	6.15	49.33	1.04	4.1	3.71	1.15	0.01
P03.1	Plot03	Standard	AllNutrients	Ctrl+	yes	Standard	yes	no	yes	yes	yes	yes	yes	VeryHigh	High	VeryHigh	Low	Medium	High	VeryLow	VeryLow	High	Low	Medium	VeryHigh	VeryHigh	VeryHigh	Neutral	2370.99	71.49	240.83	105.87	153.34	0.46	0.3	5.5	33.21	43.2	4.38	33.49	0.2	2.74	6.32	97.29	4.81	3.93	2.37	3.89	0.02
P03.2	Plot03	Standard	AllNutrients	Ctrl+	yes	Standard	yes	no	yes	yes	yes	yes	yes	VeryHigh	High	VeryHigh	Low	Medium	High	VeryLow	VeryLow	High	Low	Medium	VeryHigh	VeryHigh	VeryHigh	Neutral	2370.99	71.49	240.83	105.87	153.34	0.46	0.3	5.5	33.21	43.2	4.38	33.49	0.2	2.74	6.32	97.29	4.81	3.93	2.37	3.89	0.02
P03.3	Plot03	Standard	AllNutrients	Ctrl+	yes	Standard	yes	no	yes	yes	yes	yes	yes	VeryHigh	High	VeryHigh	Low	Medium	High	VeryLow	VeryLow	High	Low	Medium	VeryHigh	VeryHigh	VeryHigh	Neutral	2370.99	71.49	240.83	105.87	153.34	0.46	0.3	5.5	33.21	43.2	4.38	33.49	0.2	2.74	6.32	97.29	4.81	3.93	2.37	3.89	0.02
P04.1	Plot04	4/3K	Kchanges	Potassium	yes	Potassium	yes	no	yes	yes	yes	yes	yes	Low	High	Low	Low	Medium	VeryLow	VeryLow	Low	Medium	VeryLow	VeryLow	Low	Low	Low	Acidic	764.66	64.2	76.77	74.46	166.37	0.2	0.43	14.25	25.94	38.48	2.28	9.43	0.07	1.22	5.31	165.11	1.52	16.69	11.4	9.82	0.01
P04.2	Plot04	4/3K	Kchanges	Potassium	yes	Potassium	yes	no	yes	yes	yes	yes	yes	Low	High	Low	Low	Medium	VeryLow	VeryLow	Low	Medium	VeryLow	VeryLow	Low	Low	Low	Acidic	764.66	64.2	76.77	74.46	166.37	0.2	0.43	14.25	25.94	38.48	2.28	9.43	0.07	1.22	5.31	165.11	1.52	16.69	11.4	9.82	0.01
P04.3	Plot04	4/3K	Kchanges	Potassium	yes	Potassium	yes	no	yes	yes	yes	yes	yes	Low	High	Low	Low	Medium	VeryLow	VeryLow	Low	Medium	VeryLow	VeryLow	Low	Low	Low	Acidic	764.66	64.2	76.77	74.46	166.37	0.2	0.43	14.25	25.94	38.48	2.28	9.43	0.07	1.22	5.31	165.11	1.52	16.69	11.4	9.82	0.01
P05.1	Plot05	AdditionalRockP	Pchanges	Phosphorus	yes	Phosphorus	yes	no	yes	yes	yes	yes	yes	Medium	VeryHigh	VeryLow	VeryHigh	High	VeryLow	VeryLow	VeryLow	VeryHigh	Medium	Medium	Low	Medium	Medium	Acidic	1601.64	75.26	61.41	355.29	170.79	0.25	0.48	6.96	50.88	45.84	3.87	9.79	0.11	1.75	5.56	160.66	1.33	1.32	24.58	9.26	0
P05.2	Plot05	AdditionalRockP	Pchanges	Phosphorus	yes	Phosphorus	yes	no	yes	yes	yes	yes	yes	Medium	VeryHigh	VeryLow	VeryHigh	High	VeryLow	VeryLow	VeryLow	VeryHigh	Medium	Medium	Low	Medium	Medium	Acidic	1601.64	75.26	61.41	355.29	170.79	0.25	0.48	6.96	50.88	45.84	3.87	9.79	0.11	1.75	5.56	160.66	1.33	1.32	24.58	9.26	0
P05.3	Plot05	AdditionalRockP	Pchanges	Phosphorus	yes	Phosphorus	yes	no	yes	yes	yes	yes	yes	Medium	VeryHigh	VeryLow	VeryHigh	High	VeryLow	VeryLow	VeryLow	VeryHigh	Medium	Medium	Low	Medium	Medium	Acidic	1601.64	75.26	61.41	355.29	170.79	0.25	0.48	6.96	50.88	45.84	3.87	9.79	0.11	1.75	5.56	160.66	1.33	1.32	24.58	9.26	0
P06.1	Plot06	noK	Kchanges	Potassium	yes	Potassium	yes	no	no	yes	yes	no	yes	VeryHigh	Medium	VeryHigh	Medium	Medium	High	VeryLow	Low	High	High	Medium	VeryHigh	Medium	Medium	Acidic	2771.83	48.93	288.23	157.48	166.91	0.45	0.45	10.39	35.43	47.75	4.33	30.43	0.12	1.68	5.73	203.79	3.47	29.6	6.4	5.44	0.08
P06.2	Plot06	noK	Kchanges	Potassium	yes	Potassium	yes	no	no	yes	yes	no	yes	VeryHigh	Medium	VeryHigh	Medium	Medium	High	VeryLow	Low	High	High	Medium	VeryHigh	Medium	Medium	Acidic	2771.83	48.93	288.23	157.48	166.91	0.45	0.45	10.39	35.43	47.75	4.33	30.43	0.12	1.68	5.73	203.79	3.47	29.6	6.4	5.44	0.08
P06.3	Plot06	noK	Kchanges	Potassium	yes	Potassium	yes	no	no	yes	yes	no	yes	VeryHigh	Medium	VeryHigh	Medium	Medium	High	VeryLow	Low	High	High	Medium	VeryHigh	Medium	Medium	Acidic	2771.83	48.93	288.23	157.48	166.91	0.45	0.45	10.39	35.43	47.75	4.33	30.43	0.12	1.68	5.73	203.79	3.47	29.6	6.4	5.44	0.08
P07.1	Plot07	2/3K	Kchanges	Potassium	yes	Potassium	yes	no	yes	yes	yes	yes	yes	High	Medium	High	Low	High	Medium	VeryLow	VeryLow	Medium	VeryLow	Low	High	Medium	Medium	Neutral	1765.82	55.4	178.16	128.95	170.17	0.35	0.37	7.33	22.6	39.75	2.65	26.82	0.12	1.69	6.23	80	5.21	0.53	4.93	3.32	0.02
P07.2	Plot07	2/3K	Kchanges	Potassium	yes	Potassium	yes	no	yes	yes	yes	yes	yes	High	Medium	High	Low	High	Medium	VeryLow	VeryLow	Medium	VeryLow	Low	High	Medium	Medium	Neutral	1765.82	55.4	178.16	128.95	170.17	0.35	0.37	7.33	22.6	39.75	2.65	26.82	0.12	1.69	6.23	80	5.21	0.53	4.93	3.32	0.02
P07.3	Plot07	2/3K	Kchanges	Potassium	yes	Potassium	yes	no	yes	yes	yes	yes	yes	High	Medium	High	Low	High	Medium	VeryLow	VeryLow	Medium	VeryLow	Low	High	Medium	Medium	Neutral	1765.82	55.4	178.16	128.95	170.17	0.35	0.37	7.33	22.6	39.75	2.65	26.82	0.12	1.69	6.23	80	5.21	0.53	4.93	3.32	0.02
P08.1	Plot08	NopHcorrection	AllNutrients	pH	yes	Standard	no	no	no	yes	yes	yes	yes	VeryLow	VeryLow	VeryLow	Low	VeryHigh	VeryLow	Low	VeryHigh	VeryLow	VeryHigh	VeryLow	VeryLow	Low	VeryLow	VeryAcidic	77.29	23.73	7.32	99.01	230.65	0.22	0.64	31.76	2.34	54.15	0.85	3.96	0.06	1.03	4.08	12.6	0.79	0.81	3.62	3.93	0.07
P08.2	Plot08	NopHcorrection	AllNutrients	pH	yes	Standard	no	no	no	yes	yes	yes	yes	VeryLow	VeryLow	VeryLow	Low	VeryHigh	VeryLow	Low	VeryHigh	VeryLow	VeryHigh	VeryLow	VeryLow	Low	VeryLow	VeryAcidic	77.29	23.73	7.32	99.01	230.65	0.22	0.64	31.76	2.34	54.15	0.85	3.96	0.06	1.03	4.08	12.6	0.79	0.81	3.62	3.93	0.07
P08.3	Plot08	NopHcorrection	AllNutrients	pH	yes	Standard	no	no	no	yes	yes	yes	yes	VeryLow	VeryLow	VeryLow	Low	VeryHigh	VeryLow	Low	VeryHigh	VeryLow	VeryHigh	VeryLow	VeryLow	Low	VeryLow	VeryAcidic	77.29	23.73	7.32	99.01	230.65	0.22	0.64	31.76	2.34	54.15	0.85	3.96	0.06	1.03	4.08	12.6	0.79	0.81	3.62	3.93	0.07
P09.1	Plot09	NoS	Schanges	Sulfur	yes	Sulfur	yes	no	no	yes	yes	yes	no	High	VeryHigh	High	Low	High	Low	VeryLow	Low	High	VeryLow	Medium	VeryHigh	High	Low	Acidic	1864.03	74.4	211.48	136.93	190.36	0.32	0.36	9.05	38.13	39.58	4.54	30.39	0.16	1.43	5.84	229.3	2.08	24.28	4.89	4.55	0.01
P09.2	Plot09	NoS	Schanges	Sulfur	yes	Sulfur	yes	no	no	yes	yes	yes	no	High	VeryHigh	High	Low	High	Low	VeryLow	Low	High	VeryLow	Medium	VeryHigh	High	Low	Acidic	1864.03	74.4	211.48	136.93	190.36	0.32	0.36	9.05	38.13	39.58	4.54	30.39	0.16	1.43	5.84	229.3	2.08	24.28	4.89	4.55	0.01
P09.3	Plot09	NoS	Schanges	Sulfur	yes	Sulfur	yes	no	no	yes	yes	yes	no	High	VeryHigh	High	Low	High	Low	VeryLow	Low	High	VeryLow	Medium	VeryHigh	High	Low	Acidic	1864.03	74.4	211.48	136.93	190.36	0.32	0.36	9.05	38.13	39.58	4.54	30.39	0.16	1.43	5.84	229.3	2.08	24.28	4.89	4.55	0.01
P10.1	Plot10	Standard+Micronutrient	AllNutrients	µ-nutrients	yes	Micronutrient	yes	yes	yes	yes	yes	yes	yes	High	VeryHigh	High	Low	Medium	VeryHigh	Low	VeryLow	Medium	VeryLow	VeryHigh	VeryHigh	High	Medium	Neutral	2219.93	86.97	210.8	136.23	166.17	0.54	0.51	5.59	28.58	38.07	8.17	33.67	0.16	1.58	6.39	27.87	10.06	6.52	6.97	3.83	0.02
P10.2	Plot10	Standard+Micronutrient	AllNutrients	µ-nutrients	yes	Micronutrient	yes	yes	yes	yes	yes	yes	yes	High	VeryHigh	High	Low	Medium	VeryHigh	Low	VeryLow	Medium	VeryLow	VeryHigh	VeryHigh	High	Medium	Neutral	2219.93	86.97	210.8	136.23	166.17	0.54	0.51	5.59	28.58	38.07	8.17	33.67	0.16	1.58	6.39	27.87	10.06	6.52	6.97	3.83	0.02
P10.3	Plot10	Standard+Micronutrient	AllNutrients	µ-nutrients	yes	Micronutrient	yes	yes	yes	yes	yes	yes	yes	High	VeryHigh	High	Low	Medium	VeryHigh	Low	VeryLow	Medium	VeryLow	VeryHigh	VeryHigh	High	Medium	Neutral	2219.93	86.97	210.8	136.23	166.17	0.54	0.51	5.59	28.58	38.07	8.17	33.67	0.16	1.58	6.39	27.87	10.06	6.52	6.97	3.83	0.02
P11.1	Plot11	1/3K	AllNutrients	Potassium	yes	Potassium	yes	no	yes	yes	yes	yes	yes	Medium	Medium	High	Low	Medium	Low	VeryLow	VeryLow	High	Low	Medium	High	High	Low	Acidic	1643.89	54.24	190.58	94.57	167.87	0.28	0.34	7.43	33.15	41.01	4.33	22.65	0.13	1.17	5.81	526.18	6.95	43.23	7.78	5.62	0.01
P11.2	Plot11	1/3K	AllNutrients	Potassium	yes	Potassium	yes	no	yes	yes	yes	yes	yes	Medium	Medium	High	Low	Medium	Low	VeryLow	VeryLow	High	Low	Medium	High	High	Low	Acidic	1643.89	54.24	190.58	94.57	167.87	0.28	0.34	7.43	33.15	41.01	4.33	22.65	0.13	1.17	5.81	526.18	6.95	43.23	7.78	5.62	0.01
P11.3	Plot11	1/3K	AllNutrients	Potassium	yes	Potassium	yes	no	yes	yes	yes	yes	yes	Medium	Medium	High	Low	Medium	Low	VeryLow	VeryLow	High	Low	Medium	High	High	Low	Acidic	1643.89	54.24	190.58	94.57	167.87	0.28	0.34	7.43	33.15	41.01	4.33	22.65	0.13	1.17	5.81	526.18	6.95	43.23	7.78	5.62	0.01
PA.1	PlotA	noN+Legume	Nchanges	Nitrogen	yes	Nitrogen	yes	no	no	no	yes	yes	yes	Low	VeryHigh	VeryLow	Low	VeryHigh	Low	VeryHigh	Low	Medium	VeryLow	High	Low	Low	Low	Acidic	666.15	81.09	25.13	106.12	228.51	0.29	1.29	10.31	23.54	36.92	5.86	9.61	0.08	1.26	5.23	4.87	7.53	0.25	4.1	9.58	0.02
PA.2	PlotA	noN+Legume	Nchanges	Nitrogen	yes	Nitrogen	yes	no	no	no	yes	yes	yes	Low	VeryHigh	VeryLow	Low	VeryHigh	Low	VeryHigh	Low	Medium	VeryLow	High	Low	Low	Low	Acidic	666.15	81.09	25.13	106.12	228.51	0.29	1.29	10.31	23.54	36.92	5.86	9.61	0.08	1.26	5.23	4.87	7.53	0.25	4.1	9.58	0.02
PA.3	PlotA	noN+Legume	Nchanges	Nitrogen	yes	Nitrogen	yes	no	no	no	yes	yes	yes	Low	VeryHigh	VeryLow	Low	VeryHigh	Low	VeryHigh	Low	Medium	VeryLow	High	Low	Low	Low	Acidic	666.15	81.09	25.13	106.12	228.51	0.29	1.29	10.31	23.54	36.92	5.86	9.61	0.08	1.26	5.23	4.87	7.53	0.25	4.1	9.58	0.02
PB.1	PlotB	noNnoLegume	Nchanges	Nitrogen	no	Nitrogen	yes	no	no	no	yes	yes	yes	Low	Medium	High	VeryLow	Medium	Low	Low	VeryLow	Medium	Low	Low	Low	Low	Low	Acidic	936.17	59.72	185.85	65.82	161.47	0.29	0.6	8.28	23.8	40.43	3.73	9.93	0.06	1.13	5.76	125.03	3.77	13	6.47	5.4	0.01
PB.2	PlotB	noNnoLegume	Nchanges	Nitrogen	no	Nitrogen	yes	no	no	no	yes	yes	yes	Low	Medium	High	VeryLow	Medium	Low	Low	VeryLow	Medium	Low	Low	Low	Low	Low	Acidic	936.17	59.72	185.85	65.82	161.47	0.29	0.6	8.28	23.8	40.43	3.73	9.93	0.06	1.13	5.76	125.03	3.77	13	6.47	5.4	0.01
PB.3	PlotB	noNnoLegume	Nchanges	Nitrogen	no	Nitrogen	yes	no	no	no	yes	yes	yes	Low	Medium	High	VeryLow	Medium	Low	Low	VeryLow	Medium	Low	Low	Low	Low	Low	Acidic	936.17	59.72	185.85	65.82	161.47	0.29	0.6	8.28	23.8	40.43	3.73	9.93	0.06	1.13	5.76	125.03	3.77	13	6.47	5.4	0.01
PC.1	PlotC	None	None	Ctrl-	no	None	no	no	no	no	no	no	no	VeryLow	VeryLow	VeryLow	VeryLow	Low	VeryLow	Low	Low	Low	VeryLow	VeryLow	VeryLow	VeryLow	Low	VeryAcidic	62.29	20.12	13.29	3.45	108.59	0.18	0.68	9.29	12.54	38.68	1.2	2.05	0.02	1.18	4.58	13.5	0.9	2.32	0.95	8.2	0.02
PC.2	PlotC	None	None	Ctrl-	no	None	no	no	no	no	no	no	no	VeryLow	VeryLow	VeryLow	VeryLow	Low	VeryLow	Low	Low	Low	VeryLow	VeryLow	VeryLow	VeryLow	Low	VeryAcidic	62.29	20.12	13.29	3.45	108.59	0.18	0.68	9.29	12.54	38.68	1.2	2.05	0.02	1.18	4.58	13.5	0.9	2.32	0.95	8.2	0.02
PC.3	PlotC	None	None	Ctrl-	no	None	no	no	no	no	no	no	no	VeryLow	VeryLow	VeryLow	VeryLow	Low	VeryLow	Low	Low	Low	VeryLow	VeryLow	VeryLow	VeryLow	Low	VeryAcidic	62.29	20.12	13.29	3.45	108.59	0.18	0.68	9.29	12.54	38.68	1.2	2.05	0.02	1.18	4.58	13.5	0.9	2.32	0.95	8.2	0.02
[truncated: 9 more columns]

## Sheet: Soil Total DNA OTUs
OTU counts and their taxonomic classification. OTUs derived from 16S amplification of total soil DNA from Cullars, same samples used for creating the enriched mini-metagenomes
	Plot03.1	Plot03.2	Plot03.3	Plot07.1	Plot07.2	Plot07.3	Plot08.1	Plot08.2	Plot08.3	Plot10.1	Plot10.2	Plot10.3	Plot11.1	Plot11.2	Plot11.3	Domain	Phylum	Class	Order	Family	Genus	Species
OTU1	7	1	2	8	174	154	3806	7564	1833	174	158	167	230	201	162	Bacteria	Proteobacteria	Gammaproteobacteria	Xanthomonadales	Rhodanobacteraceae	Chujaibacter	Chujaibacter
OTU10	379	545	1439	348	447	544	73	48	73	697	1498	347	271	379	753	Bacteria	Proteobacteria	Alphaproteobacteria	Sphingomonadales	Sphingomonadaceae	Sphingomonadaceae	Sphingomonadaceae
OTU100	0	2	8	4	21	9	742	280	139	17	18	14	18	11	22	Bacteria	Verrucomicrobiota	Verrucomicrobiae	Pedosphaerales	Pedosphaeraceae	Pedosphaera	Pedosphaera
OTU1000	21	3	13	1	3	2	0	0	0	1	2	0	8	1	5	Bacteria	Gemmatimonadota	Gemmatimonadetes	Gemmatimonadales	Gemmatimonadaceae	Gemmatimonadaceae	Gemmatimonadaceae
OTU1001	6	11	12	2	14	7	0	1	0	6	0	2	5	4	3	Bacteria	Acidobacteriota	Acidobacteriae	Bryobacterales	Bryobacteraceae	Bryobacter	Bryobacter_metagenome
OTU1002	31	49	46	7	9	71	8	4	2	80	69	36	34	33	34	Bacteria	Acidobacteriota	Vicinamibacteria	Vicinamibacterales	Vicinamibacteraceae	Vicinamibacteraceae	Vicinamibacteraceae
OTU1003	14	5	21	1	2	0	0	0	0	6	11	1	5	0	5	Bacteria	Verrucomicrobiota	Verrucomicrobiae	Pedosphaerales	Pedosphaeraceae	Pedosphaeraceae	Pedosphaeraceae
OTU1004	4	54	0	2	0	0	0	1	0	3	9	7	1	9	0	Bacteria	Bdellovibrionota	Oligoflexia	Oligoflexales	Oligoflexales	Oligoflexales	Oligoflexales
OTU1005	1	0	0	0	1	0	1	0	0	0	1	1	20	16	1	Bacteria	Bacteroidota	Bacteroidia	Sphingobacteriales	env.OPS_17	env.OPS_17	env.OPS_17
OTU1006	5	8	14	37	31	4	7	1	0	3	6	2	38	17	3	Bacteria	Verrucomicrobiota	Verrucomicrobiae	Pedosphaerales	Pedosphaeraceae	Ellin516	Ellin516
OTU1007	5	7	4	1	0	3	0	1	1	12	4	1	8	2	6	Bacteria	Gemmatimonadota	Gemmatimonadetes	Gemmatimonadales	Gemmatimonadaceae	Gemmatimonadaceae	Gemmatimonadaceae
OTU1008	7	6	12	0	2	1	0	0	0	8	9	8	2	1	1	Bacteria	Acidobacteriota	Vicinamibacteria	Vicinamibacterales	Vicinamibacterales	Vicinamibacterales	Vicinamibacterales
OTU1009	6	15	0	11	0	0	0	0	0	0	0	0	6	11	0	Bacteria	Firmicutes	Clostridia	Oscillospirales	Oscillospiraceae	NK4A214_group	NK4A214_group_metagenome
OTU101	3	1	7	34	43	17	450	564	105	36	22	24	39	36	168	Bacteria	WPS-2	WPS-2	WPS-2	WPS-2	WPS-2	WPS-2
OTU1010	6	10	6	6	5	3	42	14	17	3	5	5	3	4	32	Bacteria	Proteobacteria	Alphaproteobacteria	Acetobacterales	Acetobacteraceae	Acetobacteraceae	Acetobacteraceae
OTU1011	2	1	7	0	19	0	0	3	0	4	2	3	8	14	20	Bacteria	Chloroflexi	Anaerolineae	Caldilineales	Caldilineaceae	Caldilineaceae	Caldilineaceae
OTU1012	12	46	55	13	12	10	2	2	3	15	15	11	15	31	23	Bacteria	Actinobacteriota	Actinobacteria	Propionibacteriales	Nocardioidaceae	Nocardioides	Nocardioides
OTU1013	0	0	0	0	0	32	0	0	0	0	0	0	0	0	0	Archaea	Nanoarchaeota	Nanoarchaeia	Woesearchaeales	Woesearchaeales	Woesearchaeales	Woesearchaeales
OTU1014	4	11	9	0	8	10	7	3	1	8	19	2	9	28	5	Bacteria	Chloroflexi	Chloroflexia	Thermomicrobiales	JG30-KF-CM45	JG30-KF-CM45	JG30-KF-CM45
OTU1015	0	0	0	0	0	1	0	0	38	1	1	0	0	0	1	Bacteria	Chloroflexi	SHA-26	SHA-26	SHA-26	SHA-26	SHA-26
OTU1016	17	9	11	6	5	11	0	1	6	5	11	6	3	5	3	Bacteria	Myxococcota	Myxococcia	Myxococcales	27F-1492R	27F-1492R	27F-1492R
OTU1017	4	5	10	10	8	6	1	2	2	14	2	3	11	13	17	Bacteria	Proteobacteria	Gammaproteobacteria	Burkholderiales	A21b	A21b	A21b
OTU1018	21	19	13	13	10	6	0	1	6	14	21	5	13	11	8	Bacteria	Actinobacteriota	Thermoleophilia	Gaiellales	Gaiellaceae	Gaiella	Gaiella_metagenome
OTU1019	0	0	1	0	1	0	29	0	0	2	0	0	0	0	6	Bacteria	Chloroflexi	Ktedonobacteria	Ktedonobacterales	Ktedonobacteraceae	Ktedonobacteraceae	Ktedonobacteraceae
OTU102	17	78	157	115	63	14	22	9	6	51	42	21	29	71	74	Bacteria	Proteobacteria	Alphaproteobacteria	Elsterales	Elsterales	Elsterales	Elsterales
OTU1020	5	12	10	5	10	14	1	0	0	9	10	3	6	5	13	Bacteria	Actinobacteriota	Acidimicrobiia	Microtrichales	Ilumatobacteraceae	CL500-29_marine_group	CL500-29_marine_group_metagenome
OTU1021	16	5	4	0	0	8	0	0	1	4	6	8	2	1	3	Bacteria	Planctomycetota	Pla4_lineage	Pla4_lineage	Pla4_lineage	Pla4_lineage	Pla4_lineage
OTU1022	27	13	31	4	1	2	0	3	0	6	7	3	23	7	10	Bacteria	Actinobacteriota	Thermoleophilia	Solirubrobacterales	67-14	67-14	67-14
OTU1023	10	9	13	7	5	1	0	1	2	2	4	0	4	1	6	Bacteria	Actinobacteriota	Acidimicrobiia	Acidimicrobiia	Acidimicrobiia	Acidimicrobiia	Acidimicrobiia
OTU1024	1	6	1	1	4	14	0	0	1	0	3	0	1	1	0	Bacteria	Unknown	Unknown	Unknown	Unknown	Unknown	Unknown
OTU1025	34	27	18	4	1	5	2	2	0	38	44	2	12	3	2	Bacteria	Verrucomicrobiota	Verrucomicrobiae	Chthoniobacterales	Chthoniobacteraceae	Candidatus_Udaeobacter	Candidatus_Udaeobacter
OTU1026	9	3	7	0	0	0	0	0	0	2	8	0	7	0	0	Bacteria	Verrucomicrobiota	Verrucomicrobiae	Pedosphaerales	Pedosphaeraceae	Pedosphaeraceae	Pedosphaeraceae
OTU1027	0	0	0	0	1	4	56	9	26	2	2	3	2	2	1	Bacteria	Bdellovibrionota	Oligoflexia	0319-6G20	0319-6G20	0319-6G20	bacterium_enrichment
OTU1028	6	9	7	4	5	0	0	0	0	3	4	3	5	10	2	Bacteria	Actinobacteriota	Acidimicrobiia	Microtrichales	Iamiaceae	Iamia	Iamia_metagenome
OTU1029	6	5	11	12	1	1	1	1	5	2	3	5	24	5	9	Bacteria	Actinobacteriota	Actinobacteria	Streptosporangiales	Thermomonosporaceae	Actinocorallia	Actinocorallia_metagenome
OTU103	60	4	5	0	3	80	0	11	95	31	18	11	73	4	8	Bacteria	Firmicutes	Clostridia	Lachnospirales	Lachnospiraceae	Ruminococcus_gnavus_group	Ruminococcus_gnavus_group
OTU1030	0	1	0	0	0	1	0	3	1	4	28	1	2	2	2	Bacteria	Latescibacterota	Latescibacterota	Latescibacterota	Latescibacterota	Latescibacterota	Latescibacterota
OTU1031	17	0	0	0	0	0	0	0	0	0	0	0	0	0	32	Bacteria	Cyanobacteria	Cyanobacteriia	Cyanobacteriia	Cyanobacteriia	Cyanobacteriia	Cyanobacteriia
OTU1032	16	5	19	10	12	1	2	0	1	16	40	16	13	5	33	Bacteria	Verrucomicrobiota	Verrucomicrobiae	Pedosphaerales	Pedosphaeraceae	Pedosphaeraceae	Pedosphaeraceae
OTU1033	26	1	2	0	0	0	0	0	0	0	0	0	0	0	5	Bacteria	Cyanobacteria	Cyanobacteriia	Oxyphotobacteria_Incertae_Sedis	Unknown_Family	Leptolyngbya_VRUC_135	Leptolyngbya_VRUC_135
OTU1034	27	12	11	5	10	4	1	3	0	12	8	2	8	33	30	Bacteria	Proteobacteria	Alphaproteobacteria	Rhizobiales	Rhizobiales_Incertae_Sedis	Rhizobiales_Incertae_Sedis	Rhizobiales_Incertae_Sedis
OTU1035	1	7	0	2	14	11	0	0	0	0	0	0	0	2	1	Bacteria	Armatimonadota	Fimbriimonadia	Fimbriimonadales	Fimbriimonadaceae	Fimbriimonadaceae	Fimbriimonadaceae
OTU1036	1	9	10	10	21	6	1	0	2	12	33	12	3	30	43	Bacteria	Bacteroidota	Bacteroidia	Chitinophagales	Chitinophagaceae	Segetibacter	Segetibacter
OTU1037	2	0	2	0	13	18	0	0	0	0	0	6	7	0	27	Bacteria	Bacteroidota	Bacteroidia	Chitinophagales	Chitinophagaceae	Niastella	Niastella
OTU1038	0	0	1	0	0	6	0	1	2	0	1	2	0	0	43	Bacteria	Patescibacteria	Saccharimonadia	Saccharimonadales	Saccharimonadales	Saccharimonadales	Saccharimonadales
OTU1039	0	0	0	0	1	2	1	2	63	0	0	1	2	0	1	Bacteria	Proteobacteria	Gammaproteobacteria	Burkholderiales	Burkholderiaceae	Burkholderia-Caballeronia-Paraburkholderia	Trinickia_symbiotica
OTU104	23	47	34	43	25	4	3	4	4	51	52	12	11	39	26	Bacteria	Proteobacteria	Alphaproteobacteria	Rhizobiales	Beijerinckiaceae	Psychroglaciecola	Psychroglaciecola
OTU1040	0	0	0	0	0	0	0	47	0	0	2	0	4	1	0	Bacteria	Proteobacteria	Gammaproteobacteria	Diplorickettsiales	Diplorickettsiaceae	Diplorickettsiaceae	Diplorickettsiaceae
OTU1041	4	10	0	33	0	0	0	0	0	0	0	0	7	23	0	Bacteria	Firmicutes	Clostridia	Lachnospirales	Lachnospiraceae	Coprococcus	Coprococcus
OTU1042	0	0	0	0	1	0	0	5	59	1	0	2	0	0	0	Bacteria	FCPU426	FCPU426	FCPU426	FCPU426	FCPU426	FCPU426
OTU1043	0	3	3	2	6	3	1	3	1	10	14	9	1	2	9	Bacteria	Proteobacteria	Gammaproteobacteria	Xanthomonadales	Rhodanobacteraceae	Rhodanobacteraceae	Rhodanobacteraceae
OTU1044	0	0	1	0	0	0	2	0	0	0	0	0	0	0	29	Bacteria	Unknown	Unknown	Unknown	Unknown	Unknown	Unknown
OTU1045	13	11	14	8	6	5	0	0	3	4	5	5	10	7	0	Bacteria	Gemmatimonadota	Gemmatimonadetes	Gemmatimonadales	Gemmatimonadaceae	Roseisolibacter	Roseisolibacter
OTU1046	0	0	1	0	0	19	0	0	0	14	2	30	0	0	0	Archaea	Nanoarchaeota	Nanoarchaeia	Woesearchaeales	Woesearchaeales	Woesearchaeales	Woesearchaeales
OTU1047	15	0	5	2	2	2	0	1	0	6	12	1	2	3	3	Bacteria	Acidobacteriota	Subgroup_5	Subgroup_5	Subgroup_5	Subgroup_5	Subgroup_5
OTU1048	0	0	0	0	0	3	23	20	9	2	1	0	0	2	0	Bacteria	Unknown	Unknown	Unknown	Unknown	Unknown	Unknown
OTU1049	0	0	0	0	0	0	32	0	0	0	0	0	0	0	0	Bacteria	Firmicutes	Bacilli	Lactobacillales	Lactobacillaceae	Lactobacillus	Lactobacillus_plantarum
OTU105	0	36	82	2	262	0	5	0	207	25	55	75	1	54	147	Bacteria	Proteobacteria	Gammaproteobacteria	Burkholderiales	Sutterellaceae	Parasutterella	Parasutterella
OTU1050	0	0	0	0	0	1	19	1	33	0	1	0	2	0	0	Bacteria	Chloroflexi	Ktedonobacteria	Ktedonobacterales	JG30-KF-AS9	JG30-KF-AS9	JG30-KF-AS9
OTU1051	6	3	4	25	0	0	0	0	0	0	0	0	0	0	0	Bacteria	Bacteroidota	Bacteroidia	Chitinophagales	Chitinophagales	Chitinophagales	Chitinophagales
OTU1052	1	2	7	0	5	1	1	0	7	0	0	0	0	6	22	Bacteria	Chloroflexi	Ktedonobacteria	C0119	C0119	C0119	C0119
OTU1053	5	25	11	6	11	13	0	2	1	33	28	17	9	5	13	Bacteria	Acidobacteriota	Vicinamibacteria	Vicinamibacterales	Vicinamibacteraceae	Vicinamibacteraceae	Vicinamibacteraceae
OTU1054	1	3	8	5	5	6	0	0	0	0	10	9	2	3	1	Bacteria	Acidobacteriota	Vicinamibacteria	Vicinamibacterales	Vicinamibacterales	Vicinamibacterales	Vicinamibacterales
OTU1055	8	6	4	0	3	4	0	0	2	9	18	22	1	8	1	Bacteria	Acidobacteriota	Vicinamibacteria	Vicinamibacterales	Vicinamibacterales	Vicinamibacterales	Vicinamibacterales
OTU1056	18	6	7	1	0	0	0	0	0	0	0	0	0	0	0	Bacteria	Cyanobacteria	Vampirivibrionia	Obscuribacterales	Obscuribacteraceae	Obscuribacteraceae	Obscuribacteraceae_metagenome
OTU1057	20	7	11	1	0	0	0	0	2	6	2	1	0	1	6	Bacteria	Myxococcota	Polyangia	Haliangiales	Haliangiaceae	Haliangium	Haliangium
OTU1058	1	5	6	0	2	8	0	1	0	6	2	3	1	0	2	Bacteria	Proteobacteria	Alphaproteobacteria	Rhodobacterales	Rhodobacteraceae	Rhodobacteraceae	Rhodobacteraceae
OTU1059	3	2	0	1	3	0	1	0	1	0	0	3	4	5	17	Bacteria	Actinobacteriota	Actinobacteria	Corynebacteriales	Nocardiaceae	Rhodococcus	Rhodococcus_fascians
OTU106	12	17	12	19	93	372	1	1	3	21	7	31	31	12	13	Bacteria	Bacteroidota	Bacteroidia	Cytophagales	Microscillaceae	Microscillaceae	Microscillaceae
OTU1060	0	0	0	0	1	0	53	27	14	2	0	0	4	0	2	Bacteria	Chloroflexi	Ktedonobacteria	Ktedonobacterales	Ktedonobacteraceae	FCPS473	FCPS473
OTU1061	0	0	52	0	0	0	0	0	0	0	0	0	0	0	0	Bacteria	Patescibacteria	Parcubacteria	Parcubacteria	Parcubacteria	Parcubacteria	Parcubacteria
OTU1062	4	8	4	3	6	0	4	0	0	5	4	6	14	4	0	Bacteria	Actinobacteriota	Thermoleophilia	Gaiellales	Gaiellales	Gaiellales	Gaiellales
OTU1063	16	9	8	8	11	4	1	3	0	1	0	0	13	9	30	Bacteria	Acidobacteriota	Vicinamibacteria	Vicinamibacterales	Vicinamibacterales	Vicinamibacterales	Vicinamibacterales
OTU1064	17	10	7	6	3	1	0	0	0	0	2	1	12	6	7	Bacteria	Actinobacteriota	Thermoleophilia	Gaiellales	Gaiellales	Gaiellales	Gaiellales
OTU1065	5	5	10	0	4	8	0	3	0	8	8	12	4	1	2	Bacteria	Bdellovibrionota	Oligoflexia	0319-6G20	0319-6G20	0319-6G20	0319-6G20
OTU1066	8	25	18	1	7	6	0	0	3	48	11	17	12	8	7	Bacteria	Bacteroidota	Bacteroidia	Chitinophagales	Chitinophagaceae	Sediminibacterium	Sediminibacterium
OTU1067	0	15	0	26	0	0	0	0	0	0	0	0	0	12	0	Bacteria	Firmicutes	Clostridia	Oscillospirales	Oscillospiraceae	UCG-005	UCG-005
OTU1068	2	8	16	4	0	7	1	0	6	6	2	2	1	2	6	Bacteria	Proteobacteria	Alphaproteobacteria	Rhizobiales	Rhizobiales	Rhizobiales	Rhizobiales
OTU1069	2	10	5	1	1	17	2	1	0	7	3	4	2	14	9	Bacteria	Myxococcota	Polyangia	Polyangiales	Sandaracinaceae	Sandaracinaceae	Sandaracinaceae
OTU107	93	74	58	23	40	49	31	70	71	46	36	27	71	89	70	Bacteria	Proteobacteria	Alphaproteobacteria	Caulobacterales	Caulobacteraceae	Phenylobacterium	Phenylobacterium_metagenome
OTU1070	0	0	0	0	0	2	1	1	0	21	6	6	5	2	1	Bacteria	Myxococcota	Polyangia	Polyangiales	Sandaracinaceae	Sandaracinaceae	Sandaracinaceae_metagenome
OTU1071	1	8	11	6	0	6	0	0	0	6	3	4	1	1	4	Bacteria	Myxococcota	Polyangia	Polyangiales	Sandaracinaceae	Sandaracinus	Sandaracinus
OTU1072	4	2	2	0	1	7	1	0	0	7	15	3	5	0	2	Bacteria	Acidobacteriota	Vicinamibacteria	Vicinamibacterales	Vicinamibacterales	Vicinamibacterales	Vicinamibacterales
OTU1073	3	5	2	6	5	15	0	0	0	23	11	0	6	4	4	Bacteria	Planctomycetota	Phycisphaerae	Tepidisphaerales	WD2101_soil_group	WD2101_soil_group	WD2101_soil_group
OTU1074	15	4	35	23	20	8	3	1	2	1	5	6	3	12	6	Bacteria	Chloroflexi	Ktedonobacteria	Ktedonobacterales	Ktedonobacteraceae	Ktedonobacteraceae	Ktedonobacteraceae
OTU1075	0	0	0	0	0	0	1	0	30	0	2	2	0	0	0	Bacteria	Firmicutes	Bacilli	Paenibacillales	Paenibacillaceae	Paenibacillaceae	Paenibacillaceae
OTU1076	42	98	68	47	26	8	5	7	7	12	39	20	20	37	39	Bacteria	Actinobacteriota	Actinobacteria	Frankiales	Geodermatophilaceae	Geodermatophilus	Geodermatophilus
OTU1077	2	11	0	0	0	5	0	6	0	0	0	0	3	21	0	Bacteria	Firmicutes	Clostridia	Clostridiales	Clostridiaceae	Clostridium_sensu_stricto_1	Clostridium_sensu_stricto_1
OTU1078	7	5	14	8	8	16	5	0	1	23	13	5	10	24	17	Bacteria	Verrucomicrobiota	Verrucomicrobiae	Chthoniobacterales	Chthoniobacteraceae	Chthoniobacter	Chthoniobacter
OTU1079	2	2	7	6	6	0	0	1	5	16	11	5	5	7	6	Bacteria	Chloroflexi	Ktedonobacteria	C0119	C0119	C0119	C0119
OTU108	0	0	0	0	3	3	151	88	80	3	2	3	10	5	2	Bacteria	Chloroflexi	Chloroflexia	Thermomicrobiales	JG30-KF-CM45	JG30-KF-CM45	JG30-KF-CM45
OTU1080	0	0	0	0	0	1	0	0	0	0	0	0	0	1	40	Bacteria	Bacteroidota	Bacteroidia	Sphingobacteriales	AKYH767	AKYH767	AKYH767
OTU1081	6	2	12	3	1	0	0	0	0	0	1	0	1	0	16	Bacteria	Chloroflexi	Anaerolineae	RBG-13-54-9	RBG-13-54-9	RBG-13-54-9	RBG-13-54-9
OTU1082	0	0	0	0	2	0	3	31	4	0	0	1	2	0	0	Bacteria	Patescibacteria	Saccharimonadia	Saccharimonadales	LWQ8	LWQ8	LWQ8
OTU1083	0	1	4	0	2	3	2	1	0	0	6	2	2	1	3	Bacteria	Proteobacteria	Alphaproteobacteria	Alphaproteobacteria	Alphaproteobacteria	Alphaproteobacteria	Alphaproteobacteria
OTU1084	1	2	2	0	1	5	1	2	0	4	5	6	3	4	2	Bacteria	Armatimonadota	Fimbriimonadia	Fimbriimonadales	Fimbriimonadaceae	Fimbriimonadaceae	Fimbriimonadaceae
OTU1085	2	4	3	2	3	2	0	0	0	4	24	10	11	4	5	Bacteria	Verrucomicrobiota	Verrucomicrobiae	Pedosphaerales	Pedosphaeraceae	Pedosphaeraceae	Pedosphaeraceae
OTU1086	13	8	46	4	4	11	1	0	0	6	7	11	17	15	8	Bacteria	Gemmatimonadota	Longimicrobia	Longimicrobiales	Longimicrobiaceae	YC-ZSS-LKJ147	YC-ZSS-LKJ147_metagenome
OTU1087	1	0	0	4	8	8	1	3	0	5	0	1	1	0	0	Bacteria	Armatimonadota	Fimbriimonadia	Fimbriimonadales	Fimbriimonadaceae	Fimbriimonadaceae	Fimbriimonadaceae
OTU1088	4	0	2	0	2	6	0	0	0	4	17	8	9	11	8	Bacteria	Verrucomicrobiota	Verrucomicrobiae	Chthoniobacterales	Chthoniobacteraceae	Candidatus_Udaeobacter	Candidatus_Udaeobacter
OTU1089	21	5	2	0	0	0	0	0	0	0	0	0	7	0	0	Bacteria	Chloroflexi	Chloroflexia	Chloroflexales	Chloroflexaceae	Chloroflexaceae	Chloroflexaceae
OTU109	14	70	75	82	19	28	2	6	6	28	33	17	19	35	33	Bacteria	Proteobacteria	Alphaproteobacteria	Rhizobiales	Xanthobacteraceae	Xanthobacteraceae	Xanthobacteraceae
OTU1090	2	5	24	4	3	6	0	1	0	2	7	2	2	1	4	Bacteria	Proteobacteria	Alphaproteobacteria	Alphaproteobacteria	Alphaproteobacteria	Alphaproteobacteria	Alphaproteobacteria
OTU1091	7	25	23	12	12	16	0	2	1	13	13	9	9	10	28	Bacteria	Proteobacteria	Alphaproteobacteria	Rhizobiales	Hyphomicrobiaceae	Hyphomicrobiaceae	Hyphomicrobiaceae
OTU1092	3	2	3	32	19	3	1	0	2	0	7	4	4	11	4	Bacteria	Planctomycetota	Phycisphaerae	Tepidisphaerales	WD2101_soil_group	WD2101_soil_group	WD2101_soil_group
OTU1093	4	3	7	3	8	7	0	0	0	0	13	0	3	2	0	Bacteria	Verrucomicrobiota	Chlamydiae	Chlamydiales	Parachlamydiaceae	Candidatus_Protochlamydia	Candidatus_Protochlamydia_metagenome
OTU1094	10	8	7	1	7	2	1	0	1	16	4	8	3	1	0	Bacteria	Proteobacteria	Gammaproteobacteria	Burkholderiales	SC-I-84	SC-I-84	SC-I-84
OTU1095	14	4	0	24	0	0	30	0	0	0	0	0	25	13	0	Bacteria	Firmicutes	Negativicutes	Veillonellales-Selenomonadales	Selenomonadaceae	Megamonas	Megamonas
OTU1096	5	12	29	1	0	1	0	0	0	0	0	0	1	0	0	Bacteria	Bacteroidota	Bacteroidia	Cytophagales	Microscillaceae	Microscillaceae	Microscillaceae
OTU1097	0	0	0	0	0	0	15	10	5	3	1	0	0	0	0	Bacteria	Proteobacteria	Alphaproteobacteria	Acetobacterales	Acetobacteraceae	Acidiphilium	Acidiphilium
OTU1098	9	6	53	1	9	9	2	1	2	3	15	9	16	28	25	Bacteria	Actinobacteriota	Actinobacteria	Propionibacteriales	Nocardioidaceae	Nocardioides	Nocardioides
OTU1099	4	4	2	29	19	4	42	43	4	3	21	13	5	2	19	Bacteria	Firmicutes	Bacilli	Bacillales	Sporolactobacillaceae	Pullulanibacillus	Pullulanibacillus
OTU11	1222	205	312	488	142	153	27	16	22	306	226	361	327	310	211	Bacteria	Gemmatimonadota	Gemmatimonadetes	Gemmatimonadales	Gemmatimonadaceae	Gemmatimonadaceae	Gemmatimonadaceae
OTU110	51	21	49	28	36	17	16	8	20	41	128	46	30	22	44	Bacteria	Firmicutes	Bacilli	Bacillales	Bacillaceae	Bacillus	Bacillus_thuringiensis
OTU1100	0	0	1	0	1	0	0	0	6	3	21	0	1	1	1	Bacteria	Firmicutes	Clostridia	Lachnospirales	Lachnospiraceae	Hungatella	Hungatella
OTU1101	5	22	12	21	32	0	1	2	9	9	3	3	7	5	21	Bacteria	Acidobacteriota	Acidobacteriae	Acidobacteriales	Koribacteraceae	Candidatus_Koribacter	Candidatus_Koribacter
OTU1102	13	4	9	0	7	0	0	2	0	0	0	0	1	0	3	Bacteria	Bacteroidota	Bacteroidia	Cytophagales	Spirosomaceae	Larkinella	Larkinella_soli
OTU1103	2	7	4	3	3	6	0	0	1	0	1	2	3	1	6	Bacteria	Acidobacteriota	Acidobacteriae	Bryobacterales	Bryobacteraceae	Bryobacter	Bryobacter
OTU1104	0	0	1	0	22	28	1	1	0	10	9	3	4	11	3	Bacteria	Proteobacteria	Alphaproteobacteria	Alphaproteobacteria	Alphaproteobacteria	Alphaproteobacteria	Alphaproteobacteria
OTU1105	0	0	0	0	3	2	3	0	1	2	6	5	4	0	11	Bacteria	Chloroflexi	Anaerolineae	RBG-13-54-9	RBG-13-54-9	RBG-13-54-9	RBG-13-54-9
OTU1106	0	0	0	5	5	1	13	9	30	2	3	0	0	3	10	Bacteria	Firmicutes	Bacilli	Alicyclobacillales	Alicyclobacillaceae	Tumebacillus	Tumebacillus_sp.
OTU1107	1	1	20	1	0	1	0	1	0	2	1	0	1	0	7	Bacteria	Proteobacteria	Alphaproteobacteria	Alphaproteobacteria	Alphaproteobacteria	Alphaproteobacteria	Alphaproteobacteria
OTU1108	3	1	18	4	4	0	0	0	0	0	0	0	1	3	2	Bacteria	Proteobacteria	Alphaproteobacteria	Micropepsales	Micropepsaceae	Micropepsaceae	Micropepsaceae
OTU1109	24	23	55	12	24	12	3	4	1	17	33	8	10	9	20	Bacteria	Proteobacteria	Alphaproteobacteria	Reyranellales	Reyranellaceae	Reyranella	Reyranella
OTU111	68	52	44	26	32	46	2	2	3	58	57	31	23	56	82	Bacteria	Bacteroidota	Bacteroidia	Chitinophagales	Chitinophagaceae	Chitinophagaceae	Chitinophagaceae
OTU1110	5	2	8	23	11	4	1	0	0	0	4	1	6	11	9	Bacteria	Verrucomicrobiota	Verrucomicrobiae	Chthoniobacterales	Chthoniobacteraceae	Candidatus_Udaeobacter	Candidatus_Udaeobacter
OTU1111	1	0	3	3	13	0	1	0	0	1	1	0	14	1	0	Bacteria	Verrucomicrobiota	Verrucomicrobiae	Pedosphaerales	Pedosphaeraceae	Pedosphaeraceae	Pedosphaeraceae
OTU1112	2	11	8	0	1	8	0	1	0	9	2	4	3	0	1	Bacteria	Proteobacteria	Alphaproteobacteria	Micavibrionales	Micavibrionales	Micavibrionales	Micavibrionales_metagenome
OTU1113	8	2	2	2	6	1	1	0	11	8	11	3	6	7	5	Bacteria	Firmicutes	Clostridia	Lachnospirales	Lachnospiraceae	Lachnoclostridium	Clostridium_bolteae
OTU1114	4	5	5	6	10	1	0	0	2	9	6	4	1	5	1	Bacteria	Proteobacteria	Alphaproteobacteria	Alphaproteobacteria	Alphaproteobacteria	Alphaproteobacteria	Alphaproteobacteria
OTU1115	20	42	72	17	38	30	1	1	2	16	19	4	12	20	34	Bacteria	Proteobacteria	Alphaproteobacteria	Sphingomonadales	Sphingomonadaceae	Ellin6055	Ellin6055
OTU1116	7	14	13	1	0	0	0	1	1	2	1	2	0	3	1	Bacteria	Acidobacteriota	Acidobacteriae	Bryobacterales	Bryobacteraceae	Bryobacter	Bryobacter
OTU1117	48	56	93	90	60	99	75	142	146	47	60	26	125	81	129	Bacteria	Proteobacteria	Alphaproteobacteria	Micropepsales	Micropepsaceae	Micropepsaceae	Micropepsaceae
OTU1118	3	1	0	9	2	2	0	1	0	1	7	4	0	2	0	Bacteria	Acidobacteriota	Acidobacteriae	Acidobacteriae	Acidobacteriae	Acidobacteriae	Acidobacteriae
OTU1119	7	9	6	1	0	0	0	0	0	0	2	2	1	1	0	Bacteria	Gemmatimonadota	Gemmatimonadetes	Gemmatimonadales	Gemmatimonadaceae	Gemmatimonadaceae	Gemmatimonadaceae
OTU112	66	30	103	6	34	119	6	4	3	106	57	40	279	308	144	Bacteria	Acidobacteriota	Blastocatellia	Pyrinomonadales	Pyrinomonadaceae	RB41	RB41
OTU1120	8	5	9	2	6	7	1	0	0	22	26	17	4	16	13	Bacteria	Bacteroidota	Bacteroidia	Chitinophagales	Chitinophagaceae	Ferruginibacter	Ferruginibacter
OTU1121	25	26	47	21	20	9	3	3	2	8	7	3	17	18	45	Bacteria	Chloroflexi	TK10	TK10	TK10	TK10	TK10
OTU1122	4	5	3	4	7	5	0	1	0	6	0	2	2	11	1	Bacteria	Proteobacteria	Alphaproteobacteria	Tistrellales	Geminicoccaceae	Candidatus_Alysiosphaera	Candidatus_Alysiosphaera
OTU1123	0	0	0	0	0	0	0	1	35	0	0	0	2	0	0	Bacteria	Armatimonadota	Chthonomonadetes	Chthonomonadales	Chthonomonadaceae	Chthonomonas	Chthonomonas
OTU1124	7	9	14	6	11	55	2	1	4	14	5	7	16	9	10	Bacteria	Bacteroidota	Bacteroidia	Sphingobacteriales	NS11-12_marine_group	NS11-12_marine_group	NS11-12_marine_group_metagenome
OTU1125	0	2	0	1	0	1	43	7	5	0	0	4	2	2	0	Bacteria	Unknown	Unknown	Unknown	Unknown	Unknown	Unknown
OTU1126	0	0	0	0	2	0	1	1	38	0	0	0	0	0	1	Bacteria	Acidobacteriota	Acidobacteriae	Acidobacteriales	Acidobacteriaceae_(Subgroup_1)	Terriglobus	Terriglobus
OTU1127	24	0	0	0	7	8	0	2	2	1	0	0	25	0	1	Bacteria	Firmicutes	Bacilli	Erysipelotrichales	Erysipelotrichaceae	Turicibacter	Turicibacter
OTU1128	32	6	6	5	4	16	1	2	0	7	4	7	9	4	7	Bacteria	Proteobacteria	Alphaproteobacteria	Rhizobiales	A0839	A0839	A0839_metagenome
OTU1129	18	36	44	20	8	24	5	4	1	7	22	11	9	15	18	Bacteria	Myxococcota	Polyangia	Polyangiales	BIrii41	BIrii41	BIrii41_metagenome
OTU113	35	2	7	12	62	114	1	8	0	26	43	21	61	4	9	Bacteria	Firmicutes	Clostridia	Peptostreptococcales-Tissierellales	Peptostreptococcaceae	Intestinibacter	Intestinibacter
OTU1130	0	0	0	0	0	0	0	0	29	0	0	0	0	0	0	Bacteria	Proteobacteria	Gammaproteobacteria	Diplorickettsiales	Diplorickettsiaceae	Diplorickettsiaceae	Diplorickettsiaceae
OTU1131	2	1	0	0	2	0	2	0	26	0	0	0	2	3	1	Bacteria	Actinobacteriota	Thermoleophilia	Gaiellales	Gaiellales	Gaiellales	Gaiellales
OTU1132	1	1	4	4	0	4	1	1	0	8	13	2	4	6	0	Bacteria	Proteobacteria	Gammaproteobacteria	Gammaproteobacteria	Gammaproteobacteria	Gammaproteobacteria	Gammaproteobacteria
OTU1133	0	0	0	0	0	0	42	2	0	0	1	1	1	1	0	Bacteria	Proteobacteria	Gammaproteobacteria	Gammaproteobacteria_Incertae_Sedis	Unknown_Family	Candidatus_Ovatusbacter	Candidatus_Ovatusbacter
OTU1134	9	14	7	1	6	4	0	3	4	3	7	1	12	26	16	Bacteria	Proteobacteria	Gammaproteobacteria	Burkholderiales	Nitrosomonadaceae	MND1	MND1
OTU1135	7	0	2	6	1	3	0	0	0	1	0	0	1	3	18	Bacteria	Cyanobacteria	Cyanobacteriia	Oxyphotobacteria_Incertae_Sedis	Unknown_Family	Unknown_Family	Unknown_Family
OTU1136	0	4	4	0	2	2	0	0	0	1	31	0	2	0	0	Bacteria	Fibrobacterota	Fibrobacteria	Fibrobacterales	Fibrobacteraceae	Fibrobacteraceae	Fibrobacteraceae
OTU1137	4	0	11	1	0	4	0	0	0	3	1	0	0	1	27	Bacteria	Unknown	Unknown	Unknown	Unknown	Unknown	Unknown
OTU1138	2	3	2	0	4	0	0	1	0	5	0	0	0	3	42	Bacteria	Chloroflexi	Ktedonobacteria	Ktedonobacterales	Ktedonobacteraceae	1921-3	1921-3
OTU1139	1	0	0	8	5	0	0	1	0	0	0	2	1	0	36	Bacteria	Acidobacteriota	Acidobacteriae	Subgroup_2	Subgroup_2	Subgroup_2	Subgroup_2
OTU114	62	53	45	17	44	50	2	9	2	114	107	51	40	22	27	Bacteria	Proteobacteria	Alphaproteobacteria	Rhizobiales	A0839	A0839	A0839
OTU1140	14	6	9	7	21	29	4	1	0	9	10	6	26	20	4	Bacteria	Acidobacteriota	Blastocatellia	11-24	11-24	11-24	2023-11-24
OTU1141	4	6	11	9	10	2	9	0	0	7	17	5	6	16	9	Bacteria	Proteobacteria	Alphaproteobacteria	Acetobacterales	Acetobacteraceae	Acetobacteraceae	Acetobacteraceae
OTU1142	9	9	18	6	9	17	0	0	0	17	11	7	7	9	5	Bacteria	Verrucomicrobiota	Verrucomicrobiae	Chthoniobacterales	Chthoniobacteraceae	Chthoniobacter	Chthoniobacter
OTU1143	22	1	1	3	0	1	0	0	0	0	0	0	3	4	3	Bacteria	Cyanobacteria	Cyanobacteriia	Cyanobacteriia	Cyanobacteriia	Cyanobacteriia	Cyanobacteriia
OTU1144	35	1	0	1	7	1	0	0	0	1	0	1	0	0	0	Bacteria	Bacteroidota	Bacteroidia	Sphingobacteriales	NS11-12_marine_group	NS11-12_marine_group	NS11-12_marine_group_metagenome
OTU1145	1	17	31	1	0	0	0	0	0	2	0	0	0	0	2	Bacteria	Bacteroidota	Bacteroidia	Chitinophagales	Chitinophagaceae	Edaphobaculum	Edaphobaculum
OTU1146	0	1	4	2	1	3	0	4	2	9	33	4	4	1	5	Bacteria	Acidobacteriota	Vicinamibacteria	Vicinamibacterales	Vicinamibacterales	Vicinamibacterales	Vicinamibacterales
OTU1147	5	1	4	11	17	1	0	0	0	1	0	1	4	1	1	Bacteria	Acidobacteriota	Vicinamibacteria	Vicinamibacterales	Vicinamibacterales	Vicinamibacterales	Vicinamibacterales
OTU1148	18	20	30	16	10	5	0	0	1	5	4	14	19	14	5	Bacteria	Actinobacteriota	Thermoleophilia	Gaiellales	Gaiellales	Gaiellales	bacterium_Ellin6515
OTU1149	1	9	5	1	3	1	1	2	1	3	2	0	4	6	3	Bacteria	Proteobacteria	Alphaproteobacteria	Acetobacterales	Acetobacteraceae	Acetobacteraceae	Acetobacteraceae
OTU115	53	35	72	308	60	25	200	92	394	71	41	106	83	47	181	Bacteria	Firmicutes	Bacilli	Bacillales	Bacillaceae	Bacillus	Bacillus
OTU1150	4	17	12	6	28	1	0	1	0	10	8	1	11	7	3	Bacteria	Verrucomicrobiota	Verrucomicrobiae	Pedosphaerales	Pedosphaeraceae	Pedosphaeraceae	Pedosphaeraceae
OTU1151	12	7	6	1	0	2	0	0	0	10	18	4	2	1	0	Bacteria	Verrucomicrobiota	Verrucomicrobiae	Pedosphaerales	Pedosphaeraceae	Pedosphaeraceae	Pedosphaeraceae_metagenome
OTU1152	0	9	18	2	4	20	0	0	2	6	2	3	19	7	1	Bacteria	Bacteroidota	Bacteroidia	Chitinophagales	Chitinophagaceae	Edaphobaculum	Edaphobaculum
OTU1153	4	0	15	0	0	0	0	0	1	0	2	0	8	2	0	Bacteria	Bacteroidota	Bacteroidia	Chitinophagales	Chitinophagales	Chitinophagales	Chitinophagales
OTU1154	0	0	0	0	0	0	6	0	34	1	0	0	0	0	0	Bacteria	Chloroflexi	Ktedonobacteria	Ktedonobacterales	Ktedonobacteraceae	Ktedonobacteraceae	Ktedonobacteraceae
OTU1155	24	3	3	6	4	2	1	0	0	17	8	13	3	2	0	Bacteria	Bacteroidota	Kapabacteria	Kapabacteriales	Kapabacteriales	Kapabacteriales	Kapabacteriales
OTU1156	14	8	13	17	10	5	4	2	0	7	0	3	8	17	91	Bacteria	Acidobacteriota	Blastocatellia	Blastocatellales	Blastocatellaceae	Blastocatellaceae	Blastocatellaceae
OTU1157	8	21	6	2	1	5	2	4	1	1	7	5	7	11	3	Bacteria	Actinobacteriota	Acidimicrobiia	IMCC26256	IMCC26256	IMCC26256	IMCC26256
OTU1158	0	0	2	0	2	0	0	0	0	5	0	0	0	20	21	Bacteria	Cyanobacteria	Cyanobacteriia	Chloroplast	Chloroplast	Chloroplast	Chloroplast
OTU1159	1	6	2	0	0	1	2	0	3	0	6	1	2	15	27	Bacteria	Proteobacteria	Alphaproteobacteria	Alphaproteobacteria	Alphaproteobacteria	Alphaproteobacteria	Alphaproteobacteria
OTU116	0	0	1	0	8	1	35	42	248	4	3	2	6	8	23	Bacteria	Acidobacteriota	Acidobacteriae	Acidobacteriales	Acidobacteriaceae_(Subgroup_1)	Acidobacteriaceae_(Subgroup_1)	Acidobacteriaceae_(Subgroup_1)
OTU1160	0	0	0	0	0	0	0	0	43	1	0	0	1	0	0	Bacteria	Actinobacteriota	Actinobacteria	Propionibacteriales	Nocardioidaceae	Nocardioides	Nocardioides
OTU1161	1	16	0	0	4	4	1	0	0	8	1	5	0	2	1	Bacteria	Verrucomicrobiota	Verrucomicrobiae	Pedosphaerales	Pedosphaeraceae	Pedosphaeraceae	Pedosphaeraceae
OTU1162	5	3	7	4	8	12	0	0	0	10	14	5	2	4	7	Bacteria	Acidobacteriota	Vicinamibacteria	Vicinamibacterales	Vicinamibacterales	Vicinamibacterales	Vicinamibacterales
OTU1163	2	10	0	3	3	0	20	0	51	10	0	26	2	17	0	Bacteria	Bacteroidota	Bacteroidia	Bacteroidales	Bacteroidaceae	Bacteroides	Bacteroides_ovatus
OTU1164	4	10	5	3	11	5	0	1	0	1	1	1	1	7	9	Bacteria	Gemmatimonadota	S0134_terrestrial_group	S0134_terrestrial_group	S0134_terrestrial_group	S0134_terrestrial_group	S0134_terrestrial_group_metagenome
OTU1165	9	13	9	1	5	18	0	1	0	3	7	2	12	16	32	Bacteria	Acidobacteriota	Blastocatellia	Blastocatellales	Blastocatellaceae	Blastocatellaceae	Blastocatellaceae
OTU1166	18	52	30	8	27	36	3	0	3	29	22	18	8	13	40	Bacteria	Proteobacteria	Gammaproteobacteria	Burkholderiales	Nitrosomonadaceae	Ellin6067	Ellin6067
OTU1167	1	7	6	0	0	0	2	0	0	5	2	11	1	6	2	Bacteria	Myxococcota	Polyangia	Haliangiales	Haliangiaceae	Haliangium	Haliangium
OTU1168	4	7	2	9	7	1	0	0	0	3	6	8	2	4	0	Bacteria	Gemmatimonadota	Gemmatimonadetes	Gemmatimonadales	Gemmatimonadaceae	Gemmatimonadaceae	Gemmatimonadaceae
OTU1169	0	0	0	0	0	0	5	0	17	0	0	0	0	6	1	Bacteria	Chloroflexi	Ktedonobacteria	Ktedonobacterales	Ktedonobacteraceae	1921-2	1921-2
OTU117	199	417	467	454	293	194	46	66	274	308	339	111	191	225	245	Bacteria	Proteobacteria	Alphaproteobacteria	Rhizobiales	Xanthobacteraceae	Xanthobacteraceae	Xanthobacteraceae
OTU1170	4	22	2	0	0	0	0	0	0	0	1	1	1	1	0	Bacteria	Bacteroidota	Bacteroidia	Sphingobacteriales	Sphingobacteriales	Sphingobacteriales	Sphingobacteriales
OTU1171	19	16	29	4	8	31	7	6	4	27	45	16	10	5	7	Bacteria	Proteobacteria	Gammaproteobacteria	Steroidobacterales	Steroidobacteraceae	Steroidobacteraceae	Steroidobacteraceae_metagenome
OTU1172	8	14	18	7	7	9	0	2	1	7	6	5	15	8	3	Bacteria	Actinobacteriota	Acidimicrobiia	IMCC26256	IMCC26256	IMCC26256	IMCC26256
OTU1173	0	0	0	0	1	0	3	17	0	3	0	4	3	5	0	Bacteria	Proteobacteria	Alphaproteobacteria	Caedibacterales	Caedibacteraceae	Candidatus_Nucleicultrix	Candidatus_Nucleicultrix
OTU1174	7	2	1	0	0	0	0	4	2	0	1	42	0	0	0	Bacteria	Firmicutes	Bacilli	Staphylococcales	Staphylococcaceae	Staphylococcus	Staphylococcus_epidermidis
OTU1175	1	1	0	2	9	7	2	0	0	3	6	2	2	3	10	Bacteria	WS2	WS2	WS2	WS2	WS2	WS2
OTU1176	5	10	3	2	2	0	0	1	8	3	2	1	1	1	7	Bacteria	Actinobacteriota	Actinobacteria	Pseudonocardiales	Pseudonocardiaceae	Amycolatopsis	Amycolatopsis_mediterranei
OTU1177	0	2	20	3	4	5	1	2	5	9	10	12	4	2	1	Bacteria	Gemmatimonadota	S0134_terrestrial_group	S0134_terrestrial_group	S0134_terrestrial_group	S0134_terrestrial_group	S0134_terrestrial_group
OTU1178	18	8	12	0	6	11	0	1	0	2	1	4	0	2	7	Bacteria	Bacteroidota	Kapabacteria	Kapabacteriales	Kapabacteriales	Kapabacteriales	Kapabacteriales_metagenome
OTU1179	0	7	4	3	5	3	0	0	0	14	13	3	5	11	5	Bacteria	Acidobacteriota	Vicinamibacteria	Vicinamibacterales	Vicinamibacterales	Vicinamibacterales	Vicinamibacterales
OTU118	93	174	96	8	33	124	4	5	2	114	87	113	18	31	7	Bacteria	Bacteroidota	Bacteroidia	Chitinophagales	Chitinophagaceae	Terrimonas	Terrimonas
OTU1180	15	0	10	9	4	4	3	0	1	9	12	0	6	25	32	Bacteria	Bacteroidota	Bacteroidia	Chitinophagales	Chitinophagaceae	Edaphobaculum	Edaphobaculum
OTU1181	0	0	0	0	0	0	28	28	16	0	0	1	0	1	2	Bacteria	Chloroflexi	Ktedonobacteria	Ktedonobacterales	JG30-KF-AS9	JG30-KF-AS9	JG30-KF-AS9
OTU1182	8	14	4	4	2	1	0	0	0	7	10	3	15	13	3	Bacteria	Gemmatimonadota	Gemmatimonadetes	Gemmatimonadales	Gemmatimonadaceae	Gemmatimonadaceae	Gemmatimonadaceae
OTU1183	26	20	14	9	3	1	6	0	1	2	4	1	13	7	5	Bacteria	Actinobacteriota	Thermoleophilia	Solirubrobacterales	67-14	67-14	67-14
OTU1184	0	0	0	0	1	0	20	9	24	0	1	0	4	2	2	Bacteria	Actinobacteriota	Acidimicrobiia	Acidimicrobiia	Acidimicrobiia	Acidimicrobiia	Acidimicrobiia
OTU1185	0	0	15	0	0	0	0	0	0	0	0	0	0	0	19	Bacteria	Bacteroidota	Bacteroidia	Bacteroidales	Barnesiellaceae	Barnesiella	Barnesiella
OTU1186	0	0	0	0	0	1	17	14	2	0	0	1	0	4	0	Bacteria	Unknown	Unknown	Unknown	Unknown	Unknown	Unknown
OTU1187	15	16	1	3	1	2	1	0	2	2	9	1	10	1	7	Bacteria	Myxococcota	Polyangia	Haliangiales	Haliangiaceae	Haliangium	Haliangium
OTU1188	0	6	6	0	2	2	0	0	1	23	2	17	2	1	7	Bacteria	Gemmatimonadota	Gemmatimonadetes	Gemmatimonadales	Gemmatimonadaceae	Gemmatimonadaceae	Gemmatimonadaceae
OTU1189	6	9	7	10	7	21	1	6	0	29	21	12	16	8	6	Bacteria	Proteobacteria	Alphaproteobacteria	Rickettsiales	SM2D12	SM2D12	SM2D12_metagenome
OTU119	94	46	96	8	33	36	4	1	6	188	200	140	33	31	36	Bacteria	Bacteroidota	Bacteroidia	Chitinophagales	Chitinophagaceae	Terrimonas	Terrimonas
OTU1190	15	5	9	3	3	5	1	0	0	2	13	5	3	5	2	Bacteria	Verrucomicrobiota	Verrucomicrobiae	Chthoniobacterales	Chthoniobacteraceae	Chthoniobacter	Chthoniobacter
OTU1191	1	3	30	6	2	4	5	16	2	3	4	1	6	12	2	Bacteria	Cyanobacteria	Vampirivibrionia	Obscuribacterales	Obscuribacteraceae	Obscuribacteraceae	Obscuribacteraceae
OTU1192	0	0	0	0	0	2	24	1	3	0	3	0	0	0	0	Bacteria	Chloroflexi	Ktedonobacteria	Ktedonobacterales	Ktedonobacteraceae	FCPS473	FCPS473
OTU1193	2	0	0	3	2	0	0	0	0	1	0	0	0	0	35	Bacteria	Cyanobacteria	Cyanobacteriia	Chloroplast	Chloroplast	Chloroplast	Pseudomuriella_schumacherensis
OTU1194	28	25	6	9	7	17	2	3	4	6	1	14	7	21	3	Bacteria	Gemmatimonadota	Gemmatimonadetes	Gemmatimonadales	Gemmatimonadaceae	Gemmatimonas	Gemmatimonas
OTU1195	1	9	7	0	1	9	1	1	2	4	9	1	4	18	16	Bacteria	Proteobacteria	Gammaproteobacteria	Burkholderiales	A21b	A21b	A21b
OTU1196	9	20	18	10	2	5	0	0	1	18	6	4	7	9	3	Bacteria	Bacteroidota	Bacteroidia	Sphingobacteriales	AKYH767	AKYH767	AKYH767
OTU1197	9	5	0	2	7	1	0	0	0	3	1	0	0	3	0	Bacteria	Cyanobacteria	Cyanobacteriia	Oxyphotobacteria_Incertae_Sedis	Unknown_Family	Unknown_Family	Unknown_Family
OTU1198	0	2	0	1	4	13	4	0	1	4	22	9	4	7	2	Bacteria	Chloroflexi	Anaerolineae	SBR1031	A4b	A4b	A4b
OTU1199	5	29	0	0	0	0	0	0	0	1	0	0	0	4	0	Bacteria	Patescibacteria	Saccharimonadia	Saccharimonadales	LWQ8	LWQ8	LWQ8
OTU12	38	20	25	72	71	34	748	1527	361	57	67	50	91	75	88	Bacteria	Acidobacteriota	Acidobacteriae	Bryobacterales	Bryobacteraceae	Bryobacter	Bryobacter
OTU120	4	18	31	0	18	0	1	0	0	2	327	0	4	14	25	Bacteria	Firmicutes	Clostridia	Oscillospirales	Ruminococcaceae	Ruminococcus	Ruminococcus
OTU1200	4	0	0	3	13	0	0	0	10	44	0	3	4	0	0	Bacteria	Bacteroidota	Bacteroidia	Bacteroidales	Bacteroidaceae	Bacteroides	Bacteroides_stercoris
OTU1201	0	1	4	0	1	2	0	7	2	14	16	7	5	1	2	Bacteria	Proteobacteria	Gammaproteobacteria	Salinisphaerales	Solimonadaceae	Solimonadaceae	Solimonadaceae
OTU1202	3	2	22	3	13	9	0	0	0	12	11	3	6	7	7	Bacteria	Proteobacteria	Alphaproteobacteria	Sphingomonadales	Sphingomonadaceae	Sphingobium	Sphingobium
OTU1203	9	20	35	11	20	33	4	7	7	26	25	13	7	7	7	Bacteria	Proteobacteria	Gammaproteobacteria	Pseudomonadales	Pseudomonadaceae	Pseudomonas	Pseudomonas_umsongensis
OTU1204	0	2	14	0	0	10	1	0	0	7	2	2	0	0	0	Bacteria	Verrucomicrobiota	Verrucomicrobiae	Pedosphaerales	Pedosphaeraceae	Pedosphaeraceae	Pedosphaeraceae
OTU1205	0	6	0	3	10	0	0	0	2	4	5	0	5	2	5	Bacteria	Actinobacteriota	Actinobacteria	Frankiales	Nakamurellaceae	Nakamurella	Nakamurella
OTU1206	13	17	17	40	23	4	23	12	34	6	7	6	13	18	17	Bacteria	Acidobacteriota	Acidobacteriae	Solibacterales	Solibacteraceae	Candidatus_Solibacter	Candidatus_Solibacter
OTU1207	0	0	0	0	0	0	38	1	0	2	0	0	0	2	7	Bacteria	Bdellovibrionota	Oligoflexia	0319-6G20	0319-6G20	0319-6G20	0319-6G20
OTU1208	7	18	16	1	0	3	1	0	0	4	0	3	7	3	1	Bacteria	Myxococcota	Polyangia	Polyangiales	BIrii41	BIrii41	BIrii41
OTU1209	0	1	2	7	2	1	19	40	103	1	2	0	4	1	1	Bacteria	Acidobacteriota	Acidobacteriae	Acidobacteriales	Acidobacteriaceae_(Subgroup_1)	Granulicella	Granulicella
OTU121	31	23	24	34	51	2	13	9	6	50	11	10	48	24	30	Bacteria	Chloroflexi	Ktedonobacteria	Ktedonobacterales	Ktedonobacteraceae	Ktedonobacteraceae	Ktedonobacteraceae
OTU1210	0	5	1	2	3	7	1	0	1	7	6	5	2	4	3	Bacteria	Myxococcota	Polyangia	Polyangiales	BIrii41	BIrii41	BIrii41
OTU1211	8	4	6	1	0	0	0	0	0	3	5	0	6	4	0	Bacteria	Gemmatimonadota	Gemmatimonadetes	Gemmatimonadales	Gemmatimonadaceae	Gemmatimonadaceae	Gemmatimonadaceae
OTU1212	0	4	3	10	8	2	0	0	0	2	6	8	0	5	2	Bacteria	Bacteroidota	Bacteroidia	Sphingobacteriales	AKYH767	AKYH767	AKYH767
OTU1213	15	2	6	0	0	0	1	1	1	2	7	3	2	3	0	Bacteria	Chloroflexi	Anaerolineae	RBG-13-54-9	RBG-13-54-9	RBG-13-54-9	RBG-13-54-9
OTU1214	0	0	7	4	1	4	1	0	0	3	7	4	5	1	0	Bacteria	Acidobacteriota	Blastocatellia	Blastocatellia	Blastocatellia	Blastocatellia	Blastocatellia
OTU1215	7	1	4	1	2	6	1	0	0	17	6	6	4	3	2	Bacteria	Acidobacteriota	Vicinamibacteria	Subgroup_17	Subgroup_17	Subgroup_17	Subgroup_17_metagenome
OTU1216	2	0	9	0	0	1	0	2	0	0	0	0	10	5	2	Bacteria	Proteobacteria	Alphaproteobacteria	Alphaproteobacteria	Alphaproteobacteria	Alphaproteobacteria	Alphaproteobacteria
OTU1217	0	0	0	0	3	9	52	50	0	6	10	6	1	1	2	Bacteria	Proteobacteria	Gammaproteobacteria	Burkholderiales	Burkholderiales	Burkholderiales	Burkholderiales
OTU1218	0	0	0	0	0	0	1	1	56	1	2	1	1	2	0	Bacteria	Firmicutes	Bacilli	Paenibacillales	Paenibacillaceae	Paenibacillus	Paenibacillus
OTU1219	13	6	4	1	1	2	1	1	3	1	14	2	0	3	3	Bacteria	Desulfobacterota	Desulfobacterota	Desulfobacterota	Desulfobacterota	Desulfobacterota	Desulfobacterota
OTU122	52	50	50	76	59	24	235	26	163	52	32	31	47	43	27	Bacteria	Actinobacteriota	Actinobacteria	Corynebacteriales	Mycobacteriaceae	Mycobacterium	Mycobacterium
OTU1220	0	0	2	0	4	0	6	0	0	0	0	12	0	0	4	Bacteria	Firmicutes	Clostridia	Oscillospirales	Ruminococcaceae	Incertae_Sedis	Clostridium_leptum
OTU1221	4	2	0	0	0	18	0	0	2	20	15	14	34	9	1	Bacteria	Acidobacteriota	Blastocatellia	Pyrinomonadales	Pyrinomonadaceae	RB41	RB41
OTU1222	0	0	0	0	6	2	25	2	15	0	3	1	1	0	5	Bacteria	Proteobacteria	Alphaproteobacteria	Acetobacterales	Acetobacteraceae	Acidiphilium	Acidiphilium
OTU1223	18	13	5	13	6	0	0	0	0	1	6	2	6	4	21	Bacteria	Verrucomicrobiota	Verrucomicrobiae	Chthoniobacterales	Chthoniobacteraceae	Candidatus_Udaeobacter	Candidatus_Udaeobacter
OTU1224	3	9	11	5	2	2	1	3	1	10	5	3	5	1	8	Bacteria	Proteobacteria	Alphaproteobacteria	Tistrellales	Geminicoccaceae	Candidatus_Alysiosphaera	Candidatus_Alysiosphaera
OTU1225	8	1	10	5	1	1	2	0	0	0	0	0	2	5	2	Bacteria	Actinobacteriota	MB-A2-108	MB-A2-108	MB-A2-108	MB-A2-108	MB-A2-108
OTU1226	4	15	6	0	2	0	1	1	1	6	6	0	1	3	3	Bacteria	Proteobacteria	Alphaproteobacteria	Tistrellales	Geminicoccaceae	Geminicoccus	Geminicoccus
OTU1227	0	0	5	0	0	1	23	1	8	0	1	5	4	2	0	Bacteria	Bdellovibrionota	Oligoflexia	0319-6G20	0319-6G20	0319-6G20	0319-6G20
OTU1228	0	6	24	1	2	0	0	0	0	1	0	0	0	1	1	Bacteria	Chloroflexi	Chloroflexia	Chloroflexales	Roseiflexaceae	Roseiflexaceae	Roseiflexaceae
OTU1229	0	1	4	6	3	2	3	7	22	3	2	1	7	11	6	Bacteria	Acidobacteriota	Acidobacteriae	Solibacterales	Solibacteraceae	Candidatus_Solibacter	Candidatus_Solibacter_metagenome
OTU123	1	2	0	1	8	4	4	10	305	2	3	1	2	6	7	Bacteria	WPS-2	WPS-2	WPS-2	WPS-2	WPS-2	WPS-2
OTU1230	57	46	47	16	6	58	0	1	3	30	17	31	9	8	15	Bacteria	Bacteroidota	Bacteroidia	Chitinophagales	Chitinophagaceae	Terrimonas	Terrimonas
OTU1231	20	4	3	4	0	0	0	0	0	0	0	2	0	1	0	Bacteria	Proteobacteria	Alphaproteobacteria	Alphaproteobacteria	Alphaproteobacteria	Alphaproteobacteria	Alphaproteobacteria
OTU1232	6	3	5	0	0	0	0	0	1	0	0	0	0	2	22	Bacteria	Cyanobacteria	Cyanobacteriia	Leptolyngbyales	Leptolyngbyaceae	Phormidesmis_ANT.L52.6	Phormidesmis_ANT.L52.6
OTU1233	0	0	0	0	0	2	24	1	2	2	0	0	2	1	1	Bacteria	Patescibacteria	Patescibacteria	Patescibacteria	Patescibacteria	Patescibacteria	Patescibacteria
OTU1234	3	9	14	6	2	7	1	0	1	10	3	0	1	6	2	Bacteria	Actinobacteriota	Acidimicrobiia	Acidimicrobiia	Acidimicrobiia	Acidimicrobiia	Acidimicrobiia
OTU1235	5	0	4	0	2	0	0	0	0	2	0	0	2	3	14	Bacteria	Cyanobacteria	Cyanobacteriia	Cyanobacteriales	Cyanobacteriales	Cyanobacteriales	Cyanobacteriales
OTU1236	6	5	4	1	9	3	1	3	3	18	1	3	7	10	1	Bacteria	Chloroflexi	KD4-96	KD4-96	KD4-96	KD4-96	KD4-96
OTU1237	0	0	0	0	0	1	11	19	28	1	0	5	0	0	2	Bacteria	Firmicutes	Bacilli	Alicyclobacillales	Alicyclobacillaceae	Alicyclobacillus	Alicyclobacillus
OTU1238	7	9	8	1	8	8	3	6	0	12	9	6	3	9	4	Bacteria	Myxococcota	Polyangia	Haliangiales	Haliangiaceae	Haliangium	Haliangium
OTU1239	5	8	12	0	3	2	4	0	0	5	4	2	2	0	2	Bacteria	Chloroflexi	Anaerolineae	SBR1031	A4b	A4b	A4b
OTU124	116	23	2	96	66	1	60	18	0	52	71	8	156	24	1	Bacteria	Firmicutes	Clostridia	Lachnospirales	Lachnospiraceae	Agathobacter	Eubacterium_rectale
OTU1240	6	3	14	4	13	4	1	0	0	1	0	0	2	2	3	Bacteria	Myxococcota	Polyangia	Polyangiales	BIrii41	BIrii41	BIrii41
OTU1241	1	5	11	0	0	0	0	0	0	2	0	0	6	0	0	Bacteria	Patescibacteria	Parcubacteria	Candidatus_Yanofskybacteria	Candidatus_Yanofskybacteria	Candidatus_Yanofskybacteria	Candidatus_Yanofskybacteria
OTU1242	0	0	0	0	0	0	31	7	6	0	0	0	0	0	1	Bacteria	Chloroflexi	Ktedonobacteria	B12-WMSP1	B12-WMSP1	B12-WMSP1	B12-WMSP1
OTU1243	10	21	14	6	3	17	2	0	0	7	6	2	1	2	2	Bacteria	Desulfobacterota	Desulfobacterota	Desulfobacterota	Desulfobacterota	Desulfobacterota	Desulfobacterota
OTU1244	3	0	1	2	3	5	0	0	0	1	15	4	4	1	1	Bacteria	Acidobacteriota	Vicinamibacteria	Vicinamibacterales	Vicinamibacterales	Vicinamibacterales	Vicinamibacterales
OTU1245	0	0	0	0	0	1	0	0	27	0	0	0	0	1	0	Bacteria	Dependentiae	Babeliae	Babeliales	Babeliales	Babeliales	Babeliales
OTU1246	0	6	5	0	0	2	2	2	0	14	1	0	2	8	18	Bacteria	Bacteroidota	Bacteroidia	Chitinophagales	Chitinophagaceae	Flavisolibacter	Flavisolibacter
OTU1247	2	7	3	15	0	0	4	0	0	0	0	0	3	12	1	Bacteria	Firmicutes	Bacilli	Erysipelotrichales	Erysipelatoclostridiaceae	Erysipelotrichaceae_UCG-003	Erysipelotrichaceae_UCG-003
OTU1248	1	1	1	3	1	0	16	0	1	0	0	9	6	1	0	Bacteria	Firmicutes	Clostridia	Lachnospirales	Lachnospiraceae	Lachnospiraceae_UCG-010	Lachnospiraceae_UCG-010
OTU1249	7	1	11	1	2	0	2	0	1	6	6	9	6	1	7	Bacteria	Proteobacteria	Gammaproteobacteria	Burkholderiales	Burkholderiales	Burkholderiales	Burkholderiales
OTU125	28	77	130	30	47	79	5	18	4	71	119	57	35	36	34	Bacteria	Proteobacteria	Gammaproteobacteria	Gammaproteobacteria_Incertae_Sedis	Unknown_Family	Acidibacter	Acidibacter
OTU1250	0	0	0	0	0	0	15	15	3	0	0	0	0	0	0	Bacteria	Chloroflexi	Ktedonobacteria	Ktedonobacterales	Ktedonobacteraceae	FCPS473	FCPS473
OTU1251	20	16	44	21	5	3	1	4	3	6	1	2	15	6	2	Bacteria	Actinobacteriota	Thermoleophilia	Solirubrobacterales	67-14	67-14	67-14
OTU1252	0	0	0	0	0	0	0	0	37	0	1	0	0	0	0	Bacteria	Firmicutes	Bacilli	Paenibacillales	Paenibacillaceae	Paenibacillus	Paenibacillus
OTU1253	15	4	12	0	3	2	0	0	1	3	1	0	2	0	0	Bacteria	Myxococcota	Polyangia	Nannocystales	Nannocystaceae	Nannocystis	Nannocystis
OTU1254	0	1	1	2	6	3	104	74	76	8	13	4	13	18	11	Bacteria	Actinobacteriota	Acidimicrobiia	Acidimicrobiia	Acidimicrobiia	Acidimicrobiia	Acidimicrobiia
OTU1255	0	0	0	0	0	0	17	0	5	0	0	0	0	1	0	Bacteria	Verrucomicrobiota	Verrucomicrobiae	Verrucomicrobiales	Verrucomicrobiaceae	Verrucomicrobiaceae	Verrucomicrobiaceae
OTU1256	0	0	0	0	2	1	9	19	0	0	0	1	0	2	1	Bacteria	Elusimicrobiota	Elusimicrobia	Lineage_IV	Lineage_IV	Lineage_IV	Lineage_IV
OTU1257	10	2	22	1	4	1	1	0	0	3	6	2	3	1	3	Bacteria	Proteobacteria	Gammaproteobacteria	Acidiferrobacterales	Acidiferrobacteraceae	Sulfurifustis	Sulfurifustis
OTU1258	1	5	8	2	3	0	0	1	1	4	8	1	2	1	1	Bacteria	Proteobacteria	Alphaproteobacteria	Dongiales	Dongiaceae	Dongia	Dongia_soli
OTU1259	3	3	8	0	2	0	0	0	0	9	4	20	3	0	2	Bacteria	Gemmatimonadota	Gemmatimonadetes	Gemmatimonadales	Gemmatimonadaceae	Gemmatimonadaceae	Gemmatimonadaceae
OTU126	170	23	6	3	0	0	0	0	0	0	1	1	7	2	64	Bacteria	Cyanobacteria	Cyanobacteriia	Oxyphotobacteria_Incertae_Sedis	Unknown_Family	Oscillatoria_SAG_1459-8	Oscillatoria_SAG_1459-8
OTU1260	0	3	1	1	2	2	2	0	2	6	7	1	6	10	0	Bacteria	Myxococcota	Polyangia	Polyangiales	Polyangiaceae	Polyangiaceae	Polyangiaceae
OTU1261	0	0	0	0	0	0	1	0	34	0	0	2	0	0	1	Bacteria	Myxococcota	Myxococcia	Myxococcales	Vulgatibacteraceae	Vulgatibacter	Vulgatibacter_incomptus
OTU1262	0	0	0	0	1	1	31	10	2	0	3	1	4	2	2	Bacteria	Proteobacteria	Alphaproteobacteria	Rhizobiales	Beijerinckiaceae	1174-901-12	Rhizobiales_bacterium
OTU1263	9	23	33	24	16	13	3	3	4	4	4	6	21	29	30	Bacteria	Myxococcota	Polyangia	Haliangiales	Haliangiaceae	Haliangium	Haliangium_metagenome
OTU1264	0	21	6	9	6	8	0	0	0	5	9	8	2	6	1	Bacteria	Myxococcota	Polyangia	Polyangiales	BIrii41	BIrii41	BIrii41
OTU1265	0	8	3	3	1	0	1	1	0	3	0	0	0	2	2	Bacteria	Proteobacteria	Alphaproteobacteria	Defluviicoccales	Defluviicoccaceae	Defluviicoccus	Defluviicoccus
OTU1266	1	3	9	0	2	7	0	0	1	17	3	1	2	3	2	Bacteria	Acidobacteriota	Holophagae	Subgroup_7	Subgroup_7	Subgroup_7	Subgroup_7_metagenome
OTU1267	0	3	0	0	0	25	0	0	0	0	0	0	0	5	0	Bacteria	Firmicutes	Clostridia	Lachnospirales	Lachnospiraceae	Tyzzerella	Tyzzerella
OTU1268	0	0	0	3	3	0	6	4	21	2	1	2	2	1	7	Bacteria	Chloroflexi	JG30-KF-CM66	JG30-KF-CM66	JG30-KF-CM66	JG30-KF-CM66	JG30-KF-CM66
OTU1269	2	1	1	5	8	17	0	0	0	5	2	3	4	4	4	Bacteria	Acidobacteriota	Blastocatellia	11-24	11-24	11-24	2023-11-24
OTU127	0	0	0	0	13	7	52	66	362	8	10	6	18	9	11	Bacteria	Acidobacteriota	Acidobacteriae	Subgroup_13	Subgroup_13	Subgroup_13	Subgroup_13
OTU1270	0	0	0	2	14	20	0	0	0	3	2	6	4	3	0	Bacteria	Patescibacteria	Saccharimonadia	Saccharimonadales	Saccharimonadales	Saccharimonadales	Saccharimonadales
OTU1271	0	1	0	0	2	17	3	0	0	6	0	3	1	2	0	Bacteria	Proteobacteria	Gammaproteobacteria	Burkholderiales	Nitrosomonadaceae	MND1	MND1
OTU1272	1	0	1	0	4	4	0	0	3	5	2	6	3	6	3	Bacteria	Chloroflexi	Ktedonobacteria	C0119	C0119	C0119	C0119
OTU1273	5	2	1	0	0	0	0	0	0	3	8	2	5	12	0	Bacteria	Verrucomicrobiota	Verrucomicrobiae	Chthoniobacterales	Chthoniobacteraceae	Candidatus_Udaeobacter	Candidatus_Udaeobacter
OTU1274	0	0	0	0	0	0	28	0	0	0	0	0	0	0	0	Bacteria	Firmicutes	Clostridia	Oscillospirales	Ruminococcaceae	Ruminococcus	Ruminococcus
OTU1275	5	9	4	0	1	0	0	0	0	3	2	3	1	0	0	Bacteria	Chloroflexi	Anaerolineae	RBG-13-54-9	RBG-13-54-9	RBG-13-54-9	RBG-13-54-9
OTU1276	3	8	11	4	3	15	0	0	0	3	4	2	0	5	5	Bacteria	Myxococcota	Polyangia	Blfdi19	Blfdi19	Blfdi19	Blfdi19_metagenome
OTU1277	0	0	0	0	0	0	0	0	1	0	0	1	2	6	17	Bacteria	Bacteroidota	Kapabacteria	Kapabacteriales	Kapabacteriales	Kapabacteriales	Kapabacteriales
OTU1278	1	2	13	0	1	1	2	0	0	5	2	9	1	0	3	Bacteria	Gemmatimonadota	Gemmatimonadota	Gemmatimonadota	Gemmatimonadota	Gemmatimonadota	Gemmatimonadota
OTU1279	2	3	4	0	3	7	0	0	2	6	5	1	7	1	1	Bacteria	Gemmatimonadota	S0134_terrestrial_group	S0134_terrestrial_group	S0134_terrestrial_group	S0134_terrestrial_group	S0134_terrestrial_group
OTU128	2	9	3	12	38	22	833	410	435	29	25	31	31	41	44	Bacteria	Actinobacteriota	Thermoleophilia	Solirubrobacterales	Solirubrobacteraceae	Conexibacter	Conexibacter
OTU1280	14	24	17	18	4	14	0	0	2	5	5	8	8	13	2	Bacteria	Gemmatimonadota	Gemmatimonadetes	Gemmatimonadales	Gemmatimonadaceae	Gemmatimonadaceae	Gemmatimonadaceae
OTU1281	0	6	10	0	0	2	1	0	1	0	8	4	6	3	2	Bacteria	Myxococcota	Polyangia	Polyangiales	BIrii41	BIrii41	BIrii41_metagenome
OTU1282	4	3	17	15	13	1	43	2	12	5	1	4	3	7	14	Bacteria	Proteobacteria	Alphaproteobacteria	Acetobacterales	Acetobacteraceae	Acidiphilium	Acidiphilium
OTU1283	5	9	13	15	2	2	3	2	0	4	8	6	2	9	12	Bacteria	Proteobacteria	Alphaproteobacteria	Alphaproteobacteria	Alphaproteobacteria	Alphaproteobacteria	Alphaproteobacteria_metagenome
OTU1284	25	9	11	19	11	3	1	1	3	11	1	4	11	4	7	Bacteria	Actinobacteriota	Thermoleophilia	Solirubrobacterales	Solirubrobacterales	Solirubrobacterales	Solirubrobacterales
OTU1285	11	4	4	3	3	10	1	3	1	5	6	1	1	1	0	Bacteria	Gemmatimonadota	S0134_terrestrial_group	S0134_terrestrial_group	S0134_terrestrial_group	S0134_terrestrial_group	S0134_terrestrial_group
OTU1286	5	9	7	1	2	0	0	0	1	3	1	11	0	3	0	Bacteria	Myxococcota	Polyangia	Nannocystales	Nannocystaceae	Pseudenhygromyxa	Pseudenhygromyxa
OTU1287	6	21	19	33	23	14	1	0	4	14	19	12	4	13	15	Bacteria	Proteobacteria	Alphaproteobacteria	Rhizobiales	Rhizobiales	Rhizobiales	Rhizobiales
OTU1288	3	6	1	0	2	3	0	1	0	7	1	4	2	0	0	Bacteria	Proteobacteria	Alphaproteobacteria	Alphaproteobacteria	Alphaproteobacteria	Alphaproteobacteria	Alphaproteobacteria_metagenome
OTU1289	37	14	7	5	5	4	0	2	3	3	10	8	17	8	16	Bacteria	Actinobacteriota	Acidimicrobiia	Microtrichales	Microtrichales	Microtrichales	Microtrichales
OTU129	191	224	229	117	41	33	14	10	25	69	75	58	109	137	91	Bacteria	Actinobacteriota	Actinobacteria	Pseudonocardiales	Pseudonocardiaceae	Pseudonocardia	Pseudonocardia
OTU1290	6	5	11	4	1	6	0	1	1	8	6	6	10	1	6	Bacteria	Proteobacteria	Alphaproteobacteria	Alphaproteobacteria	Alphaproteobacteria	Alphaproteobacteria	Alphaproteobacteria
OTU1291	1	2	2	0	3	1	0	0	0	3	2	1	4	7	0	Bacteria	Gemmatimonadota	Gemmatimonadetes	Gemmatimonadales	Gemmatimonadaceae	Gemmatimonas	Gemmatimonas
OTU1292	1	1	0	2	10	2	2	0	0	2	6	4	7	2	0	Bacteria	Proteobacteria	Alphaproteobacteria	Dongiales	Dongiaceae	Dongia	Dongia
OTU1293	3	17	11	6	2	3	3	0	1	2	0	1	5	2	0	Bacteria	Acidobacteriota	Blastocatellia	11-24	11-24	11-24	2023-11-24
OTU1294	0	13	46	7	0	1	0	0	0	0	0	0	0	1	1	Bacteria	Acidobacteriota	Thermoanaerobaculia	Thermoanaerobaculales	Thermoanaerobaculaceae	Subgroup_10	Subgroup_10
OTU1295	1	3	3	27	0	0	0	0	0	2	0	1	5	2	2	Bacteria	Acidobacteriota	Blastocatellia	Pyrinomonadales	Pyrinomonadaceae	RB41	RB41
OTU1296	1	23	8	0	6	9	0	3	0	1	2	4	0	2	5	Bacteria	Chloroflexi	Chloroflexia	Chloroflexales	Roseiflexaceae	Roseiflexaceae	Roseiflexaceae
OTU1297	1	3	6	0	6	2	1	2	2	9	9	4	6	5	1	Bacteria	Chloroflexi	Chloroflexia	Thermomicrobiales	JG30-KF-CM45	JG30-KF-CM45	JG30-KF-CM45_metagenome
OTU1298	0	0	0	2	1	0	9	35	1	4	3	6	1	0	0	Bacteria	Bdellovibrionota	Oligoflexia	0319-6G20	0319-6G20	0319-6G20	0319-6G20
OTU1299	7	10	10	6	14	0	0	0	0	2	0	1	6	0	2	Bacteria	Proteobacteria	Alphaproteobacteria	Rhodospirillales	Rhodospirillales	Rhodospirillales	Rhodospirillales
OTU13	261	659	664	649	521	311	122	161	410	540	393	194	310	361	442	Bacteria	Proteobacteria	Alphaproteobacteria	Rhizobiales	Xanthobacteraceae	Bradyrhizobium	Bradyrhizobium_elkanii
OTU130	9	27	41	19	36	25	10	25	18	49	88	58	84	77	25	Bacteria	Acidobacteriota	Acidobacteriae	Acidobacteriales	Acidobacteriales	Acidobacteriales	Acidobacteriales
OTU1300	0	1	6	1	4	0	0	0	0	5	0	0	7	8	1	Bacteria	Verrucomicrobiota	Verrucomicrobiae	Pedosphaerales	Pedosphaeraceae	Pedosphaeraceae	Pedosphaeraceae
OTU1301	0	3	0	1	6	25	0	0	0	2	2	4	10	1	5	Bacteria	Acidobacteriota	Blastocatellia	Pyrinomonadales	Pyrinomonadaceae	RB41	RB41
OTU1302	19	13	24	9	8	1	0	0	5	4	3	1	5	1	2	Bacteria	Actinobacteriota	Thermoleophilia	Solirubrobacterales	67-14	67-14	67-14
OTU1303	2	0	4	0	1	0	0	0	0	9	1	0	0	1	18	Bacteria	Cyanobacteria	Cyanobacteriia	Leptolyngbyales	Leptolyngbyaceae	JSC-12	JSC-12
OTU1304	1	2	3	23	5	0	0	0	0	0	0	0	0	3	5	Bacteria	Bacteroidota	Bacteroidia	Chitinophagales	Chitinophagaceae	Edaphobaculum	Edaphobaculum
OTU1305	3	7	13	2	2	17	2	7	4	6	6	17	7	6	4	Bacteria	Desulfobacterota	Desulfobacterota	Desulfobacterota	Desulfobacterota	Desulfobacterota	Desulfobacterota
OTU1306	2	1	0	2	2	1	8	12	10	1	0	0	0	2	15	Bacteria	RCP2-54	RCP2-54	RCP2-54	RCP2-54	RCP2-54	RCP2-54
OTU1307	7	12	26	3	12	30	0	1	0	17	15	9	6	2	6	Bacteria	Bacteroidota	Bacteroidia	Chitinophagales	37-13	37-13	37-13_metagenome
OTU1308	28	2	0	0	0	0	0	0	0	0	0	0	0	0	0	Bacteria	Cyanobacteria	Cyanobacteriia	Oxyphotobacteria_Incertae_Sedis	Unknown_Family	Unknown_Family	Unknown_Family
OTU1309	4	7	15	2	5	4	2	2	0	2	14	2	3	4	7	Bacteria	Proteobacteria	Alphaproteobacteria	Azospirillales	Azospirillaceae	Azospirillaceae	Azospirillaceae_metagenome
OTU131	3	6	10	25	46	18	758	369	401	31	27	21	42	45	53	Bacteria	Actinobacteriota	Thermoleophilia	Solirubrobacterales	Solirubrobacteraceae	Conexibacter	Conexibacter
OTU1310	2	6	6	0	1	3	0	0	4	6	5	1	5	6	7	Bacteria	Acidobacteriota	Vicinamibacteria	Vicinamibacterales	Vicinamibacteraceae	Vicinamibacteraceae	Vicinamibacteraceae
OTU1311	2	2	15	1	2	12	1	0	2	5	11	9	0	1	1	Bacteria	Elusimicrobiota	Lineage_IIb	Lineage_IIb	Lineage_IIb	Lineage_IIb	Lineage_IIb
OTU1312	1	3	14	0	2	4	0	2	1	2	5	7	1	6	1	Bacteria	Proteobacteria	Alphaproteobacteria	Micavibrionales	Micavibrionaceae	Micavibrionaceae	Micavibrionaceae
OTU1313	24	2	1	9	3	1	42	40	20	3	5	55	21	3	11	Bacteria	Proteobacteria	Gammaproteobacteria	Enterobacterales	Erwiniaceae	Pantoea	Pantoea
OTU1314	24	3	6	0	0	0	0	0	0	2	1	1	1	1	0	Bacteria	Bacteroidota	Bacteroidia	Cytophagales	Cytophagaceae	Cytophaga	Cytophaga
OTU1315	9	29	26	3	14	14	0	1	0	9	2	4	9	3	7	Bacteria	Bacteroidota	Bacteroidia	Chitinophagales	Chitinophagaceae	Edaphobaculum	Edaphobaculum
OTU1316	1	4	4	0	0	9	0	1	1	1	8	4	1	2	1	Bacteria	Myxococcota	Myxococcia	Myxococcales	Myxococcaceae	Myxococcaceae	Myxococcaceae
OTU1317	32	35	21	45	37	5	65	17	19	12	14	6	30	24	29	Bacteria	Actinobacteriota	Thermoleophilia	Gaiellales	Gaiellales	Gaiellales	Gaiellales
OTU1318	3	2	9	0	2	2	3	0	0	3	1	2	2	3	1	Bacteria	Proteobacteria	Alphaproteobacteria	Micavibrionales	Micavibrionaceae	Micavibrionaceae	Micavibrionaceae
OTU1319	3	4	5	1	2	8	0	0	1	6	1	14	3	3	0	Bacteria	Proteobacteria	Alphaproteobacteria	Micavibrionales	Micavibrionaceae	Micavibrionaceae	Micavibrionaceae
OTU132	23	1	30	15	39	0	20	87	4	15	19	19	33	2	55	Bacteria	Actinobacteriota	Actinobacteria	Bifidobacteriales	Bifidobacteriaceae	Bifidobacterium	Bifidobacterium_longum
OTU1320	0	0	5	0	1	0	0	3	1	3	6	6	0	3	0	Bacteria	Proteobacteria	Alphaproteobacteria	Micavibrionales	Micavibrionaceae	Micavibrionaceae	Micavibrionaceae
OTU1321	8	7	9	2	0	3	3	0	1	7	7	6	8	14	8	Bacteria	Acidobacteriota	Vicinamibacteria	Vicinamibacterales	Vicinamibacterales	Vicinamibacterales	Vicinamibacterales
OTU1322	1	3	6	0	1	3	0	2	0	20	7	4	7	0	1	Bacteria	Gemmatimonadota	S0134_terrestrial_group	S0134_terrestrial_group	S0134_terrestrial_group	S0134_terrestrial_group	S0134_terrestrial_group
OTU1323	0	0	0	0	0	0	8	14	6	0	4	0	1	2	3	Bacteria	Firmicutes	Bacilli	Alicyclobacillales	Alicyclobacillaceae	Alicyclobacillus	Alicyclobacillus
OTU1324	0	3	0	0	0	3	0	0	0	4	1	0	7	7	1	Bacteria	Cyanobacteria	Vampirivibrionia	Obscuribacterales	Obscuribacteraceae	Obscuribacteraceae	Obscuribacteraceae
OTU1325	0	0	0	0	0	0	1	0	0	0	0	37	0	0	0	Bacteria	Desulfobacterota	Desulfovibrionia	Desulfovibrionales	Desulfovibrionaceae	Desulfovibrio	Desulfovibrio_piger
OTU1326	0	0	0	0	1	0	0	2	0	22	1	1	0	0	1	Bacteria	Myxococcota	Polyangia	Blfdi19	Blfdi19	Blfdi19	Blfdi19
OTU1327	5	3	8	2	2	2	0	0	4	5	13	6	5	2	3	Bacteria	Proteobacteria	Alphaproteobacteria	Elsterales	Elsteraceae	Elsteraceae	Elsteraceae
OTU1328	0	0	0	0	0	0	1	29	0	0	0	2	0	2	0	Bacteria	Proteobacteria	Alphaproteobacteria	Alphaproteobacteria	Alphaproteobacteria	Alphaproteobacteria	Alphaproteobacteria
OTU1329	0	16	36	0	0	0	0	0	0	0	0	0	0	1	0	Bacteria	Chloroflexi	Chloroflexia	Chloroflexales	Roseiflexaceae	Roseiflexaceae	Roseiflexaceae
OTU133	27	98	165	27	34	33	4	10	7	84	104	57	44	74	89	Bacteria	Proteobacteria	Alphaproteobacteria	Rhizobiales	Rhizobiales_Incertae_Sedis	Nordella	Nordella
OTU1330	1	1	31	0	0	0	0	0	0	1	0	0	0	0	0	Bacteria	Elusimicrobiota	Lineage_IIb	Lineage_IIb	Lineage_IIb	Lineage_IIb	Lineage_IIb
OTU1331	17	10	7	14	2	0	0	2	0	0	0	0	8	2	8	Bacteria	Actinobacteriota	Thermoleophilia	Solirubrobacterales	67-14	67-14	67-14
OTU1332	0	0	0	0	2	1	14	4	21	7	0	2	5	0	1	Bacteria	Firmicutes	Bacilli	Alicyclobacillales	Alicyclobacillaceae	Alicyclobacillus	Alicyclobacillus
OTU1333	21	14	29	16	1	4	0	0	0	1	1	1	5	1	1	Bacteria	Actinobacteriota	Acidimicrobiia	Acidimicrobiia	Acidimicrobiia	Acidimicrobiia	Acidimicrobiia
OTU1334	2	10	7	2	4	7	0	1	2	9	17	4	7	10	6	Bacteria	Proteobacteria	Gammaproteobacteria	Burkholderiales	SC-I-84	SC-I-84	SC-I-84
OTU1335	20	10	25	0	0	0	0	0	0	0	1	0	0	1	1	Bacteria	Chloroflexi	Chloroflexia	Chloroflexales	Roseiflexaceae	Roseiflexaceae	Roseiflexaceae
OTU1336	4	4	3	1	11	23	9	4	3	12	4	5	14	8	4	Bacteria	Patescibacteria	Saccharimonadia	Saccharimonadales	WWH38	WWH38	WWH38
OTU1337	0	0	0	0	0	3	27	5	39	0	0	4	1	2	1	Bacteria	Firmicutes	Bacilli	Paenibacillales	Paenibacillaceae	Paenibacillaceae	Paenibacillaceae
OTU1338	2	2	1	3	2	2	0	0	0	4	6	5	1	2	1	Bacteria	Proteobacteria	Alphaproteobacteria	Rhizobiales	Rhizobiales	Rhizobiales	Rhizobiales_metagenome
OTU1339	2	3	4	0	0	0	0	0	0	0	0	0	3	6	27	Bacteria	Acidobacteriota	Blastocatellia	Pyrinomonadales	Pyrinomonadaceae	RB41	RB41
OTU134	100	76	85	139	54	14	16	16	50	35	21	8	64	37	150	Bacteria	Actinobacteriota	Thermoleophilia	Gaiellales	Gaiellales	Gaiellales	Gaiellales
OTU1340	5	8	18	0	2	13	0	0	0	13	27	11	5	7	2	Bacteria	Acidobacteriota	Vicinamibacteria	Vicinamibacterales	Vicinamibacterales	Vicinamibacterales	Vicinamibacterales
OTU1341	3	16	9	3	7	14	2	0	2	5	8	3	4	3	3	Bacteria	Proteobacteria	Alphaproteobacteria	Caulobacterales	Hyphomonadaceae	SWB02	SWB02
OTU1342	1	0	0	0	3	1	3	0	1	2	3	2	6	0	1	Bacteria	Armatimonadota	Fimbriimonadia	Fimbriimonadales	Fimbriimonadaceae	Fimbriimonadaceae	Fimbriimonadaceae
OTU1343	27	43	10	12	15	83	0	1	1	41	41	39	23	31	4	Bacteria	Acidobacteriota	Vicinamibacteria	Vicinamibacterales	Vicinamibacteraceae	Vicinamibacteraceae	Vicinamibacteraceae_metagenome
OTU1344	20	13	15	3	1	2	3	1	0	14	1	12	4	21	10	Bacteria	Proteobacteria	Gammaproteobacteria	Burkholderiales	Burkholderiaceae	Cupriavidus	Cupriavidus
OTU1345	0	7	17	2	0	0	0	0	0	0	0	0	0	0	0	Bacteria	Patescibacteria	Parcubacteria	Candidatus_Azambacteria	Candidatus_Azambacteria	Candidatus_Azambacteria	Candidatus_Azambacteria
OTU1346	1	11	5	2	5	3	1	0	0	1	2	0	2	0	0	Bacteria	Gemmatimonadota	Gemmatimonadetes	Gemmatimonadales	Gemmatimonadaceae	Gemmatimonadaceae	Gemmatimonadaceae
OTU1347	0	0	2	0	0	0	0	0	0	0	0	0	1	0	30	Bacteria	Cyanobacteria	Cyanobacteriia	Oxyphotobacteria_Incertae_Sedis	Unknown_Family	Leptolyngbya_EcFYyyy-00	Leptolyngbya_EcFYyyy-00
OTU1348	2	15	28	12	9	12	0	0	1	1	11	4	1	0	1	Bacteria	Patescibacteria	Saccharimonadia	Saccharimonadales	Saccharimonadales	Saccharimonadales	Saccharimonadales
OTU1349	0	0	0	22	0	1	0	0	0	0	0	0	0	0	0	Bacteria	Patescibacteria	Parcubacteria	Candidatus_Yanofskybacteria	Candidatus_Yanofskybacteria	Candidatus_Yanofskybacteria	Candidatus_Yanofskybacteria
OTU135	392	262	414	373	234	93	67	162	114	172	229	116	270	241	363	Bacteria	Acidobacteriota	Acidobacteriae	Solibacterales	Solibacteraceae	Candidatus_Solibacter	Candidatus_Solibacter
OTU1350	2	0	10	0	0	0	0	0	0	0	0	3	0	4	9	Bacteria	Gemmatimonadota	Gemmatimonadetes	Gemmatimonadales	Gemmatimonadaceae	Roseisolibacter	Roseisolibacter
OTU1351	4	14	5	9	12	0	0	1	1	0	7	0	2	3	8	Bacteria	Proteobacteria	Alphaproteobacteria	Alphaproteobacteria	Alphaproteobacteria	Alphaproteobacteria	Alphaproteobacteria
OTU1352	6	4	0	2	14	0	2	3	1	2	2	0	10	6	8	Bacteria	Chloroflexi	Ktedonobacteria	Ktedonobacterales	Ktedonobacteraceae	Ktedonobacteraceae	Ktedonobacteraceae
OTU1353	7	5	12	1	0	2	0	0	1	8	4	2	1	5	0	Bacteria	Proteobacteria	Gammaproteobacteria	Salinisphaerales	Solimonadaceae	Solimonadaceae	Solimonadaceae
OTU1354	0	7	7	4	0	0	0	0	0	0	0	0	0	4	7	Bacteria	Firmicutes	Clostridia	Oscillospirales	Oscillospiraceae	UCG-002	gut_metagenome
OTU1355	4	2	4	2	2	2	7	4	23	3	3	1	4	3	18	Bacteria	Acidobacteriota	Acidobacteriae	Subgroup_2	Subgroup_2	Subgroup_2	Subgroup_2
OTU1356	8	3	2	1	3	8	0	0	0	0	0	0	6	3	7	Bacteria	Myxococcota	Polyangia	Haliangiales	Haliangiaceae	Haliangium	Haliangium
OTU1357	0	0	0	0	0	0	15	0	0	4	2	0	0	1	0	Bacteria	Chloroflexi	Ktedonobacteria	Ktedonobacterales	JG30-KF-AS9	JG30-KF-AS9	JG30-KF-AS9
OTU1358	8	3	4	3	3	3	1	0	2	0	5	12	0	1	2	Bacteria	Proteobacteria	Alphaproteobacteria	Micavibrionales	Micavibrionales	Micavibrionales	Micavibrionales
OTU1359	0	8	2	0	0	3	1	0	0	2	3	1	0	0	0	Bacteria	Acidobacteriota	Acidobacteriae	Bryobacterales	Bryobacteraceae	Bryobacter	Bryobacter
OTU136	79	9	14	2	2	1	0	1	2	4	2	0	4	20	165	Bacteria	Cyanobacteria	Cyanobacteriia	Leptolyngbyales	Leptolyngbyaceae	BMM02	BMM02
OTU1360	1	3	10	0	0	0	0	0	0	1	0	0	4	4	4	Bacteria	Bacteroidota	Bacteroidia	Chitinophagales	Chitinophagaceae	Chitinophagaceae	Chitinophagaceae
OTU1361	21	21	49	5	4	11	0	1	1	8	6	7	8	5	8	Bacteria	Gemmatimonadota	Longimicrobia	Longimicrobiales	Longimicrobiaceae	Longimicrobiaceae	Longimicrobiaceae
OTU1362	13	2	1	0	0	0	0	0	0	0	0	0	1	0	33	Bacteria	Cyanobacteria	Cyanobacteriia	Oxyphotobacteria_Incertae_Sedis	Unknown_Family	Unknown_Family	Unknown_Family
OTU1363	0	0	3	0	0	0	2	0	0	0	0	0	0	3	80	Bacteria	Chloroflexi	Ktedonobacteria	Ktedonobacterales	Ktedonobacteraceae	Ktedonobacteraceae	Ktedonobacteraceae
OTU1364	5	5	1	0	2	2	0	1	1	4	0	1	10	13	16	Bacteria	Cyanobacteria	Cyanobacteriia	Leptolyngbyales	Leptolyngbyaceae	Leptolyngbya_Es-Yyy1000	Leptolyngbya_cf.
OTU1365	5	3	36	0	1	5	0	0	0	1	0	2	1	4	1	Bacteria	Gemmatimonadota	Longimicrobia	Longimicrobiales	Longimicrobiaceae	YC-ZSS-LKJ147	YC-ZSS-LKJ147_metagenome
OTU1366	3	10	33	4	0	3	0	0	1	2	0	1	0	0	4	Bacteria	Proteobacteria	Gammaproteobacteria	Burkholderiales	Oxalobacteraceae	Noviherbaspirillum	Noviherbaspirillum_malthae
OTU1367	2	8	0	0	0	2	0	0	0	0	0	0	2	2	11	Bacteria	Proteobacteria	Alphaproteobacteria	Rhizobiales	Rhizobiales_Incertae_Sedis	Phreatobacter	Phreatobacter
OTU1368	2	5	8	2	2	5	9	21	4	3	0	1	0	6	44	Bacteria	Proteobacteria	Gammaproteobacteria	Burkholderiales	Oxalobacteraceae	Massilia	Massilia
OTU1369	3	30	20	0	13	9	2	9	6	27	9	17	13	41	33	Bacteria	Proteobacteria	Gammaproteobacteria	Xanthomonadales	Xanthomonadaceae	Arenimonas	Arenimonas
OTU137	81	80	66	45	58	129	2	5	7	58	39	78	88	120	91	Bacteria	Acidobacteriota	Blastocatellia	Blastocatellales	Blastocatellaceae	Aridibacter	Aridibacter
OTU1370	7	5	26	1	6	12	1	2	0	9	17	7	8	11	5	Bacteria	Acidobacteriota	Subgroup_5	Subgroup_5	Subgroup_5	Subgroup_5	Subgroup_5
OTU1371	0	28	0	0	0	0	0	0	0	0	0	0	0	67	0	Bacteria	Proteobacteria	Gammaproteobacteria	Burkholderiales	Sutterellaceae	Sutterella	gut_metagenome
OTU1372	0	0	0	0	1	1	15	6	8	0	0	0	3	1	0	Bacteria	Unknown	Unknown	Unknown	Unknown	Unknown	Unknown
OTU1373	29	2	1	0	0	0	0	0	0	0	0	0	0	0	0	Bacteria	Patescibacteria	Parcubacteria	Candidatus_Yanofskybacteria	Candidatus_Yanofskybacteria	Candidatus_Yanofskybacteria	Candidatus_Yanofskybacteria
OTU1374	1	1	22	1	0	0	0	0	0	0	0	0	0	0	0	Bacteria	Bacteroidota	Kapabacteria	Kapabacteriales	Kapabacteriales	Kapabacteriales	Kapabacteriales
OTU1375	9	9	1	0	6	5	2	1	3	7	11	9	3	2	4	Bacteria	Bacteroidota	Bacteroidia	Sphingobacteriales	Sphingobacteriales	Sphingobacteriales	Sphingobacteriales
OTU1376	9	12	4	0	6	22	0	1	0	52	11	20	1	5	2	Bacteria	Bacteroidota	Bacteroidia	Sphingobacteriales	env.OPS_17	env.OPS_17	env.OPS_17
OTU1377	0	1	1	8	7	1	0	2	0	9	5	4	6	4	5	Bacteria	Proteobacteria	Gammaproteobacteria	Burkholderiales	SC-I-84	SC-I-84	SC-I-84
OTU1378	14	3	1	0	1	0	0	0	1	2	3	2	2	0	10	Bacteria	Bacteroidota	Bacteroidia	Sphingobacteriales	NS11-12_marine_group	NS11-12_marine_group	NS11-12_marine_group
OTU1379	2	1	0	0	4	22	2	2	0	6	2	0	2	1	0	Bacteria	Elusimicrobiota	Lineage_IIc	Lineage_IIc	Lineage_IIc	Lineage_IIc	Lineage_IIc
OTU138	17	52	40	40	12	22	32	3	42	12	19	4	8	16	63	Bacteria	Proteobacteria	Alphaproteobacteria	Rhizobiales	Beijerinckiaceae	Methylobacterium-Methylorubrum	Methylobacterium-Methylorubrum
OTU1380	31	16	26	16	0	3	2	2	0	3	8	6	19	30	6	Bacteria	Acidobacteriota	Blastocatellia	2023-11-24	2023-11-24	2023-11-24	2023-11-24
OTU1381	10	5	18	0	11	3	1	0	0	3	0	1	18	6	10	Bacteria	Myxococcota	Polyangia	Haliangiales	Haliangiaceae	Haliangium	Haliangium
OTU1382	9	0	0	0	0	1	0	0	0	0	0	0	0	0	20	Bacteria	Cyanobacteria	Cyanobacteriia	Leptolyngbyales	Leptolyngbyaceae	YB-42	Nostoc_sp.
OTU1383	3	3	14	2	2	1	1	1	0	0	0	0	1	7	2	Bacteria	Myxococcota	Polyangia	Blfdi19	Blfdi19	Blfdi19	Blfdi19_metagenome
OTU1384	3	4	22	14	21	18	0	1	0	16	4	16	13	25	6	Bacteria	Acidobacteriota	Blastocatellia	Blastocatellales	Blastocatellaceae	Blastocatellaceae	Blastocatellaceae
OTU1385	0	2	1	0	2	1	0	0	0	8	6	11	0	1	2	Bacteria	Bacteroidota	Bacteroidia	Sphingobacteriales	AKYH767	AKYH767	AKYH767
OTU1386	0	0	0	0	2	0	6	17	1	0	0	0	0	0	0	Bacteria	Unknown	Unknown	Unknown	Unknown	Unknown	Unknown
OTU1387	0	9	9	1	2	12	0	0	0	35	26	18	1	0	2	Bacteria	Verrucomicrobiota	Verrucomicrobiae	Pedosphaerales	Pedosphaeraceae	Pedosphaeraceae	Pedosphaeraceae
OTU1388	12	3	14	9	2	0	1	0	2	6	4	0	8	14	24	Bacteria	Cyanobacteria	Cyanobacteriia	Chloroplast	Chloroplast	Chloroplast	Chloroplast
OTU1389	1	8	2	0	8	2	0	0	0	3	2	3	0	4	32	Bacteria	Myxococcota	Polyangia	Haliangiales	Haliangiaceae	Haliangium	Kofleria_flava
OTU139	45	45	45	25	28	32	12	7	21	54	68	41	70	54	55	Bacteria	Chloroflexi	KD4-96	KD4-96	KD4-96	KD4-96	KD4-96
OTU1390	3	1	0	0	2	0	0	0	2	2	4	3	8	1	0	Bacteria	Firmicutes	Clostridia	Oscillospirales	Ruminococcaceae	Incertae_Sedis	Incertae_Sedis
OTU1391	0	0	0	0	0	37	0	0	0	1	4	5	1	0	0	Archaea	Nanoarchaeota	Nanoarchaeia	Woesearchaeales	Woesearchaeales	Woesearchaeales	Woesearchaeales_metagenome
OTU1392	19	7	3	0	0	3	0	0	0	0	3	4	0	1	0	Bacteria	Bacteroidota	Bacteroidia	Chitinophagales	Chitinophagaceae	Chitinophagaceae	Chitinophagaceae
OTU1393	2	7	14	6	1	6	0	1	0	5	0	2	0	2	6	Bacteria	Myxococcota	Polyangia	Polyangiales	Sandaracinaceae	Sandaracinaceae	Sandaracinaceae_metagenome
OTU1394	2	1	0	0	0	9	0	0	0	3	2	9	0	1	0	Bacteria	Bacteroidota	Kapabacteria	Kapabacteriales	Kapabacteriales	Kapabacteriales	Kapabacteriales
OTU1395	1	0	1	1	7	1	42	2	13	0	3	10	0	0	0	Bacteria	Firmicutes	Bacilli	Brevibacillales	Brevibacillaceae	Brevibacillus	Brevibacillus_agri
OTU1396	2	2	15	0	0	6	0	0	0	2	0	1	0	1	0	Bacteria	Patescibacteria	Parcubacteria	Candidatus_Kaiserbacteria	Candidatus_Kaiserbacteria	Candidatus_Kaiserbacteria	Candidatus_Kaiserbacteria
OTU1397	6	10	10	17	4	3	0	1	1	5	7	2	17	16	4	Bacteria	Gemmatimonadota	Gemmatimonadetes	Gemmatimonadales	Gemmatimonadaceae	Gemmatimonas	Gemmatimonas
OTU1398	0	1	0	0	0	7	0	0	0	4	20	5	1	0	0	Bacteria	Patescibacteria	Parcubacteria	Parcubacteria	Parcubacteria	Parcubacteria	Parcubacteria
OTU1399	158	195	437	146	122	65	22	12	33	105	73	68	125	105	161	Bacteria	Actinobacteriota	Actinobacteria	Streptomycetales	Streptomycetaceae	Streptomyces	Streptomyces
OTU14	0	0	0	0	33	15	1975	560	907	25	34	14	42	38	41	Bacteria	Chloroflexi	Ktedonobacteria	Ktedonobacterales	Ktedonobacteraceae	FCPS473	FCPS473
OTU140	0	0	0	0	3	2	24	209	44	2	1	7	2	8	4	Bacteria	Acidobacteriota	Acidobacteriae	Acidobacteriales	Acidobacteriaceae_(Subgroup_1)	Acidobacterium	Acidobacterium
OTU1400	11	12	6	0	0	1	0	0	0	0	0	0	1	0	2	Bacteria	Elusimicrobiota	Lineage_IIa	Lineage_IIa	Lineage_IIa	Lineage_IIa	Lineage_IIa
OTU1401	1	0	2	0	0	0	0	0	0	0	0	0	0	3	20	Bacteria	Cyanobacteria	Cyanobacteriia	Chloroplast	Chloroplast	Chloroplast	Chloroplast
OTU1402	11	8	5	9	3	4	2	0	1	6	7	1	8	4	7	Bacteria	Myxococcota	bacteriap25	bacteriap25	bacteriap25	bacteriap25	bacteriap25
OTU1403	0	3	2	9	14	0	0	0	0	0	0	0	2	1	1	Bacteria	Planctomycetota	Phycisphaerae	Tepidisphaerales	WD2101_soil_group	WD2101_soil_group	WD2101_soil_group
OTU1404	3	8	17	8	2	3	0	0	2	3	7	3	1	14	11	Bacteria	Proteobacteria	Alphaproteobacteria	Acetobacterales	Acetobacteraceae	Acetobacteraceae	Acetobacteraceae
OTU1405	0	0	0	0	2	0	0	1	3	1	1	0	22	1	2	Bacteria	Proteobacteria	Gammaproteobacteria	Burkholderiales	Comamonadaceae	Comamonadaceae	Comamonadaceae
OTU1406	0	0	0	0	1	0	1	7	19	0	0	1	1	2	0	Bacteria	Unknown	Unknown	Unknown	Unknown	Unknown	Unknown
OTU1407	0	4	0	0	1	0	0	0	0	1	0	0	1	9	16	Bacteria	Verrucomicrobiota	Verrucomicrobiae	Chthoniobacterales	Chthoniobacteraceae	Chthoniobacter	Chthoniobacter
OTU1408	7	2	8	3	0	0	0	0	0	0	0	0	0	2	0	Bacteria	Proteobacteria	Gammaproteobacteria	Gammaproteobacteria	Gammaproteobacteria	Gammaproteobacteria	Gammaproteobacteria
OTU1409	12	4	1	0	2	1	2	3	0	4	9	2	0	2	10	Bacteria	Proteobacteria	Alphaproteobacteria	Alphaproteobacteria	Alphaproteobacteria	Alphaproteobacteria	Alphaproteobacteria
OTU141	257	92	45	6	59	3	0	0	31	10	3	1	41	16	27	Bacteria	Cyanobacteria	Cyanobacteriia	Cyanobacteriales	Phormidiaceae	Tychonema_CCAP_1459-11B	Tychonema_CCAP_1459-11B
OTU1410	4	2	16	0	0	3	1	0	0	6	9	1	11	3	5	Bacteria	Unknown	Unknown	Unknown	Unknown	Unknown	Unknown
OTU1411	10	4	2	8	3	1	2	0	0	6	8	0	8	8	1	Bacteria	Actinobacteriota	MB-A2-108	MB-A2-108	MB-A2-108	MB-A2-108	MB-A2-108
OTU1412	18	29	64	2	1	5	4	1	2	4	26	4	12	16	15	Bacteria	Acidobacteriota	Blastocatellia	2023-11-24	2023-11-24	2023-11-24	2023-11-24
OTU1413	5	2	4	2	8	7	0	2	0	12	9	1	2	2	2	Bacteria	Proteobacteria	Alphaproteobacteria	Rhodospirillales	Rhodospirillales	Rhodospirillales	Rhodospirillales
OTU1414	0	0	0	0	0	0	0	0	0	0	0	0	0	1	21	Bacteria	Cyanobacteria	Cyanobacteriia	Cyanobacteriales	Coleofasciculaceae	Microcoleus_SAG_1449-1a	Microcoleus_SAG_1449-1a
OTU1415	0	3	3	0	0	7	1	0	1	28	19	21	11	4	4	Bacteria	Verrucomicrobiota	Verrucomicrobiae	Pedosphaerales	Pedosphaeraceae	Pedosphaeraceae	Pedosphaeraceae
OTU1416	1	0	3	3	3	3	0	1	0	5	6	3	2	5	4	Bacteria	Gemmatimonadota	Gemmatimonadetes	Gemmatimonadales	Gemmatimonadaceae	Roseisolibacter	Roseisolibacter
OTU1417	19	20	20	12	12	20	1	2	0	21	30	10	12	11	3	Bacteria	Acidobacteriota	Vicinamibacteria	Vicinamibacterales	Vicinamibacterales	Vicinamibacterales	Vicinamibacterales
OTU1418	0	5	37	0	0	0	0	0	2	2	9	0	4	0	4	Bacteria	Gemmatimonadota	BD2-11_terrestrial_group	BD2-11_terrestrial_group	BD2-11_terrestrial_group	BD2-11_terrestrial_group	BD2-11_terrestrial_group
OTU1419	1	2	4	2	0	7	0	0	0	0	0	5	0	1	5	Bacteria	Proteobacteria	Alphaproteobacteria	Parvibaculales	Parvibaculaceae	Parvibaculum	Parvibaculum
OTU142	18	58	54	15	5	3	4	3	3	26	12	3	12	23	43	Bacteria	Proteobacteria	Alphaproteobacteria	Azospirillales	Azospirillales	Azospirillales	Azospirillales
OTU1420	0	0	0	0	0	12	2	0	0	4	0	1	0	1	0	Bacteria	Acidobacteriota	Acidobacteriae	Bryobacterales	Bryobacteraceae	Bryobacter	Bryobacter
OTU1421	0	0	0	0	0	1	0	0	0	0	0	0	0	1	30	Bacteria	Elusimicrobiota	Lineage_IIb	Lineage_IIb	Lineage_IIb	Lineage_IIb	Lineage_IIb
OTU1422	4	13	41	3	8	9	4	1	1	12	6	13	9	11	9	Bacteria	Acidobacteriota	Holophagae	Subgroup_7	Subgroup_7	Subgroup_7	Subgroup_7
OTU1423	0	1	0	0	1	6	0	0	0	1	9	0	2	0	0	Bacteria	Patescibacteria	Saccharimonadia	Saccharimonadales	WWH38	WWH38	WWH38
OTU1424	4	5	22	3	2	0	0	0	0	3	9	0	2	3	5	Bacteria	Proteobacteria	Gammaproteobacteria	Pseudomonadales	Moraxellaceae	Moraxellaceae	Moraxellaceae_metagenome
OTU1425	23	29	31	23	17	10	3	2	1	5	4	5	12	10	6	Bacteria	Actinobacteriota	Acidimicrobiia	IMCC26256	IMCC26256	IMCC26256	IMCC26256
OTU1426	0	0	2	0	0	0	2	0	0	9	3	2	1	0	8	Bacteria	Chloroflexi	Anaerolineae	RBG-13-54-9	RBG-13-54-9	RBG-13-54-9	RBG-13-54-9
OTU1427	0	0	0	0	0	0	0	0	2	14	5	7	2	0	2	Bacteria	Bacteroidota	Bacteroidia	Chitinophagales	Chitinophagaceae	Chitinophagaceae	Chitinophagaceae
OTU1428	2	0	0	8	1	0	1	0	18	0	0	0	1	0	9	Bacteria	Armatimonadota	Fimbriimonadia	Fimbriimonadales	Fimbriimonadaceae	Fimbriimonadaceae	Fimbriimonadaceae
OTU1429	0	0	0	0	0	0	0	0	0	0	0	0	1	21	0	Bacteria	Patescibacteria	Parcubacteria	Candidatus_Jorgensenbacteria	Candidatus_Jorgensenbacteria	Candidatus_Jorgensenbacteria	Candidatus_Adlerbacteria
OTU143	26	54	105	8	7	10	0	3	8	45	67	25	18	23	23	Bacteria	Proteobacteria	Alphaproteobacteria	Rhizobiales	Hyphomicrobiaceae	Pedomicrobium	Pedomicrobium
OTU1430	0	0	0	0	1	3	2	1	1	24	5	5	1	1	1	Bacteria	Gemmatimonadota	Gemmatimonadetes	Gemmatimonadales	Gemmatimonadaceae	Gemmatimonadaceae	Gemmatimonadaceae
OTU1431	1	6	7	13	6	1	1	1	0	6	0	0	4	1	2	Bacteria	Acidobacteriota	Acidobacteriae	Subgroup_2	Subgroup_2	Subgroup_2	Subgroup_2
OTU1432	16	57	73	6	4	11	0	0	1	21	27	14	10	19	8	Bacteria	Proteobacteria	Alphaproteobacteria	Rhizobiales	Rhizobiaceae	Rhizobiaceae	Rhizobiaceae
OTU1433	5	17	0	5	2	0	11	0	0	0	0	2	2	17	7	Bacteria	Firmicutes	Clostridia	Oscillospirales	Oscillospiraceae	UCG-003	UCG-003
OTU1434	2	0	4	0	0	0	0	1	0	1	0	1	1	0	53	Bacteria	Unknown	Unknown	Unknown	Unknown	Unknown	Unknown
OTU1435	0	3	4	0	1	6	0	1	2	5	11	4	0	4	1	Bacteria	MBNT15	MBNT15	MBNT15	MBNT15	MBNT15	MBNT15
OTU1436	1	1	0	0	1	1	2	1	1	3	2	0	4	8	16	Bacteria	Proteobacteria	Gammaproteobacteria	Xanthomonadales	Rhodanobacteraceae	Rhodanobacteraceae	Rhodanobacteraceae
OTU1437	0	0	2	1	3	1	0	0	0	4	3	28	2	5	0	Bacteria	Bacteroidota	Bacteroidia	Chitinophagales	Chitinophagaceae	Ferruginibacter	Ferruginibacter
OTU1438	17	26	24	2	0	0	0	0	0	0	1	0	0	1	0	Bacteria	Acidobacteriota	Thermoanaerobaculia	Thermoanaerobaculales	Thermoanaerobaculaceae	Subgroup_10	Acidobacteria_bacterium
OTU1439	1	12	4	2	0	5	1	0	0	2	7	2	10	7	2	Bacteria	Actinobacteriota	Acidimicrobiia	Microtrichales	Microtrichales	Microtrichales	Microtrichales
OTU144	25	67	15	25	49	11	21	8	11	21	11	8	24	76	58	Bacteria	Actinobacteriota	Actinobacteria	Micrococcales	Intrasporangiaceae	Terrabacter	Terrabacter_sp.
OTU1440	2	5	0	12	3	3	43	49	25	4	2	3	3	3	12	Bacteria	Proteobacteria	Alphaproteobacteria	Rhizobiales	Beijerinckiaceae	Beijerinckiaceae	Beijerinckiaceae
OTU1441	5	9	7	12	5	5	0	0	3	4	8	1	11	17	24	Bacteria	Actinobacteriota	Thermoleophilia	Solirubrobacterales	67-14	67-14	67-14
OTU1442	10	11	2	0	0	4	0	1	1	0	4	0	2	5	10	Bacteria	Bacteroidota	Bacteroidia	Cytophagales	Hymenobacteraceae	Adhaeribacter	Adhaeribacter_sp.
OTU1443	0	2	2	3	7	4	1	0	0	3	24	0	2	2	4	Bacteria	Verrucomicrobiota	Verrucomicrobiae	Pedosphaerales	Pedosphaeraceae	Pedosphaeraceae	Pedosphaeraceae
OTU1444	1	1	13	1	1	1	0	1	0	5	2	1	2	1	2	Bacteria	Elusimicrobiota	Elusimicrobia	Lineage_IV	Lineage_IV	Lineage_IV	Lineage_IV
OTU1445	4	0	1	6	0	0	0	0	0	0	0	25	0	4	3	Bacteria	Proteobacteria	Gammaproteobacteria	Burkholderiales	Comamonadaceae	Schlegelella	Schlegelella
OTU1446	1	9	3	5	0	3	0	0	0	2	2	2	3	1	1	Bacteria	Proteobacteria	Gammaproteobacteria	Xanthomonadales	Rhodanobacteraceae	Ahniella	Ahniella
OTU1447	2	8	11	0	0	1	0	0	0	3	1	4	4	2	2	Bacteria	Desulfobacterota	Desulfobacterota	Desulfobacterota	Desulfobacterota	Desulfobacterota	Desulfobacterota
OTU1448	5	4	4	0	0	4	0	0	0	0	4	2	6	1	1	Bacteria	Myxococcota	Polyangia	Polyangiales	Polyangiaceae	Sorangium	Sorangium
OTU1449	2	0	3	1	1	0	0	0	0	0	0	4	4	1	14	Bacteria	Armatimonadota	Fimbriimonadia	Fimbriimonadales	Fimbriimonadaceae	Fimbriimonadaceae	Fimbriimonadaceae
OTU145	12	27	11	15	52	111	2	3	1	58	10	31	25	63	12	Bacteria	Bacteroidota	Bacteroidia	Chitinophagales	Chitinophagaceae	Parafilimonas	Parafilimonas
OTU1450	17	8	1	2	0	0	0	0	0	0	0	0	2	0	0	Bacteria	Myxococcota	Polyangia	Polyangiales	Phaselicystidaceae	Phaselicystis	Phaselicystis
OTU1451	4	11	22	0	2	7	5	2	6	4	7	1	6	0	7	Bacteria	Proteobacteria	Alphaproteobacteria	Rickettsiales	SM2D12	SM2D12	SM2D12_metagenome
OTU1452	12	10	32	5	7	1	3	3	4	4	7	0	17	12	8	Bacteria	Actinobacteriota	Thermoleophilia	Gaiellales	Gaiellaceae	Gaiella	Gaiella
OTU1453	3	8	17	0	0	2	0	0	0	0	0	0	2	1	2	Bacteria	Unknown	Unknown	Unknown	Unknown	Unknown	Unknown
OTU1454	47	82	118	39	41	21	1	8	3	18	29	10	42	43	31	Bacteria	Actinobacteriota	Thermoleophilia	Solirubrobacterales	67-14	67-14	67-14
OTU1455	4	9	27	2	4	2	0	0	0	6	9	5	2	6	5	Bacteria	Proteobacteria	Gammaproteobacteria	Steroidobacterales	Steroidobacteraceae	Steroidobacter	Steroidobacter
OTU1456	1	1	3	0	2	1	0	2	2	13	4	11	0	0	1	Bacteria	Bacteroidota	SJA-28	SJA-28	SJA-28	SJA-28	SJA-28
OTU1457	0	0	0	0	1	0	13	7	20	0	0	0	0	0	0	Bacteria	Planctomycetota	Phycisphaerae	Tepidisphaerales	WD2101_soil_group	WD2101_soil_group	WD2101_soil_group
OTU1458	55	4	0	1	0	4	0	0	1	0	0	0	1	2	5	Bacteria	Bacteroidota	Bacteroidia	Cytophagales	Spirosomaceae	Dyadobacter	Dyadobacter
OTU1459	0	0	3	0	0	0	0	0	0	1	4	22	0	0	1	Archaea	Unknown	Unknown	Unknown	Unknown	Unknown	Unknown
OTU146	3	2	2	0	10	9	202	47	369	15	9	7	24	11	30	Bacteria	Actinobacteriota	Thermoleophilia	Gaiellales	Gaiellales	Gaiellales	Gaiellales
OTU1460	12	9	1	2	10	14	8	0	4	13	13	4	15	11	4	Bacteria	Acidobacteriota	Holophagae	Subgroup_7	Subgroup_7	Subgroup_7	Subgroup_7
OTU1461	9	4	6	4	8	1	0	3	0	4	5	0	3	11	0	Bacteria	Verrucomicrobiota	Verrucomicrobiae	Chthoniobacterales	Chthoniobacteraceae	Chthoniobacter	Chthoniobacter_metagenome
OTU1462	0	5	9	4	3	3	2	1	4	1	3	0	14	2	3	Bacteria	Actinobacteriota	Thermoleophilia	Thermoleophilia	Thermoleophilia	Thermoleophilia	Thermoleophilia
OTU1463	0	0	0	2	0	0	8	2	29	0	0	0	0	0	0	Bacteria	Planctomycetota	Phycisphaerae	Tepidisphaerales	WD2101_soil_group	WD2101_soil_group	WD2101_soil_group
OTU1464	10	3	1	10	0	0	0	0	0	0	0	1	3	2	6	Bacteria	Gemmatimonadota	Gemmatimonadetes	Gemmatimonadales	Gemmatimonadaceae	Gemmatimonadaceae	Gemmatimonadaceae
OTU1465	0	1	7	1	0	0	0	0	3	0	0	0	6	0	5	Bacteria	Chloroflexi	Chloroflexia	Chloroflexales	Roseiflexaceae	Roseiflexaceae	Roseiflexaceae
OTU1466	0	1	0	0	1	0	0	0	0	2	0	0	1	22	0	Bacteria	Proteobacteria	Alphaproteobacteria	Rickettsiales	Rickettsiaceae	Rickettsiaceae	Alphaproteobacteria_bacterium
OTU1467	2	13	7	5	5	4	0	2	1	5	3	5	7	11	3	Bacteria	Gemmatimonadota	Gemmatimonadetes	Gemmatimonadales	Gemmatimonadaceae	Gemmatimonadaceae	Gemmatimonadaceae_metagenome
OTU1468	12	8	10	1	3	11	0	6	0	16	28	39	6	7	4	Bacteria	Acidobacteriota	Acidobacteriae	Bryobacterales	Bryobacteraceae	Bryobacter	Bryobacter_metagenome
OTU1469	2	9	1	0	1	4	2	1	0	12	21	2	4	1	8	Bacteria	Verrucomicrobiota	Verrucomicrobiae	Chthoniobacterales	Chthoniobacteraceae	Chthoniobacter	Chthoniobacter
OTU147	56	22	49	36	22	11	4	1	6	22	62	22	25	6	26	Bacteria	Proteobacteria	Gammaproteobacteria	Burkholderiales	Nitrosomonadaceae	IS-44	IS-44
OTU1470	13	1	3	1	3	0	0	0	0	4	2	0	2	7	0	Bacteria	Verrucomicrobiota	Verrucomicrobiae	Pedosphaerales	Pedosphaeraceae	Pedosphaeraceae	Pedosphaeraceae
OTU1471	4	7	26	1	0	0	0	0	0	0	0	0	0	0	1	Bacteria	Bacteroidota	Bacteroidia	Bacteroidetes_VC2.1_Bac22	Bacteroidetes_VC2.1_Bac22	Bacteroidetes_VC2.1_Bac22	Bacteroidetes_VC2.1_Bac22_metagenome
OTU1472	8	6	3	2	9	37	1	0	2	6	7	4	2	6	2	Bacteria	Proteobacteria	Alphaproteobacteria	Caulobacterales	Hyphomonadaceae	SWB02	SWB02
OTU1473	1	3	3	4	10	0	1	1	0	0	0	1	5	6	1	Bacteria	Acidobacteriota	Holophagae	Subgroup_7	Subgroup_7	Subgroup_7	Subgroup_7
OTU1474	2	3	1	1	0	0	4	0	10	2	0	11	0	1	1	Bacteria	Bacteroidota	Bacteroidia	Bacteroidales	Bacteroidaceae	Bacteroides	Bacteroides_thetaiotaomicron
OTU1475	0	0	0	0	0	0	25	3	10	0	0	0	0	0	2	Bacteria	Chloroflexi	Ktedonobacteria	B12-WMSP1	B12-WMSP1	B12-WMSP1	B12-WMSP1
OTU1476	2	1	0	1	1	0	1	1	0	0	5	5	3	0	9	Bacteria	Firmicutes	Bacilli	Bacillales	Bacillaceae	Bacillus	Bacillus_gibsonii
OTU1477	15	20	5	0	12	30	0	2	1	40	44	19	11	8	14	Bacteria	Proteobacteria	Gammaproteobacteria	Burkholderiales	Comamonadaceae	Comamonadaceae	Comamonadaceae
OTU1478	0	0	0	0	0	0	22	7	11	0	0	0	0	0	0	Bacteria	Chloroflexi	Ktedonobacteria	Ktedonobacterales	JG30-KF-AS9	JG30-KF-AS9	JG30-KF-AS9
OTU1479	1	3	7	0	1	6	1	0	0	16	11	3	7	4	0	Bacteria	Verrucomicrobiota	Verrucomicrobiae	Verrucomicrobiales	Rubritaleaceae	Luteolibacter	Luteolibacter
OTU148	138	50	55	5	14	0	0	0	2	19	10	7	27	16	45	Bacteria	Proteobacteria	Alphaproteobacteria	Sphingomonadales	Sphingomonadaceae	Qipengyuania	Qipengyuania
OTU1480	1	7	8	5	10	18	0	0	0	0	1	5	1	1	4	Bacteria	Gemmatimonadota	Gemmatimonadetes	Gemmatimonadales	Gemmatimonadaceae	Gemmatimonas	Gemmatimonas
OTU1481	1	1	14	2	1	6	0	0	0	5	7	2	0	3	1	Bacteria	Myxococcota	Polyangia	Haliangiales	Haliangiaceae	Haliangium	Haliangium
OTU1482	2	16	3	0	0	0	0	0	0	0	0	0	0	5	0	Bacteria	Elusimicrobiota	Elusimicrobia	Lineage_IV	Lineage_IV	Lineage_IV	Lineage_IV
OTU1483	3	4	2	0	26	1	0	0	0	11	17	4	4	3	0	Bacteria	Verrucomicrobiota	Verrucomicrobiae	Pedosphaerales	Pedosphaeraceae	Pedosphaeraceae	Pedosphaeraceae
OTU1484	0	0	0	0	1	0	0	0	0	13	2	1	0	1	0	Bacteria	Elusimicrobiota	Lineage_IIb	Lineage_IIb	Lineage_IIb	Lineage_IIb	Lineage_IIb
OTU1485	10	5	16	0	1	7	1	0	1	10	17	4	7	0	0	Bacteria	Acidobacteriota	Vicinamibacteria	Vicinamibacterales	Vicinamibacterales	Vicinamibacterales	Vicinamibacterales
OTU1486	0	0	2	0	0	0	0	0	0	19	0	0	0	0	0	Bacteria	Unknown	Unknown	Unknown	Unknown	Unknown	Unknown
OTU1487	15	23	15	2	6	5	2	0	0	1	2	1	4	11	34	Bacteria	Proteobacteria	Alphaproteobacteria	Rhizobiales	Beijerinckiaceae	Methylobacterium-Methylorubrum	Methylobacterium-Methylorubrum
OTU1488	36	81	44	30	9	14	8	4	1	24	15	4	20	31	14	Bacteria	Actinobacteriota	Actinobacteria	Pseudonocardiales	Pseudonocardiaceae	Pseudonocardia	Pseudonocardia_alaniniphila
OTU1489	6	20	2	14	12	5	2	1	2	5	2	3	6	4	15	Bacteria	Proteobacteria	Gammaproteobacteria	Gammaproteobacteria_Incertae_Sedis	Unknown_Family	Acidibacter	Acidibacter
OTU149	0	6	2	5	1	1	5	1	8	9	7	3	2	17	193	Bacteria	Chloroflexi	Ktedonobacteria	Ktedonobacterales	Ktedonobacteraceae	1921-3	1921-3
OTU1490	26	17	42	16	16	13	1	0	2	19	14	3	24	27	17	Bacteria	Myxococcota	Polyangia	Polyangiales	Polyangiaceae	Pajaroellobacter	Pajaroellobacter
OTU1491	11	7	7	18	4	4	0	0	2	9	3	1	11	11	5	Bacteria	Proteobacteria	Gammaproteobacteria	Burkholderiales	SC-I-84	SC-I-84	SC-I-84
OTU1492	0	4	7	2	0	10	0	0	0	0	0	0	0	0	1	Bacteria	Bacteroidota	Bacteroidia	Chitinophagales	Chitinophagaceae	Chitinophaga	Chitinophaga
OTU1493	8	9	15	4	6	5	2	1	1	5	3	3	3	8	0	Bacteria	Actinobacteriota	Thermoleophilia	Solirubrobacterales	Solirubrobacteraceae	JCM_18997	JCM_18997
OTU1494	6	22	17	15	16	21	2	0	2	22	4	13	18	29	13	Bacteria	Myxococcota	Polyangia	Haliangiales	Haliangiaceae	Haliangium	Haliangium_metagenome
OTU1495	1	4	1	1	8	3	0	1	1	11	6	2	5	2	2	Bacteria	Acidobacteriota	Vicinamibacteria	Vicinamibacterales	Vicinamibacterales	Vicinamibacterales	Vicinamibacterales
OTU1496	9	1	1	11	9	8	74	11	20	34	105	54	31	14	11	Bacteria	Proteobacteria	Gammaproteobacteria	Enterobacterales	Enterobacteriaceae	Enterobacteriaceae	Enterobacteriaceae
OTU1497	0	2	8	0	1	1	0	0	0	10	18	0	1	0	8	Bacteria	Verrucomicrobiota	Verrucomicrobiae	Chthoniobacterales	Chthoniobacteraceae	Chthoniobacter	Chthoniobacter
OTU1498	0	0	0	0	1	0	7	6	3	0	1	0	0	0	0	Bacteria	Patescibacteria	Saccharimonadia	Saccharimonadales	Saccharimonadales	Saccharimonadales	Saccharimonadales
OTU1499	0	0	0	7	22	1	0	0	0	0	0	0	1	0	0	Bacteria	Myxococcota	Polyangia	Polyangiales	Polyangiaceae	Pajaroellobacter	Pajaroellobacter
OTU15	0	0	0	0	22	17	831	206	866	9	19	9	22	21	14	Bacteria	Chloroflexi	Ktedonobacteria	B12-WMSP1	B12-WMSP1	B12-WMSP1	B12-WMSP1
OTU150	0	0	0	0	6	3	440	63	447	5	2	8	7	1	6	Bacteria	Chloroflexi	Ktedonobacteria	Ktedonobacterales	Ktedonobacteraceae	1921-2	1921-2
OTU1500	1	5	0	0	15	6	0	0	0	5	1	3	2	1	0	Bacteria	Verrucomicrobiota	Verrucomicrobiae	Pedosphaerales	Pedosphaeraceae	Pedosphaera	Pedosphaera_metagenome
OTU1501	1	3	38	8	2	8	0	1	2	3	0	9	8	6	2	Bacteria	Gemmatimonadota	Gemmatimonadetes	Gemmatimonadales	Gemmatimonadaceae	Roseisolibacter	Roseisolibacter
OTU1502	0	0	0	0	0	0	0	0	0	23	0	1	1	0	0	Archaea	Nanoarchaeota	Nanoarchaeia	Woesearchaeales	Woesearchaeales	Woesearchaeales	Woesearchaeales
OTU1503	0	0	0	0	3	0	2	3	0	5	16	0	3	0	4	Bacteria	Proteobacteria	Gammaproteobacteria	Gammaproteobacteria	Gammaproteobacteria	Gammaproteobacteria	Gammaproteobacteria
OTU1504	0	0	0	0	0	0	14	6	13	0	0	0	2	0	0	Bacteria	Patescibacteria	Microgenomatia	Candidatus_Levybacteria	Candidatus_Levybacteria	Candidatus_Levybacteria	Candidatus_Levybacteria
OTU1505	0	4	6	0	2	3	1	0	2	16	7	5	4	9	2	Bacteria	Proteobacteria	Gammaproteobacteria	Burkholderiales	Comamonadaceae	Aquabacterium	Aquabacterium
OTU1506	1	1	0	0	5	3	1	0	1	2	2	10	1	1	2	Bacteria	Proteobacteria	Alphaproteobacteria	Rhodospirillales	Rhodospirillales	Rhodospirillales	Rhodospirillales_metagenome
OTU1507	0	0	0	1	0	0	5	1	7	1	0	1	5	7	7	Bacteria	Myxococcota	Polyangia	Polyangiales	Polyangiaceae	Pajaroellobacter	Pajaroellobacter
OTU1508	0	0	13	1	0	0	0	0	0	0	1	0	1	3	0	Bacteria	Acidobacteriota	Acidobacteriae	Bryobacterales	Bryobacteraceae	Bryobacter	Bryobacter
OTU1509	40	36	31	8	2	0	0	0	0	0	2	1	3	2	3	Bacteria	Actinobacteriota	Actinobacteria	Pseudonocardiales	Pseudonocardiaceae	Actinomycetospora	Actinomycetospora
OTU151	17	9	27	4	15	3	2	1	1	45	58	29	29	33	25	Bacteria	Acidobacteriota	Vicinamibacteria	Vicinamibacterales	Vicinamibacteraceae	Vicinamibacteraceae	Vicinamibacteraceae
OTU1510	14	39	32	17	15	25	3	0	0	25	20	5	5	8	17	Bacteria	Proteobacteria	Alphaproteobacteria	Rhizobiales	Rhizobiales_Incertae_Sedis	Bauldia	Bauldia_metagenome
OTU1511	0	0	0	0	0	0	0	0	22	1	1	0	2	0	0	Bacteria	Firmicutes	Bacilli	Alicyclobacillales	Alicyclobacillaceae	Alicyclobacillus	Alicyclobacillus
OTU1512	5	0	12	1	3	10	0	0	0	3	4	2	4	1	0	Bacteria	Myxococcota	Polyangia	Polyangiales	Sandaracinaceae	Sandaracinaceae	Sandaracinaceae
OTU1513	2	7	14	3	0	1	1	0	0	3	1	6	5	3	1	Bacteria	Proteobacteria	Alphaproteobacteria	Micavibrionales	Micavibrionales	Micavibrionales	Micavibrionales_metagenome
OTU1514	4	0	0	0	0	0	0	0	1	0	0	1	0	0	11	Bacteria	Chloroflexi	Chloroflexia	Chloroflexales	Chloroflexaceae	FFCH7168	FFCH7168
OTU1515	2	2	0	7	2	1	0	0	0	0	1	1	0	1	21	Bacteria	Proteobacteria	Alphaproteobacteria	Elsterales	Elsterales	Elsterales	Elsterales
OTU1516	12	7	1	2	1	1	0	0	0	0	0	0	3	0	3	Bacteria	Acidobacteriota	Acidobacteriae	Bryobacterales	Bryobacteraceae	Bryobacter	Bryobacter
OTU1517	0	0	0	0	0	0	0	0	0	0	0	0	0	0	21	Bacteria	Cyanobacteria	Cyanobacteriia	Oxyphotobacteria_Incertae_Sedis	Unknown_Family	Unknown_Family	Unknown_Family
OTU1518	0	0	0	0	0	0	14	0	24	1	3	0	0	1	0	Bacteria	Chloroflexi	Chloroflexi	Chloroflexi	Chloroflexi	Chloroflexi	Chloroflexi
OTU1519	21	9	8	0	0	0	0	0	0	0	1	0	2	0	2	Bacteria	Unknown	Unknown	Unknown	Unknown	Unknown	Unknown
OTU152	35	44	51	29	15	46	5	0	1	21	39	34	3	7	6	Bacteria	Gemmatimonadota	Gemmatimonadetes	Gemmatimonadales	Gemmatimonadaceae	Gemmatimonadaceae	Gemmatimonadaceae
OTU1520	15	5	4	3	0	2	0	0	0	0	2	7	12	1	1	Bacteria	Gemmatimonadota	Gemmatimonadetes	Gemmatimonadales	Gemmatimonadaceae	Gemmatimonadaceae	Gemmatimonadetes_bacterium
OTU1521	0	0	0	0	3	0	2	16	1	0	0	0	2	0	0	Bacteria	Proteobacteria	Gammaproteobacteria	Gammaproteobacteria_Incertae_Sedis	Unknown_Family	Unknown_Family	Unknown_Family
OTU1522	18	7	8	2	1	0	1	0	0	0	0	0	4	2	13	Bacteria	Proteobacteria	Alphaproteobacteria	Rhodobacterales	Rhodobacteraceae	Tabrizicola	Tabrizicola
OTU1523	10	25	31	21	11	8	3	2	4	11	12	7	7	13	14	Bacteria	Actinobacteriota	Actinobacteria	Corynebacteriales	Mycobacteriaceae	Mycobacterium	Mycobacterium
OTU1524	4	9	20	4	3	25	0	0	0	2	15	6	3	0	2	Bacteria	Proteobacteria	Alphaproteobacteria	Micavibrionales	Micavibrionales	Micavibrionales	Micavibrionales
OTU1525	0	3	22	2	0	1	2	0	0	12	0	3	0	0	1	Bacteria	Patescibacteria	Saccharimonadia	Saccharimonadales	Saccharimonadales	Saccharimonadales	Saccharimonadales
OTU1526	7	0	15	0	2	2	0	0	0	0	2	0	3	8	1	Bacteria	Elusimicrobiota	Lineage_IIa	Lineage_IIa	Lineage_IIa	Lineage_IIa	Lineage_IIa
OTU1527	0	11	0	0	0	0	0	0	0	0	0	0	0	13	0	Bacteria	Firmicutes	Clostridia	Clostridia_UCG-014	Clostridia_UCG-014	Clostridia_UCG-014	Clostridia_UCG-014
OTU1528	0	0	0	0	0	0	0	19	2	0	0	0	0	0	3	Bacteria	Firmicutes	Bacilli	Alicyclobacillales	Alicyclobacillaceae	Alicyclobacillus	Alicyclobacillus
OTU1529	0	0	1	0	0	0	0	2	0	9	15	0	4	1	0	Bacteria	Proteobacteria	Gammaproteobacteria	Xanthomonadales	Xanthomonadaceae	Lysobacter	Lysobacter
OTU153	150	245	353	150	195	236	28	34	34	201	179	102	119	238	501	Bacteria	Proteobacteria	Alphaproteobacteria	Sphingomonadales	Sphingomonadaceae	Sphingomonas	Sphingomonas
OTU1530	1	11	3	2	10	15	1	1	1	10	4	10	4	13	13	Bacteria	Proteobacteria	Gammaproteobacteria	Burkholderiales	Comamonadaceae	Caenimonas	Caenimonas
OTU1531	0	14	10	1	9	11	1	2	0	4	0	6	0	1	0	Bacteria	Chloroflexi	Chloroflexia	Chloroflexales	Roseiflexaceae	Roseiflexaceae	Roseiflexaceae
OTU1532	0	6	1	1	2	0	0	0	0	2	2	0	0	2	46	Bacteria	Chloroflexi	Ktedonobacteria	Ktedonobacterales	Ktedonobacteraceae	Ktedonobacteraceae	Ktedonobacteraceae
OTU1533	36	64	95	22	45	11	5	10	3	23	12	6	24	36	46	Bacteria	Actinobacteriota	Thermoleophilia	Solirubrobacterales	Solirubrobacteraceae	Solirubrobacter	Solirubrobacter
OTU1534	5	17	34	0	11	15	0	0	3	8	19	18	1	1	5	Bacteria	Bacteroidota	Bacteroidia	Chitinophagales	Saprospiraceae	Saprospiraceae	Saprospiraceae_metagenome
OTU1535	2	14	3	3	1	1	3	0	1	8	8	0	0	9	5	Bacteria	Acidobacteriota	Acidobacteriae	Bryobacterales	Bryobacteraceae	Bryobacter	Bryobacter
OTU1536	1	1	3	8	3	0	0	2	0	0	0	1	1	2	7	Bacteria	Proteobacteria	Alphaproteobacteria	Alphaproteobacteria	Alphaproteobacteria	Alphaproteobacteria	Alphaproteobacteria
OTU1537	0	0	1	0	3	0	0	0	0	1	23	4	2	0	0	Bacteria	Bacteroidota	Bacteroidia	Sphingobacteriales	env.OPS_17	env.OPS_17	env.OPS_17
OTU1538	0	0	0	0	1	0	38	0	0	0	1	0	0	0	0	Bacteria	Chloroflexi	Ktedonobacteria	Ktedonobacterales	Ktedonobacteraceae	FCPS473	FCPS473
OTU1539	3	3	3	1	4	4	2	0	0	1	4	2	0	3	0	Bacteria	Proteobacteria	Alphaproteobacteria	Alphaproteobacteria	Alphaproteobacteria	Alphaproteobacteria	Rhodospirillaceae_bacterium
OTU154	44	80	54	39	45	77	3	5	3	50	19	63	36	37	4	Bacteria	Gemmatimonadota	Gemmatimonadetes	Gemmatimonadales	Gemmatimonadaceae	Gemmatimonas	Gemmatimonas
OTU1540	2	1	2	0	1	0	0	3	0	2	0	1	1	18	0	Bacteria	Proteobacteria	Alphaproteobacteria	Rhizobiales	Beijerinckiaceae	Microvirga	Microvirga_massiliensis
OTU1541	0	0	4	1	2	0	0	0	2	20	11	12	2	0	9	Bacteria	Bacteroidota	Bacteroidia	Sphingobacteriales	NS11-12_marine_group	NS11-12_marine_group	NS11-12_marine_group
OTU1542	7	3	24	1	6	0	2	0	0	2	0	0	3	3	8	Bacteria	Verrucomicrobiota	Verrucomicrobiae	Pedosphaerales	Pedosphaeraceae	Pedosphaeraceae	Pedosphaeraceae
OTU1543	8	1	1	0	0	10	0	1	0	0	0	0	1	1	0	Bacteria	Patescibacteria	Saccharimonadia	Saccharimonadales	Saccharimonadales	Saccharimonadales	Saccharimonadales
OTU1544	3	11	12	1	0	19	0	0	0	3	1	5	0	1	0	Bacteria	Verrucomicrobiota	Verrucomicrobiae	Pedosphaerales	Pedosphaeraceae	Pedosphaeraceae	Pedosphaeraceae
OTU1545	0	0	0	0	0	0	0	19	12	0	0	0	0	0	0	Bacteria	Chloroflexi	Chloroflexia	Thermomicrobiales	JG30-KF-CM45	JG30-KF-CM45	bacterium_Ellin6537
OTU1546	6	3	9	1	4	3	0	0	2	7	4	1	1	10	18	Bacteria	Bacteroidota	Bacteroidia	Chitinophagales	Chitinophagaceae	Aurantisolimonas	Aurantisolimonas
OTU1547	0	0	0	0	0	0	1	27	1	1	0	0	0	0	0	Bacteria	Bacteroidota	Bacteroidia	Sphingobacteriales	CWT_CU03-E12	CWT_CU03-E12	CWT_CU03-E12
OTU1548	0	0	0	0	1	0	28	10	4	1	0	0	0	0	1	Bacteria	Chloroflexi	Chloroflexia	Thermomicrobiales	JG30-KF-CM45	JG30-KF-CM45	JG30-KF-CM45
OTU1549	0	3	2	2	4	15	1	5	6	6	24	10	1	6	3	Bacteria	Bdellovibrionota	Bdellovibrionia	Bdellovibrionales	Bdellovibrionaceae	OM27_clade	OM27_clade
OTU155	30	38	37	18	28	17	4	14	8	102	96	30	62	61	46	Bacteria	Proteobacteria	Gammaproteobacteria	Burkholderiales	SC-I-84	SC-I-84	beta_proteobacterium
OTU1550	0	0	0	0	1	2	1	0	0	15	1	9	0	0	0	Bacteria	Bacteroidota	Bacteroidia	Bacteroidia	Bacteroidia	Bacteroidia	Bacteroidia
OTU1551	3	4	5	5	0	2	0	3	30	1	3	0	0	7	9	Bacteria	Bdellovibrionota	Oligoflexia	0319-6G20	0319-6G20	0319-6G20	0319-6G20
OTU1552	0	0	1	1	5	2	0	0	0	4	1	3	0	0	5	Bacteria	Bdellovibrionota	Bdellovibrionia	Bdellovibrionales	Bdellovibrionaceae	Bdellovibrio	Bdellovibrio
OTU1553	0	0	0	0	0	0	0	0	1	0	0	0	0	1	30	Bacteria	Chloroflexi	Ktedonobacteria	Ktedonobacterales	Ktedonobacteraceae	Ktedonobacteraceae	Ktedonobacteraceae
OTU1554	2	0	1	8	0	0	6	0	0	0	1	5	0	0	4	Bacteria	Firmicutes	Clostridia	Oscillospirales	Oscillospiraceae	UCG-002	gut_metagenome
OTU1555	20	1	0	2	1	1	0	0	0	0	0	0	1	4	0	Bacteria	Proteobacteria	Gammaproteobacteria	Xanthomonadales	Xanthomonadaceae	Pseudoxanthomonas	Pseudoxanthomonas
OTU1556	7	20	16	7	1	0	1	3	1	20	7	4	5	12	5	Bacteria	Actinobacteriota	Thermoleophilia	Solirubrobacterales	Solirubrobacteraceae	Conexibacter	Conexibacter
OTU1557	1	4	6	4	23	4	0	3	3	15	14	8	5	14	15	Bacteria	Chloroflexi	Ktedonobacteria	C0119	C0119	C0119	C0119
OTU1558	2	3	0	2	0	0	3	0	0	4	0	16	3	1	0	Bacteria	Firmicutes	Clostridia	Lachnospirales	Lachnospiraceae	Eubacterium_ventriosum_group	Eubacterium_ventriosum_group
OTU1559	1	0	0	0	0	5	2	0	0	1	2	17	1	3	1	Bacteria	Gemmatimonadota	Gemmatimonadetes	Gemmatimonadales	Gemmatimonadaceae	Gemmatimonas	Gemmatimonas
OTU156	64	67	40	13	25	50	1	6	6	40	35	43	18	29	20	Bacteria	Proteobacteria	Gammaproteobacteria	Burkholderiales	Nitrosomonadaceae	Ellin6067	Ellin6067
OTU1560	25	4	7	5	4	3	0	0	0	1	2	1	2	1	4	Bacteria	Verrucomicrobiota	Verrucomicrobiae	Pedosphaerales	Pedosphaeraceae	Pedosphaeraceae	Pedosphaeraceae
OTU1561	0	1	0	1	15	2	0	0	0	4	0	0	1	0	0	Bacteria	Unknown	Unknown	Unknown	Unknown	Unknown	Unknown
OTU1562	14	44	29	15	4	9	0	0	1	20	33	17	8	21	7	Bacteria	Proteobacteria	Alphaproteobacteria	Rhizobiales	Rhizobiales_Incertae_Sedis	Bauldia	Bauldia
OTU1563	10	2	4	7	2	0	0	1	0	0	1	0	5	3	0	Bacteria	Verrucomicrobiota	Verrucomicrobiae	Pedosphaerales	Pedosphaeraceae	Pedosphaeraceae	Pedosphaeraceae
OTU1564	5	6	10	11	4	1	0	6	4	1	1	0	6	11	2	Bacteria	Actinobacteriota	Actinobacteria	Frankiales	Frankiales	Frankiales	Frankiales
OTU1565	0	2	0	0	0	0	19	2	0	1	2	1	0	0	2	Bacteria	Bdellovibrionota	Oligoflexia	0319-6G20	0319-6G20	0319-6G20	0319-6G20
OTU1566	2	1	3	0	0	3	0	0	0	3	4	1	0	0	0	Archaea	Nanoarchaeota	Nanoarchaeia	Woesearchaeales	Woesearchaeales	Woesearchaeales	Woesearchaeales
OTU1567	7	15	31	4	6	2	1	2	6	8	11	4	11	24	4	Bacteria	Actinobacteriota	Actinobacteria	Frankiales	Geodermatophilaceae	Modestobacter	Modestobacter
OTU1568	0	0	0	0	0	0	1	23	0	1	1	0	1	1	0	Bacteria	Proteobacteria	Gammaproteobacteria	Diplorickettsiales	Diplorickettsiaceae	Aquicella	Aquicella
OTU1569	3	3	1	3	3	2	0	0	2	0	2	8	5	19	7	Bacteria	Bacteroidota	Bacteroidia	Chitinophagales	Chitinophagales	Chitinophagales	Chitinophagales
OTU157	62	52	115	26	19	33	1	0	6	27	41	23	48	49	98	Bacteria	Bacteroidota	Bacteroidia	Chitinophagales	Chitinophagaceae	Flavitalea	Flavitalea
OTU1570	0	4	3	1	1	1	0	0	0	3	1	2	0	1	17	Bacteria	Unknown	Unknown	Unknown	Unknown	Unknown	Unknown
OTU1571	9	4	10	10	0	0	0	1	0	0	2	0	1	0	1	Bacteria	Actinobacteriota	Thermoleophilia	Solirubrobacterales	67-14	67-14	67-14
OTU1572	1	0	0	0	0	2	2	0	0	0	0	0	1	5	29	Bacteria	Bacteroidota	Bacteroidia	Chitinophagales	Chitinophagaceae	Ferruginibacter	Ferruginibacter
OTU1573	0	1	0	0	0	1	0	0	0	0	0	0	0	10	9	Bacteria	Bacteroidota	Bacteroidia	Sphingobacteriales	env.OPS_17	env.OPS_17	env.OPS_17
OTU1574	1	3	4	1	2	2	1	1	0	1	9	1	4	0	6	Bacteria	Elusimicrobiota	Lineage_IIa	Lineage_IIa	Lineage_IIa	Lineage_IIa	Lineage_IIa
OTU1575	4	7	0	4	6	3	1	0	0	1	1	4	9	9	1	Bacteria	WPS-2	WPS-2	WPS-2	WPS-2	WPS-2	WPS-2_metagenome
OTU1576	0	0	0	0	1	0	15	0	2	1	0	2	0	0	2	Bacteria	Proteobacteria	Alphaproteobacteria	Acetobacterales	Acetobacteraceae	Acetobacteraceae	Acetobacteraceae
OTU1577	2	7	0	4	0	0	1	0	0	3	0	2	0	0	0	Bacteria	Acidobacteriota	Acidobacteriae	Bryobacterales	Bryobacteraceae	Bryobacter	Bryobacter
OTU1578	8	15	9	1	1	23	0	0	0	0	1	0	1	12	0	Bacteria	Patescibacteria	Saccharimonadia	Saccharimonadales	LWQ8	LWQ8	LWQ8
OTU1579	2	2	7	0	2	1	0	0	0	0	2	0	10	5	3	Bacteria	Methylomirabilota	Methylomirabilia	Rokubacteriales	Rokubacteriales	Rokubacteriales	Rokubacteriales
OTU158	1	0	5	3	19	16	347	279	141	20	19	19	27	27	26	Bacteria	Actinobacteriota	Acidimicrobiia	IMCC26256	IMCC26256	IMCC26256	actinobacterium_BGR
OTU1580	2	10	3	0	0	0	0	0	0	1	1	1	0	0	0	Bacteria	Proteobacteria	Alphaproteobacteria	Rhodospirillales	Rhodospirillales	Rhodospirillales	Rhodospirillales
OTU1581	10	12	16	1	1	10	0	0	0	12	3	6	4	0	0	Bacteria	Bdellovibrionota	Bdellovibrionia	Bdellovibrionales	Bdellovibrionaceae	Bdellovibrio	Bdellovibrio
OTU1582	7	7	8	2	9	5	1	0	1	21	14	14	2	10	22	Bacteria	Bacteroidota	Bacteroidia	Sphingobacteriales	env.OPS_17	env.OPS_17	env.OPS_17
OTU1583	1	2	5	3	0	6	0	0	1	2	12	1	2	1	0	Bacteria	Planctomycetota	Phycisphaerae	Phycisphaerales	Phycisphaeraceae	AKYG587	AKYG587
OTU1584	9	12	2	4	4	29	1	2	0	11	22	13	3	2	1	Bacteria	Verrucomicrobiota	Verrucomicrobiae	Pedosphaerales	Pedosphaeraceae	Pedosphaeraceae	Pedosphaeraceae_metagenome
OTU1585	0	0	5	0	0	9	0	2	0	2	1	7	0	0	0	Bacteria	Patescibacteria	Saccharimonadia	Saccharimonadales	Saccharimonadales	Saccharimonadales	Saccharimonadales
OTU1586	0	0	0	0	0	0	1	1	0	3	3	14	4	7	0	Bacteria	Cyanobacteria	Sericytochromatia	Sericytochromatia	Sericytochromatia	Sericytochromatia	Sericytochromatia
OTU1587	0	0	0	0	5	1	1	12	18	1	0	0	0	0	2	Bacteria	Unknown	Unknown	Unknown	Unknown	Unknown	Unknown
OTU1588	3	10	10	22	21	13	10	21	1	10	13	5	6	10	25	Bacteria	Proteobacteria	Alphaproteobacteria	Caulobacterales	Caulobacteraceae	Caulobacteraceae	Caulobacteraceae_metagenome
OTU1589	6	9	7	3	14	14	1	2	0	4	6	1	9	5	7	Bacteria	Verrucomicrobiota	Verrucomicrobiae	Chthoniobacterales	Chthoniobacteraceae	Chthoniobacter	Chthoniobacter_metagenome
OTU159	0	0	0	0	1	0	30	70	140	1	0	1	0	1	0	Bacteria	Planctomycetota	Phycisphaerae	Tepidisphaerales	WD2101_soil_group	WD2101_soil_group	WD2101_soil_group
OTU1590	3	16	5	2	9	16	1	0	2	8	6	3	4	6	2	Bacteria	Actinobacteriota	Thermoleophilia	Solirubrobacterales	Solirubrobacterales	Solirubrobacterales	Solirubrobacterales
OTU1591	0	0	0	0	0	0	0	1	29	1	0	0	2	0	0	Bacteria	Firmicutes	Bacilli	Paenibacillales	Paenibacillaceae	Paenibacillaceae	Paenibacillaceae
OTU1592	1	0	2	26	2	3	0	0	0	1	0	2	1	1	1	Bacteria	Bacteroidota	Bacteroidia	Cytophagales	Microscillaceae	Microscillaceae	Microscillaceae_metagenome
OTU1593	3	2	0	0	1	0	0	0	0	10	5	1	6	13	2	Bacteria	Planctomycetota	Phycisphaerae	Tepidisphaerales	WD2101_soil_group	WD2101_soil_group	WD2101_soil_group
OTU1594	0	0	18	0	0	0	0	0	0	0	0	0	0	0	2	Bacteria	Proteobacteria	Alphaproteobacteria	Rickettsiales	SM2D12	SM2D12	SM2D12
OTU1595	1	1	7	3	0	13	0	0	0	3	2	3	2	1	0	Bacteria	Bacteroidota	Bacteroidia	Chitinophagales	Chitinophagales	Chitinophagales	Chitinophagales
OTU1596	6	1	1	4	2	0	19	0	1	0	1	0	4	2	1	Bacteria	Acidobacteriota	Acidobacteriae	Bryobacterales	Bryobacteraceae	Bryobacter	Bryobacter
OTU1597	1	0	12	1	0	0	0	0	0	0	1	0	0	0	2	Bacteria	Bdellovibrionota	Bdellovibrionia	Bdellovibrionales	Bdellovibrionaceae	Bdellovibrio	Bdellovibrio
OTU1598	3	3	5	3	4	0	2	5	0	8	6	2	9	8	9	Bacteria	Proteobacteria	Alphaproteobacteria	Micropepsales	Micropepsaceae	Micropepsaceae	Micropepsaceae
OTU1599	7	3	1	1	6	7	1	1	0	2	2	0	7	4	3	Bacteria	Gemmatimonadota	BD2-11_terrestrial_group	BD2-11_terrestrial_group	BD2-11_terrestrial_group	BD2-11_terrestrial_group	BD2-11_terrestrial_group_metagenome
OTU16	0	0	0	0	11	7	151	177	1317	9	12	11	11	10	8	Bacteria	Chloroflexi	Ktedonobacteria	Ktedonobacterales	Ktedonobacteraceae	Ktedonobacteraceae	Ktedonobacteraceae
OTU160	283	19	15	3	8	15	1	0	3	2	9	5	11	27	55	Bacteria	Bacteroidota	Bacteroidia	Chitinophagales	Chitinophagaceae	Flavisolibacter	Flavisolibacter
OTU1600	2	1	8	39	18	2	3	0	3	1	2	2	16	24	14	Bacteria	Verrucomicrobiota	Verrucomicrobiae	Pedosphaerales	Pedosphaeraceae	Pedosphaeraceae	Pedosphaeraceae
OTU1601	6	1	4	15	0	1	0	0	0	1	2	0	0	3	7	Bacteria	Proteobacteria	Alphaproteobacteria	Elsterales	Elsterales	Elsterales	Elsterales
OTU1602	0	0	0	0	0	0	10	2	23	1	1	0	0	0	1	Bacteria	Firmicutes	Bacilli	Alicyclobacillales	Alicyclobacillaceae	Alicyclobacillus	Alicyclobacillus
OTU1603	6	10	17	8	1	0	1	0	0	1	2	2	5	0	2	Bacteria	Chloroflexi	TK10	TK10	TK10	TK10	TK10
OTU1604	1	1	0	0	0	10	0	0	0	8	12	1	0	0	0	Bacteria	Patescibacteria	Parcubacteria	Parcubacteria	Parcubacteria	Parcubacteria	Parcubacteria
OTU1605	29	2	14	0	3	7	0	0	0	17	6	6	10	19	30	Bacteria	Acidobacteriota	Blastocatellia	Blastocatellales	Blastocatellaceae	Blastocatella	Blastocatella
OTU1606	3	1	3	7	4	0	1	1	2	2	0	0	0	3	9	Bacteria	Chloroflexi	Ktedonobacteria	Ktedonobacterales	JG30-KF-AS9	JG30-KF-AS9	JG30-KF-AS9
OTU1607	4	9	7	12	12	5	3	2	0	13	12	5	20	16	21	Bacteria	Acidobacteriota	Vicinamibacteria	Vicinamibacterales	Vicinamibacterales	Vicinamibacterales	Vicinamibacterales
OTU1608	27	27	43	16	11	9	3	4	0	19	18	10	23	17	76	Bacteria	Unknown	Unknown	Unknown	Unknown	Unknown	Unknown
OTU1609	3	2	2	4	0	2	0	0	0	2	0	4	5	1	5	Bacteria	Actinobacteriota	Acidimicrobiia	IMCC26256	IMCC26256	IMCC26256	IMCC26256
OTU161	0	0	0	0	0	4	88	47	107	1	1	0	5	4	16	Bacteria	Chloroflexi	Ktedonobacteria	Ktedonobacterales	Ktedonobacteraceae	1921-3	1921-3
OTU1610	3	17	7	7	6	1	1	0	1	2	9	0	3	4	0	Bacteria	Proteobacteria	Alphaproteobacteria	Acetobacterales	Acetobacteraceae	Acetobacteraceae	Acetobacteraceae
OTU1611	2	2	34	0	3	0	0	0	0	1	0	1	1	1	0	Bacteria	Bacteroidota	Bacteroidia	Bacteroidetes_VC2.1_Bac22	Bacteroidetes_VC2.1_Bac22	Bacteroidetes_VC2.1_Bac22	Bacteroidetes_VC2.1_Bac22_metagenome
OTU1612	3	1	0	0	3	9	2	0	2	13	4	16	0	1	0	Bacteria	Chloroflexi	Anaerolineae	SBR1031	A4b	A4b	A4b
OTU1613	0	0	0	0	1	0	0	0	20	1	1	0	1	2	4	Bacteria	Chloroflexi	Ktedonobacteria	C0119	C0119	C0119	C0119
OTU1614	8	4	3	0	2	4	1	1	1	8	8	13	5	0	1	Bacteria	Bacteroidota	Bacteroidia	Flavobacteriales	NS9_marine_group	NS9_marine_group	NS9_marine_group_metagenome
OTU1615	1	2	12	1	11	16	0	1	1	6	28	2	4	8	9	Bacteria	Bacteroidota	Bacteroidia	Chitinophagales	Chitinophagaceae	Edaphobaculum	Edaphobaculum
OTU1616	2	2	7	14	6	0	0	2	0	3	1	0	1	2	13	Bacteria	Acidobacteriota	Acidobacteriae	Acidobacteriales	Acidobacteriaceae_(Subgroup_1)	Acidipila	Acidipila
OTU1617	13	0	11	0	0	0	0	0	1	0	0	1	4	3	0	Bacteria	Bacteroidota	Bacteroidia	Chitinophagales	Chitinophagaceae	Flavisolibacter	Flavisolibacter
OTU1618	10	0	0	0	0	0	0	0	0	0	5	0	1	0	7	Bacteria	Bacteroidota	Bacteroidia	Chitinophagales	Chitinophagaceae	Chitinophagaceae	Chitinophagaceae
OTU1619	18	1	0	0	0	1	2	1	0	7	0	1	11	3	2	Bacteria	Bacteroidota	Kapabacteria	Kapabacteriales	Kapabacteriales	Kapabacteriales	Kapabacteriales
OTU162	73	27	82	73	40	11	7	7	7	30	28	10	50	42	54	Bacteria	Actinobacteriota	Thermoleophilia	Gaiellales	Gaiellales	Gaiellales	Gaiellales
OTU1620	13	4	5	4	1	1	0	1	0	8	1	0	4	1	5	Bacteria	Myxococcota	Polyangia	Polyangiales	Polyangiaceae	Sorangium	Sorangium
OTU1621	0	2	0	2	5	19	0	1	0	10	0	7	6	2	1	Bacteria	Acidobacteriota	Blastocatellia	Pyrinomonadales	Pyrinomonadaceae	RB41	RB41
OTU1622	1	2	48	0	0	0	0	0	0	0	0	0	0	0	1	Bacteria	Bacteroidota	Bacteroidia	Chitinophagales	Chitinophagaceae	Chitinophaga	Chitinophaga
OTU1623	0	0	8	0	0	0	0	0	1	5	7	1	0	0	1	Bacteria	Proteobacteria	Alphaproteobacteria	Rickettsiales	Mitochondria	Mitochondria	Mitochondria_metagenome
OTU1624	0	0	0	0	1	0	1	0	0	0	0	0	14	0	0	Bacteria	Patescibacteria	Saccharimonadia	Saccharimonadales	Saccharimonadales	Saccharimonadales	Saccharimonadales
OTU1625	0	0	0	0	2	0	0	0	31	0	1	0	1	0	0	Bacteria	Chloroflexi	Ktedonobacteria	Ktedonobacterales	JG30-KF-AS9	JG30-KF-AS9	JG30-KF-AS9
OTU1626	15	3	8	4	1	0	1	1	0	3	3	4	8	9	0	Bacteria	Armatimonadota	Fimbriimonadia	Fimbriimonadales	Fimbriimonadaceae	Fimbriimonadaceae	Fimbriimonadaceae_metagenome
OTU1627	0	0	0	0	0	0	13	6	0	0	0	0	0	0	0	Unknown	Unknown	Unknown	Unknown	Unknown	Unknown	Unknown
OTU1628	0	0	0	0	0	0	19	13	4	0	0	1	0	0	0	Bacteria	Chloroflexi	Ktedonobacteria	B12-WMSP1	B12-WMSP1	B12-WMSP1	B12-WMSP1
OTU1629	37	57	62	40	26	5	8	8	4	31	25	13	58	48	25	Bacteria	Actinobacteriota	Thermoleophilia	Solirubrobacterales	Solirubrobacteraceae	Solirubrobacter	Solirubrobacter
OTU163	31	59	24	5	8	42	10	5	6	51	62	86	9	23	20	Bacteria	Proteobacteria	Gammaproteobacteria	Burkholderiales	Comamonadaceae	Comamonadaceae	Comamonadaceae
OTU1630	1	0	0	1	1	0	2	0	0	2	0	0	0	1	12	Bacteria	Cyanobacteria	Cyanobacteriia	Chloroplast	Chloroplast	Chloroplast	Coccomyxa_sp.
OTU1631	0	0	0	0	3	4	0	0	0	9	4	2	2	1	1	Bacteria	Chloroflexi	Chloroflexia	Thermomicrobiales	JG30-KF-CM45	JG30-KF-CM45	JG30-KF-CM45
OTU1632	1	1	2	6	2	3	0	0	0	7	1	12	9	12	0	Bacteria	Bacteroidota	Bacteroidia	Chitinophagales	Chitinophagaceae	Puia	Puia
OTU1633	1	10	6	2	21	13	1	0	1	5	0	7	3	8	12	Bacteria	Proteobacteria	Gammaproteobacteria	Burkholderiales	Comamonadaceae	Comamonadaceae	Comamonadaceae
OTU1634	3	1	0	0	0	0	1	0	0	0	1	1	5	8	0	Bacteria	Nitrospirota	Nitrospiria	Nitrospirales	Nitrospiraceae	Nitrospira	Nitrospira
OTU1635	0	0	0	0	0	1	1	0	35	1	3	1	0	0	0	Bacteria	Firmicutes	Bacilli	Paenibacillales	Paenibacillaceae	Paenibacillus	Paenibacillus
OTU1636	24	3	0	2	0	0	0	0	0	1	0	0	2	0	0	Bacteria	Proteobacteria	Alphaproteobacteria	Sphingomonadales	Sphingomonadaceae	Sphingomonadaceae	Sphingomonadaceae
OTU1637	3	0	3	0	0	0	4	0	4	0	3	1	2	0	1	Bacteria	Firmicutes	Clostridia	Oscillospirales	Oscillospiraceae	Oscillospiraceae	Oscillospiraceae
OTU1638	1	5	1	0	1	2	1	0	0	3	2	0	8	1	4	Bacteria	Chloroflexi	OLB14	OLB14	OLB14	OLB14	OLB14_metagenome
OTU1639	0	0	11	2	1	0	4	0	0	0	0	0	1	0	1	Bacteria	Unknown	Unknown	Unknown	Unknown	Unknown	Unknown
OTU164	0	0	0	0	0	0	92	0	0	62	0	177	0	0	0	Bacteria	Proteobacteria	Gammaproteobacteria	Burkholderiales	Sutterellaceae	Sutterella	Sutterella_wadsworthensis
OTU1640	1	0	11	0	0	2	0	1	0	2	4	3	2	0	2	Bacteria	Cyanobacteria	Vampirivibrionia	Obscuribacterales	Obscuribacteraceae	Obscuribacteraceae	Obscuribacteraceae
OTU1641	0	0	8	1	0	0	0	1	0	4	6	4	7	1	1	Bacteria	Verrucomicrobiota	Verrucomicrobiae	Chthoniobacterales	Chthoniobacteraceae	Chthoniobacter	Chthoniobacter
OTU1642	8	3	3	2	8	11	2	0	2	13	11	6	12	15	37	Bacteria	Proteobacteria	Gammaproteobacteria	Burkholderiales	Burkholderiales	Burkholderiales	Burkholderiales
OTU1643	21	13	24	11	46	256	0	4	0	41	44	29	122	93	25	Bacteria	Acidobacteriota	Blastocatellia	Pyrinomonadales	Pyrinomonadaceae	RB41	RB41
OTU1644	0	0	0	0	0	2	10	5	42	0	0	0	0	1	1	Bacteria	Firmicutes	Bacilli	Paenibacillales	Paenibacillaceae	Paenibacillaceae	Paenibacillaceae
OTU1645	0	0	0	0	1	0	8	26	11	2	2	0	1	4	1	Bacteria	Proteobacteria	Gammaproteobacteria	Diplorickettsiales	Diplorickettsiaceae	Diplorickettsiaceae	Diplorickettsiaceae
OTU1646	2	7	5	0	0	5	0	0	0	1	7	1	0	2	0	Bacteria	Gemmatimonadota	S0134_terrestrial_group	S0134_terrestrial_group	S0134_terrestrial_group	S0134_terrestrial_group	S0134_terrestrial_group_metagenome
OTU1647	2	7	10	4	1	1	0	1	0	1	5	0	0	3	3	Bacteria	Proteobacteria	Alphaproteobacteria	Alphaproteobacteria	Alphaproteobacteria	Alphaproteobacteria	Alphaproteobacteria
OTU1648	5	3	2	38	15	3	2	3	0	9	3	1	7	5	11	Bacteria	Actinobacteriota	Thermoleophilia	Solirubrobacterales	67-14	67-14	67-14
OTU1649	1	6	0	9	0	0	18	0	0	0	0	1	2	7	2	Bacteria	Firmicutes	Clostridia	Oscillospirales	Oscillospiraceae	UCG-005	UCG-005
OTU165	28	18	3	2	5	133	3	5	3	16	12	5	23	12	50	Bacteria	Proteobacteria	Alphaproteobacteria	Sphingomonadales	Sphingomonadaceae	Sphingopyxis	Sphingopyxis_alaskensis
OTU1650	9	0	2	0	3	0	0	0	0	7	5	8	5	0	0	Bacteria	Acidobacteriota	Blastocatellia	Pyrinomonadales	Pyrinomonadaceae	RB41	RB41_metagenome
OTU1651	5	7	22	10	4	1	1	2	4	2	1	8	5	10	13	Bacteria	Chloroflexi	TK10	TK10	TK10	TK10	TK10
OTU1652	1	6	5	6	16	0	0	0	2	0	2	2	4	2	4	Bacteria	Proteobacteria	Alphaproteobacteria	Micropepsales	Micropepsaceae	Micropepsaceae	Micropepsaceae
OTU1653	0	0	5	0	0	0	0	1	0	7	9	6	0	6	3	Bacteria	Chloroflexi	Anaerolineae	Anaerolineales	Anaerolineaceae	Anaerolineaceae	Anaerolineaceae
OTU1654	7	9	2	2	3	4	0	0	1	3	2	3	4	0	0	Bacteria	Gemmatimonadota	Gemmatimonadetes	Gemmatimonadales	Gemmatimonadaceae	Roseisolibacter	Roseisolibacter
OTU1655	2	4	11	3	5	10	0	2	5	18	9	13	7	0	1	Bacteria	Proteobacteria	Alphaproteobacteria	Rickettsiales	SM2D12	SM2D12	SM2D12
OTU1656	0	0	0	0	0	0	1	4	21	0	0	0	0	0	2	Bacteria	Chloroflexi	Ktedonobacteria	Ktedonobacterales	JG30-KF-AS9	JG30-KF-AS9	JG30-KF-AS9
OTU1657	0	0	1	0	1	1	0	4	0	1	14	2	1	0	0	Bacteria	Latescibacterota	Latescibacterota	Latescibacterota	Latescibacterota	Latescibacterota	Latescibacterota
OTU1658	2	5	3	4	5	1	2	0	0	5	2	0	10	6	6	Bacteria	Gemmatimonadota	S0134_terrestrial_group	S0134_terrestrial_group	S0134_terrestrial_group	S0134_terrestrial_group	S0134_terrestrial_group
OTU1659	19	11	10	23	9	1	19	2	50	1	2	1	7	3	10	Bacteria	Actinobacteriota	Actinobacteria	Frankiales	Acidothermaceae	Acidothermus	Acidothermus
OTU166	0	0	1	0	13	201	1	0	0	57	0	30	0	0	0	Bacteria	Firmicutes	Bacilli	Lactobacillales	Lactobacillaceae	Lactobacillus	Lactobacillus
OTU1660	1	2	0	2	1	9	0	2	0	7	0	2	1	0	1	Bacteria	Gemmatimonadota	S0134_terrestrial_group	S0134_terrestrial_group	S0134_terrestrial_group	S0134_terrestrial_group	S0134_terrestrial_group_metagenome
OTU1661	0	5	3	6	2	4	1	0	0	6	2	3	3	2	0	Bacteria	Myxococcota	Polyangia	Haliangiales	Haliangiaceae	Haliangium	Haliangium
OTU1662	2	2	0	7	4	2	5	4	2	2	4	1	12	3	16	Bacteria	Chloroflexi	Ktedonobacteria	Ktedonobacterales	Ktedonobacteraceae	Ktedonobacteraceae	Ktedonobacteraceae
OTU1663	0	8	6	1	0	0	0	0	0	0	12	8	0	0	0	Bacteria	Patescibacteria	Saccharimonadia	Saccharimonadales	Saccharimonadales	Saccharimonadales	Saccharimonadales
OTU1664	0	4	2	0	0	17	0	0	1	6	1	7	3	3	0	Bacteria	Chloroflexi	Anaerolineae	SBR1031	SBR1031	SBR1031	SBR1031
OTU1665	0	0	0	1	0	16	0	1	0	1	0	0	0	0	0	Bacteria	Patescibacteria	Saccharimonadia	Saccharimonadales	Saccharimonadales	Saccharimonadales	Saccharimonadales
OTU1666	2	6	2	0	1	9	1	1	2	2	5	5	5	0	5	Bacteria	Myxococcota	Polyangia	Haliangiales	Haliangiaceae	Haliangium	Haliangium
OTU1667	1	7	17	0	1	0	0	1	1	7	2	2	2	2	3	Bacteria	Actinobacteriota	Thermoleophilia	Solirubrobacterales	67-14	67-14	67-14_metagenome
OTU1668	1	5	1	2	1	0	0	0	0	0	2	2	3	2	6	Bacteria	Chloroflexi	Chloroflexia	Kallotenuales	AKIW781	AKIW781	AKIW781
OTU1669	0	1	1	0	1	0	0	0	0	0	2	2	1	6	15	Bacteria	Chloroflexi	Chloroflexia	Chloroflexales	Roseiflexaceae	Roseiflexaceae	Roseiflexaceae
OTU167	0	0	0	0	3	6	143	42	90	2	2	1	6	11	4	Bacteria	Chloroflexi	Ktedonobacteria	B12-WMSP1	B12-WMSP1	B12-WMSP1	B12-WMSP1
OTU1670	2	17	8	2	4	9	1	1	0	1	1	2	4	5	7	Bacteria	Elusimicrobiota	Lineage_IIa	Lineage_IIa	Lineage_IIa	Lineage_IIa	Lineage_IIa
OTU1671	0	0	0	2	0	0	7	0	0	1	0	18	0	0	0	Bacteria	Firmicutes	Clostridia	Lachnospirales	Lachnospiraceae	Lachnospiraceae	Lachnospiraceae
OTU1672	7	35	18	6	6	19	0	3	4	16	10	15	3	10	1	Bacteria	Acidobacteriota	Vicinamibacteria	Vicinamibacterales	Vicinamibacteraceae	Vicinamibacteraceae	Vicinamibacteraceae
OTU1673	3	1	5	1	12	11	0	0	0	6	1	1	4	6	1	Bacteria	Myxococcota	Polyangia	mle1-27	mle1-27	mle1-27	mle1-27
OTU1674	4	1	17	1	1	3	0	0	0	0	1	0	1	0	0	Bacteria	Proteobacteria	Alphaproteobacteria	Rickettsiales	SM2D12	SM2D12	SM2D12_metagenome
OTU1675	2	0	2	0	1	6	2	2	1	1	11	0	1	3	0	Bacteria	Proteobacteria	Alphaproteobacteria	Alphaproteobacteria	Alphaproteobacteria	Alphaproteobacteria	Alphaproteobacteria
OTU1676	1	2	2	2	0	12	1	0	0	1	1	1	6	1	5	Bacteria	Patescibacteria	Saccharimonadia	Saccharimonadales	LWQ8	LWQ8	LWQ8
OTU1677	3	2	0	4	1	2	0	0	0	4	8	0	2	4	1	Bacteria	Proteobacteria	Gammaproteobacteria	Burkholderiales	SC-I-84	SC-I-84	SC-I-84_metagenome
OTU1678	113	35	22	10	20	9	30	49	19	30	12	17	36	26	34	Bacteria	Actinobacteriota	Actinobacteria	Micrococcales	Microbacteriaceae	Microbacterium	Microbacterium
OTU1679	4	13	1	2	2	0	0	0	0	0	0	0	0	0	1	Bacteria	Proteobacteria	Alphaproteobacteria	Sphingomonadales	Sphingomonadaceae	Sphingomonas	Sphingomonas_difficilis
OTU168	0	0	0	0	3	0	4	2	211	2	0	1	0	0	0	Bacteria	Chloroflexi	Ktedonobacteria	Ktedonobacterales	Ktedonobacteraceae	1921-2	1921-2
OTU1680	1	1	5	8	7	1	0	0	2	1	0	5	5	10	29	Bacteria	Proteobacteria	Gammaproteobacteria	Burkholderiales	SC-I-84	SC-I-84	SC-I-84
OTU1681	4	7	15	2	6	4	1	1	0	2	13	3	5	9	7	Bacteria	Acidobacteriota	Vicinamibacteria	Vicinamibacterales	Vicinamibacterales	Vicinamibacterales	Vicinamibacterales
OTU1682	0	0	1	0	1	0	0	0	0	6	16	0	0	3	0	Bacteria	Patescibacteria	Parcubacteria	Parcubacteria	Parcubacteria	Parcubacteria	Parcubacteria
OTU1683	0	0	13	1	0	9	0	0	0	0	0	0	0	0	0	Bacteria	Patescibacteria	Gracilibacteria	Candidatus_Peribacteria	Candidatus_Peribacteria	Candidatus_Peribacteria	Candidatus_Peribacteria
OTU1684	0	0	1	0	0	0	0	0	0	0	0	0	2	0	23	Bacteria	Proteobacteria	Gammaproteobacteria	Gammaproteobacteria_Incertae_Sedis	Unknown_Family	Unknown_Family	Unknown_Family
OTU1685	0	0	0	0	0	0	17	2	2	0	1	0	0	0	3	Bacteria	Chloroflexi	Ktedonobacteria	Ktedonobacterales	JG30-KF-AS9	JG30-KF-AS9	Chloroflexi_bacterium
OTU1686	0	1	1	0	1	17	0	0	0	1	0	4	1	0	0	Bacteria	Bacteroidota	Bacteroidia	Sphingobacteriales	AKYH767	AKYH767	AKYH767_metagenome
OTU1687	3	1	0	0	6	0	0	0	0	5	0	2	7	3	0	Bacteria	Bacteroidota	Bacteroidia	Bacteroidales	Rikenellaceae	Alistipes	Alistipes_onderdonkii
OTU1688	18	4	4	0	1	3	0	0	0	3	5	6	2	3	4	Bacteria	Acidobacteriota	Vicinamibacteria	Vicinamibacterales	Vicinamibacteraceae	Vicinamibacteraceae	Vicinamibacteraceae
OTU1689	1	6	1	16	4	0	0	0	1	0	1	0	0	1	1	Bacteria	Gemmatimonadota	Gemmatimonadetes	Gemmatimonadales	Gemmatimonadaceae	Gemmatimonas	Gemmatimonas
OTU169	38	68	88	21	22	35	10	13	5	41	63	46	13	21	12	Bacteria	Proteobacteria	Gammaproteobacteria	CCD24	CCD24	CCD24	CCD24
OTU1690	1	2	5	0	3	6	0	0	8	0	0	2	3	0	25	Bacteria	Chloroflexi	JG30-KF-CM66	JG30-KF-CM66	JG30-KF-CM66	JG30-KF-CM66	JG30-KF-CM66
OTU1691	2	0	3	0	0	0	0	2	0	7	1	0	2	1	17	Bacteria	Elusimicrobiota	Lineage_IIb	Lineage_IIb	Lineage_IIb	Lineage_IIb	Lineage_IIb
OTU1692	0	0	2	2	3	0	1	4	3	2	0	3	1	4	39	Bacteria	Proteobacteria	Gammaproteobacteria	Burkholderiales	Oxalobacteraceae	Oxalobacteraceae	Oxalobacteraceae
OTU1693	0	9	10	1	1	0	2	0	2	1	4	1	4	2	1	Bacteria	Proteobacteria	Gammaproteobacteria	Steroidobacterales	Woeseiaceae	JTB255_marine_benthic_group	JTB255_marine_benthic_group
OTU1694	0	0	0	0	0	0	0	0	1	6	4	0	1	0	1	Bacteria	Proteobacteria	Alphaproteobacteria	Rhodospirillales	Rhodospirillales	Rhodospirillales	Rhodospirillales
OTU1695	21	21	13	2	9	19	0	1	1	6	3	2	6	10	18	Bacteria	Proteobacteria	Alphaproteobacteria	Rhizobiales	Devosiaceae	Devosia	Devosia
OTU1696	4	1	0	0	0	0	0	0	0	0	0	0	0	0	16	Bacteria	Bdellovibrionota	Bdellovibrionia	Bdellovibrionales	Bdellovibrionaceae	Bdellovibrio	Bdellovibrio
OTU1697	2	2	4	13	19	3	0	0	0	0	0	0	1	7	5	Bacteria	Gemmatimonadota	S0134_terrestrial_group	S0134_terrestrial_group	S0134_terrestrial_group	S0134_terrestrial_group	S0134_terrestrial_group_metagenome
OTU1698	0	0	1	5	8	2	5	7	5	7	0	0	1	5	8	Bacteria	Proteobacteria	Alphaproteobacteria	Caulobacterales	Caulobacteraceae	Caulobacteraceae	Caulobacteraceae_metagenome
OTU1699	0	2	2	2	5	2	3	0	1	7	5	7	8	6	0	Bacteria	Chloroflexi	Chloroflexia	Thermomicrobiales	JG30-KF-CM45	JG30-KF-CM45	JG30-KF-CM45
OTU17	0	1	0	1	25	23	299	947	269	36	31	19	47	41	25	Bacteria	Acidobacteriota	Acidobacteriae	Acidobacteriales	Acidobacteriaceae_(Subgroup_1)	Occallatibacter	Occallatibacter
OTU170	27	26	44	30	42	57	46	181	137	43	58	44	61	48	198	Bacteria	Proteobacteria	Alphaproteobacteria	Rhizobiales	KF-JG30-B3	KF-JG30-B3	KF-JG30-B3
OTU1700	0	2	18	0	0	1	1	0	0	0	0	0	1	3	0	Bacteria	Proteobacteria	Alphaproteobacteria	Alphaproteobacteria	Alphaproteobacteria	Alphaproteobacteria	Alphaproteobacteria
OTU1701	0	5	7	9	2	4	0	0	0	0	3	1	5	9	2	Bacteria	Actinobacteriota	Actinobacteria	Corynebacteriales	Nocardiaceae	Nocardia	Nocardia_nova
OTU1702	4	7	17	1	1	3	0	0	0	7	10	1	0	4	3	Bacteria	Proteobacteria	Alphaproteobacteria	Elsterales	Elsterales	Elsterales	Elsterales
OTU1703	0	0	8	1	0	0	0	0	0	0	1	0	12	4	0	Bacteria	Proteobacteria	Gammaproteobacteria	Gammaproteobacteria	Gammaproteobacteria	Gammaproteobacteria	Gammaproteobacteria
OTU1704	0	0	0	0	0	0	23	0	6	0	0	0	0	0	0	Bacteria	Firmicutes	Bacilli	Paenibacillales	Paenibacillaceae	Paenibacillus	Paenibacillus
OTU1705	0	0	0	7	3	3	1	0	3	7	3	8	1	11	4	Bacteria	Cyanobacteria	Sericytochromatia	Sericytochromatia	Sericytochromatia	Sericytochromatia	Sericytochromatia
OTU1706	1	1	12	1	0	0	0	0	0	0	0	0	1	0	0	Bacteria	Unknown	Unknown	Unknown	Unknown	Unknown	Unknown
OTU1707	0	0	0	0	0	0	0	0	0	0	0	0	0	0	16	Bacteria	Patescibacteria	Saccharimonadia	Saccharimonadales	Saccharimonadales	Saccharimonadales	Saccharimonadales
OTU1708	14	3	14	2	2	0	1	0	1	14	7	0	6	3	13	Bacteria	Myxococcota	bacteriap25	bacteriap25	bacteriap25	bacteriap25	bacteriap25
OTU1709	5	3	6	0	0	1	0	0	0	0	0	0	1	0	1	Bacteria	Chloroflexi	Chloroflexia	Chloroflexales	Chloroflexaceae	Chloroflexaceae	Chloroflexaceae
OTU171	195	8	31	5	2	43	0	0	0	12	4	7	12	0	17	Bacteria	Bacteroidota	Bacteroidia	Cytophagales	Microscillaceae	Microscillaceae	Microscillaceae
OTU1710	19	6	18	8	2	37	0	0	2	6	11	4	4	12	25	Bacteria	Bacteroidota	Bacteroidia	Chitinophagales	Chitinophagaceae	Edaphobaculum	Edaphobaculum_metagenome
OTU1711	0	0	0	0	0	0	18	3	14	0	0	0	0	0	0	Bacteria	Chloroflexi	Ktedonobacteria	Ktedonobacterales	Ktedonobacteraceae	Ktedonobacteraceae	Ktedonobacteraceae
OTU1712	4	2	4	2	0	4	1	0	0	2	0	1	0	0	0	Bacteria	Proteobacteria	Alphaproteobacteria	Rickettsiales	SM2D12	SM2D12	SM2D12_metagenome
OTU1713	34	8	38	10	23	10	1	0	1	16	15	15	21	17	17	Bacteria	Proteobacteria	Gammaproteobacteria	Burkholderiales	Nitrosomonadaceae	MND1	MND1
OTU1714	0	0	2	1	0	1	2	0	0	11	4	3	0	1	0	Bacteria	Myxococcota	Polyangia	Polyangiales	Sandaracinaceae	Sandaracinaceae	Sandaracinaceae_metagenome
OTU1715	0	0	0	0	0	0	0	0	0	0	0	0	0	0	16	Bacteria	Patescibacteria	Parcubacteria	Candidatus_Jorgensenbacteria	Candidatus_Jorgensenbacteria	Candidatus_Jorgensenbacteria	Candidatus_Adlerbacteria
OTU1716	0	0	16	0	0	3	0	0	0	0	0	0	0	0	0	Bacteria	Elusimicrobiota	Lineage_IIb	Lineage_IIb	Lineage_IIb	Lineage_IIb	Lineage_IIb
OTU1717	0	14	5	1	1	1	0	0	0	3	0	5	3	1	0	Bacteria	Unknown	Unknown	Unknown	Unknown	Unknown	Unknown
OTU1718	10	1	0	0	0	0	0	0	0	0	0	0	6	0	0	Bacteria	Patescibacteria	Saccharimonadia	Saccharimonadales	Saccharimonadales	Saccharimonadales	Saccharimonadales
OTU1719	9	5	3	10	12	7	3	1	0	19	14	9	3	3	6	Bacteria	Verrucomicrobiota	Verrucomicrobiae	Pedosphaerales	Pedosphaeraceae	Pedosphaeraceae	Pedosphaeraceae
OTU172	0	0	0	0	13	5	26	175	146	7	3	5	5	5	10	Bacteria	Unknown	Unknown	Unknown	Unknown	Unknown	Unknown
OTU1720	14	0	1	1	0	1	0	0	0	1	0	0	5	0	0	Bacteria	Unknown	Unknown	Unknown	Unknown	Unknown	Unknown
OTU1721	3	17	4	12	0	1	0	0	0	0	0	0	3	4	1	Bacteria	Gemmatimonadota	Gemmatimonadetes	Gemmatimonadales	Gemmatimonadaceae	Gemmatimonas	Gemmatimonas
OTU1722	0	2	0	2	0	1	0	1	0	1	3	2	3	3	0	Bacteria	Chloroflexi	Ktedonobacteria	Ktedonobacterales	JG30-KF-AS9	JG30-KF-AS9	JG30-KF-AS9
OTU1723	5	7	5	5	1	4	1	2	1	0	2	1	11	9	3	Bacteria	Actinobacteriota	Thermoleophilia	Solirubrobacterales	Solirubrobacteraceae	Conexibacter	Conexibacter_metagenome
OTU1724	1	0	0	0	0	0	4	18	0	0	0	0	0	0	0	Bacteria	Patescibacteria	Saccharimonadia	Saccharimonadales	Saccharimonadales	Saccharimonadales	Saccharimonadales
OTU1725	1	0	13	0	3	3	0	0	0	7	8	6	1	1	2	Bacteria	Verrucomicrobiota	Omnitrophia	Omnitrophales	Omnitrophales	Omnitrophales	Omnitrophales
OTU1726	0	0	12	0	0	0	0	0	0	0	0	0	0	0	0	Bacteria	Desulfobacterota	Desulfuromonadia	PB19	PB19	PB19	PB19
OTU1727	0	3	5	5	6	0	2	0	0	5	5	7	2	3	2	Bacteria	Myxococcota	Polyangia	mle1-27	mle1-27	mle1-27	Myxococcales_bacterium
OTU1728	31	31	11	8	2	4	0	2	0	2	8	9	17	13	5	Bacteria	Gemmatimonadota	Gemmatimonadetes	Gemmatimonadales	Gemmatimonadaceae	Gemmatimonadaceae	Gemmatimonadaceae
OTU1729	5	14	12	2	1	6	0	0	1	2	0	0	1	5	11	Bacteria	Proteobacteria	Alphaproteobacteria	Rhizobiales	Rhizobiaceae	Aureimonas	Aureimonas_sp.
OTU173	142	47	86	30	14	17	8	6	10	192	68	44	72	30	38	Bacteria	Acidobacteriota	Blastocatellia	2023-11-24	2023-11-24	2023-11-24	2023-11-24
OTU1730	2	6	5	3	1	2	0	0	0	5	3	5	0	5	2	Bacteria	Actinobacteriota	Actinobacteria	Propionibacteriales	Nocardioidaceae	Nocardioides	Nocardioides
OTU1731	10	3	0	0	0	3	0	0	0	0	0	1	0	0	3	Bacteria	Bacteroidota	Bacteroidia	Cytophagales	Hymenobacteraceae	Adhaeribacter	Adhaeribacter
OTU1732	0	0	11	2	2	0	0	0	0	0	0	0	1	1	2	Bacteria	Acidobacteriota	Acidobacteriae	Bryobacterales	Bryobacteraceae	Bryobacter	Bryobacter
OTU1733	0	0	0	0	1	14	0	0	0	2	0	0	0	2	4	Bacteria	Bacteroidota	Bacteroidia	Sphingobacteriales	AKYH767	AKYH767	AKYH767_metagenome
OTU1734	0	5	6	0	0	3	0	0	0	0	5	3	0	0	0	Bacteria	Verrucomicrobiota	Omnitrophia	Omnitrophales	Omnitrophales	Omnitrophales	Omnitrophales
OTU1735	1	1	2	0	2	0	4	0	4	3	0	2	3	7	13	Bacteria	Acidobacteriota	Vicinamibacteria	Vicinamibacterales	Vicinamibacterales	Vicinamibacterales	Vicinamibacterales
OTU1736	0	0	0	0	0	0	15	13	179	0	0	0	0	0	0	Archaea	Crenarchaeota	Nitrososphaeria	Nitrosotaleales	Nitrosotaleaceae	Nitrosotaleaceae	Nitrosotaleaceae
OTU1737	0	1	0	1	0	0	0	0	0	0	0	1	3	5	27	Bacteria	Chloroflexi	Ktedonobacteria	Ktedonobacterales	Ktedonobacteraceae	1921-3	1921-3
OTU1738	4	3	5	0	0	0	1	0	0	3	1	0	3	10	4	Bacteria	Chloroflexi	Chloroflexia	Chloroflexales	Roseiflexaceae	Roseiflexaceae	Roseiflexaceae
OTU1739	0	1	13	0	0	0	0	0	0	2	0	1	0	0	0	Bacteria	Myxococcota	Polyangia	Polyangiales	Polyangiaceae	Pajaroellobacter	Pajaroellobacter
OTU174	0	0	0	0	1	3	163	50	12	6	5	1	4	4	3	Bacteria	Chloroflexi	Ktedonobacteria	B12-WMSP1	B12-WMSP1	B12-WMSP1	B12-WMSP1
OTU1740	0	1	0	0	0	0	22	0	0	0	0	0	0	2	0	Bacteria	Firmicutes	Clostridia	Christensenellales	Christensenellaceae	Christensenellaceae_R-7_group	human_gut
OTU1741	9	0	0	1	0	9	0	0	0	0	0	0	7	0	0	Bacteria	Cyanobacteria	Cyanobacteriia	Cyanobacteriales	Cyanobacteriales	Cyanobacteriales	Cyanobacteriales
OTU1742	21	1	0	0	0	0	0	0	0	0	0	0	1	0	0	Bacteria	Bacteroidota	Bacteroidia	Chitinophagales	Chitinophagaceae	Chitinophagaceae	Chitinophagaceae
OTU1743	0	0	14	0	0	0	0	0	0	0	0	0	0	0	0	Unknown	Unknown	Unknown	Unknown	Unknown	Unknown	Unknown
OTU1744	13	6	6	7	3	0	1	1	0	14	12	3	8	6	4	Bacteria	Actinobacteriota	Acidimicrobiia	Microtrichales	Ilumatobacteraceae	Ilumatobacteraceae	Ilumatobacteraceae
OTU1745	0	0	0	0	0	1	0	1	4	1	0	0	3	23	12	Bacteria	Dependentiae	Babeliae	Babeliales	Vermiphilaceae	Vermiphilaceae	Vermiphilaceae_metagenome
OTU1746	0	19	0	30	0	0	0	1	0	0	0	0	0	38	0	Bacteria	Bacteroidota	Bacteroidia	Bacteroidales	Prevotellaceae	Prevotella	Prevotella_metagenome
OTU1747	1	0	0	0	0	0	1	0	0	0	0	0	0	4	10	Bacteria	Cyanobacteria	Cyanobacteriia	Cyanobacteriia	Cyanobacteriia	Cyanobacteriia	Cyanobacteriia
OTU1748	1	7	15	8	0	4	0	0	0	0	2	1	0	3	1	Bacteria	Actinobacteriota	Acidimicrobiia	Microtrichales	Iamiaceae	Iamia	Iamia
OTU1749	0	0	0	0	1	5	0	1	0	2	4	3	2	0	0	Bacteria	Proteobacteria	Alphaproteobacteria	Rhodospirillales	Rhodospirillales	Rhodospirillales	Rhodospirillales
OTU175	0	0	0	0	4	4	418	51	99	12	8	9	10	6	3	Bacteria	Chloroflexi	Ktedonobacteria	Ktedonobacterales	Ktedonobacteraceae	FCPS473	FCPS473
OTU1750	6	2	3	3	1	0	0	0	0	0	0	0	1	0	0	Bacteria	Gemmatimonadota	Gemmatimonadetes	Gemmatimonadales	Gemmatimonadaceae	Gemmatimonadaceae	Gemmatimonadaceae
OTU1751	2	0	8	18	2	2	0	0	0	1	1	1	1	3	5	Bacteria	Cyanobacteria	Sericytochromatia	Sericytochromatia	Sericytochromatia	Sericytochromatia	Sericytochromatia
OTU1752	1	1	4	1	2	5	0	0	0	0	4	0	1	4	1	Bacteria	Chloroflexi	Anaerolineae	SBR1031	A4b	A4b	A4b_metagenome
OTU1753	0	2	1	6	7	1	1	1	0	0	2	0	1	0	0	Bacteria	Actinobacteriota	Acidimicrobiia	Microtrichales	Microtrichales	Microtrichales	Microtrichales
OTU1754	2	6	3	1	0	6	0	0	0	6	7	7	5	0	2	Bacteria	SAR324_clade(Marine_group_B)	SAR324_clade(Marine_group_B)	SAR324_clade(Marine_group_B)	SAR324_clade(Marine_group_B)	SAR324_clade(Marine_group_B)	bacterium_enrichment
OTU1755	2	2	0	0	0	3	1	0	0	0	2	0	2	5	23	Bacteria	Bacteroidota	Bacteroidia	Chitinophagales	Chitinophagaceae	Ferruginibacter	Ferruginibacter
OTU1756	4	15	12	1	7	28	2	1	0	18	14	12	9	8	9	Bacteria	Acidobacteriota	Vicinamibacteria	Vicinamibacterales	Vicinamibacterales	Vicinamibacterales	Vicinamibacterales
OTU1757	11	6	0	1	0	0	0	0	3	4	1	0	1	1	2	Bacteria	Gemmatimonadota	S0134_terrestrial_group	S0134_terrestrial_group	S0134_terrestrial_group	S0134_terrestrial_group	S0134_terrestrial_group
OTU1758	2	7	12	9	5	1	0	0	0	0	0	0	0	4	2	Bacteria	Myxococcota	Polyangia	Haliangiales	Haliangiaceae	Haliangium	Haliangium
OTU1759	5	9	0	0	0	2	0	0	0	5	0	0	0	0	0	Bacteria	Chloroflexi	Chloroflexia	Chloroflexales	Herpetosiphonaceae	Herpetosiphon	Herpetosiphon
OTU176	1	24	45	0	113	0	0	25	0	109	66	192	0	15	77	Bacteria	Firmicutes	Clostridia	Oscillospirales	Ruminococcaceae	CAG-352	CAG-352
OTU1760	0	2	0	3	3	3	0	1	0	0	3	1	3	0	0	Bacteria	Gemmatimonadota	Gemmatimonadetes	Gemmatimonadales	Gemmatimonadaceae	Gemmatimonadaceae	Gemmatimonadaceae
OTU1761	0	0	0	0	0	0	44	8	0	0	1	0	0	0	0	Bacteria	Chloroflexi	Ktedonobacteria	Ktedonobacterales	Ktedonobacteraceae	Ktedonobacteraceae	Ktedonobacteraceae
OTU1762	3	3	4	2	2	0	0	0	0	1	1	5	0	0	0	Bacteria	Proteobacteria	Gammaproteobacteria	Burkholderiales	Nitrosomonadaceae	Nitrosomonas	Nitrosomonas
OTU1763	0	2	1	1	0	10	0	0	1	5	1	2	0	1	0	Bacteria	Bacteroidota	Bacteroidia	Cytophagales	Microscillaceae	Microscillaceae	Microscillaceae
OTU1764	1	0	5	0	0	1	0	0	0	0	0	0	0	4	6	Bacteria	Patescibacteria	WWE3	WWE3	WWE3	WWE3	bacterium_enrichment
OTU1765	0	0	14	5	5	0	0	0	0	0	1	0	2	0	11	Bacteria	Gemmatimonadota	S0134_terrestrial_group	S0134_terrestrial_group	S0134_terrestrial_group	S0134_terrestrial_group	S0134_terrestrial_group
OTU1766	11	0	3	6	11	2	0	1	1	1	7	1	4	2	1	Bacteria	Proteobacteria	Alphaproteobacteria	Elsterales	Elsterales	Elsterales	Elsterales
OTU1767	0	0	1	11	11	0	0	0	0	1	1	0	4	3	6	Bacteria	Myxococcota	Polyangia	Haliangiales	Haliangiaceae	Haliangium	Haliangium
OTU1768	1	2	0	0	2	0	0	3	1	0	3	0	1	5	5	Bacteria	Actinobacteriota	MB-A2-108	MB-A2-108	MB-A2-108	MB-A2-108	MB-A2-108
OTU1769	0	4	24	0	6	7	0	0	0	2	21	12	2	2	3	Bacteria	Proteobacteria	Alphaproteobacteria	Micavibrionales	Micavibrionales	Micavibrionales	Micavibrionales
OTU177	13	55	0	12	107	26	179	0	1	4	2	70	8	78	0	Bacteria	Firmicutes	Clostridia	Oscillospirales	Butyricicoccaceae	Butyricicoccus	Butyricicoccus
OTU1770	5	1	2	11	9	0	3	0	1	0	1	0	0	1	2	Bacteria	Actinobacteriota	Thermoleophilia	Solirubrobacterales	Solirubrobacteraceae	Solirubrobacteraceae	soil_metagenome
OTU1771	5	1	9	3	4	1	1	0	1	1	1	0	11	5	5	Bacteria	Unknown	Unknown	Unknown	Unknown	Unknown	Unknown
OTU1772	2	1	0	5	2	1	2	0	0	0	0	2	3	2	44	Bacteria	Chloroflexi	Ktedonobacteria	Ktedonobacterales	Ktedonobacteraceae	1921-3	1921-3
OTU1773	1	4	4	1	5	2	0	1	1	3	6	2	3	4	9	Bacteria	Bdellovibrionota	Bdellovibrionia	Bdellovibrionales	Bdellovibrionaceae	Bdellovibrio	Bdellovibrio
OTU1774	1	1	0	2	0	0	0	0	1	0	1	0	5	8	4	Bacteria	Gemmatimonadota	S0134_terrestrial_group	S0134_terrestrial_group	S0134_terrestrial_group	S0134_terrestrial_group	S0134_terrestrial_group
OTU1775	0	0	0	1	0	0	1	0	0	1	1	2	0	0	23	Bacteria	Chloroflexi	Ktedonobacteria	Ktedonobacterales	Ktedonobacteraceae	1921-3	1921-3
OTU1776	4	0	0	0	0	9	2	2	0	2	0	2	1	0	1	Bacteria	Myxococcota	Polyangia	Polyangiales	BIrii41	BIrii41	BIrii41
OTU1777	8	0	0	0	3	0	0	0	0	0	0	2	1	1	10	Bacteria	Cyanobacteria	Cyanobacteriia	Oxyphotobacteria_Incertae_Sedis	Unknown_Family	EcFYyy-200	EcFYyy-200
OTU1778	0	0	0	0	1	0	17	0	0	0	0	0	0	0	1	Bacteria	Chloroflexi	Ktedonobacteria	Ktedonobacterales	Ktedonobacteraceae	1921-3	1921-3
OTU1779	2	8	5	1	8	10	0	0	0	4	5	5	1	13	6	Bacteria	Bacteroidota	Bacteroidia	Chitinophagales	Chitinophagaceae	Segetibacter	Segetibacter
OTU178	10	70	61	29	20	19	1	0	2	31	39	7	14	34	12	Bacteria	Proteobacteria	Alphaproteobacteria	Rhizobiales	Labraceae	Labrys	Labrys
OTU1780	4	2	9	6	3	4	1	1	0	1	2	5	2	9	4	Bacteria	Cyanobacteria	Sericytochromatia	Sericytochromatia	Sericytochromatia	Sericytochromatia	Sericytochromatia
OTU1781	10	7	15	6	8	2	2	0	1	7	11	9	15	3	4	Bacteria	Myxococcota	Myxococcia	Myxococcales	Anaeromyxobacteraceae	Anaeromyxobacter	Anaeromyxobacter
OTU1782	5	0	19	3	0	1	0	0	3	0	4	0	7	0	0	Bacteria	Chloroflexi	Dehalococcoidia	S085	S085	S085	S085
OTU1783	2	0	7	0	0	9	0	0	1	2	1	0	2	0	1	Bacteria	Patescibacteria	Saccharimonadia	Saccharimonadales	Saccharimonadales	Saccharimonadales	Saccharimonadales
OTU1784	0	0	0	0	0	1	19	1	1	0	0	0	0	0	0	Bacteria	Chloroflexi	Ktedonobacteria	Ktedonobacterales	Ktedonobacteraceae	Ktedonobacteraceae	Ktedonobacteraceae
OTU1785	1	3	22	2	2	3	0	1	0	3	3	9	3	1	3	Bacteria	Proteobacteria	Alphaproteobacteria	Rhizobiales	Rhizobiales_Incertae_Sedis	Phreatobacter	Phreatobacter_metagenome
OTU1786	15	3	7	0	2	2	0	0	0	3	2	0	2	5	6	Bacteria	Proteobacteria	Gammaproteobacteria	Burkholderiales	Comamonadaceae	Comamonadaceae	Comamonadaceae
OTU1787	0	0	0	0	17	2	0	0	1	1	2	0	0	2	0	Bacteria	Myxococcota	Polyangia	Polyangiales	BIrii41	BIrii41	BIrii41
OTU1788	8	3	12	2	1	0	0	0	0	1	0	0	5	4	6	Bacteria	Nitrospirota	Nitrospiria	Nitrospirales	Nitrospiraceae	Nitrospira	Nitrospira
OTU1789	0	0	0	0	0	0	13	1	0	0	0	0	0	1	0	Bacteria	Patescibacteria	Saccharimonadia	Saccharimonadales	Saccharimonadales	Saccharimonadales	Saccharimonadales
OTU179	75	22	35	45	18	19	6	9	8	23	6	15	55	65	40	Bacteria	Acidobacteriota	Acidobacteriae	Bryobacterales	Bryobacteraceae	Bryobacter	Bryobacter
OTU1790	10	3	3	4	0	0	0	0	0	0	0	0	0	0	0	Bacteria	Chloroflexi	Chloroflexia	Chloroflexales	Roseiflexaceae	Roseiflexaceae	Roseiflexaceae
OTU1791	0	1	0	1	0	11	0	0	0	9	1	14	0	5	1	Bacteria	Bacteroidota	Bacteroidia	Sphingobacteriales	env.OPS_17	env.OPS_17	env.OPS_17
OTU1792	0	0	0	0	2	1	1	0	0	12	1	0	1	0	1	Bacteria	Proteobacteria	Alphaproteobacteria	Rickettsiales	Rickettsiales	Rickettsiales	Rickettsiales
OTU1793	0	0	3	1	5	3	0	0	0	2	0	0	0	8	1	Bacteria	Myxococcota	Polyangia	Blfdi19	Blfdi19	Blfdi19	Blfdi19_metagenome
OTU1794	1	1	10	0	0	0	0	0	0	1	0	0	3	0	3	Bacteria	Proteobacteria	Alphaproteobacteria	Alphaproteobacteria	Alphaproteobacteria	Alphaproteobacteria	Alphaproteobacteria
OTU1795	0	1	7	5	1	0	1	0	0	4	6	0	1	1	0	Bacteria	Proteobacteria	Alphaproteobacteria	Tistrellales	Geminicoccaceae	Geminicoccaceae	Geminicoccaceae
OTU1796	1	3	17	3	1	15	2	0	0	10	2	0	0	2	0	Bacteria	Bacteroidota	Bacteroidia	Sphingobacteriales	Sphingobacteriaceae	Sphingobacteriaceae	Sphingobacteriaceae
OTU1797	12	5	12	10	8	30	4	5	3	31	14	18	6	0	3	Bacteria	Acidobacteriota	Holophagae	Subgroup_7	Subgroup_7	Subgroup_7	Subgroup_7_metagenome
OTU1798	0	0	0	0	0	0	0	1	1	2	4	8	0	1	0	Bacteria	Bdellovibrionota	Bdellovibrionia	Bacteriovoracales	Bacteriovoracaceae	Peredibacter	Peredibacter_metagenome
OTU1799	2	0	0	1	4	9	0	0	0	6	7	2	1	0	4	Bacteria	Chloroflexi	Anaerolineae	SBR1031	A4b	A4b	A4b
OTU18	87	206	188	42	63	681	15	19	25	291	200	148	77	68	105	Bacteria	Proteobacteria	Gammaproteobacteria	Gammaproteobacteria_Incertae_Sedis	Unknown_Family	Acidibacter	Acidibacter
OTU180	0	0	0	0	4	14	38	122	42	6	4	6	13	18	15	Bacteria	Acidobacteriota	Acidobacteriae	Subgroup_2	Subgroup_2	Subgroup_2	Subgroup_2
OTU1800	6	0	1	5	0	6	0	0	0	1	3	0	2	0	1	Bacteria	Chloroflexi	OLB14	OLB14	OLB14	OLB14	OLB14
OTU1801	0	7	0	1	1	3	0	0	0	0	0	1	0	0	0	Bacteria	Planctomycetota	Phycisphaerae	Tepidisphaerales	WD2101_soil_group	WD2101_soil_group	WD2101_soil_group
OTU1802	1	0	12	0	2	7	0	0	0	0	5	0	10	1	1	Bacteria	Proteobacteria	Alphaproteobacteria	Micropepsales	Micropepsaceae	Micropepsaceae	Micropepsaceae
OTU1803	11	11	10	5	7	18	1	3	1	6	5	12	3	1	10	Bacteria	Proteobacteria	Alphaproteobacteria	Micavibrionales	Micavibrionales	Micavibrionales	Micavibrionales
OTU1804	0	0	0	0	0	1	0	21	0	0	0	0	1	0	0	Bacteria	WPS-2	WPS-2	WPS-2	WPS-2	WPS-2	WPS-2
OTU1805	0	4	3	0	1	2	0	0	0	3	0	1	0	1	4	Bacteria	Chloroflexi	Chloroflexia	Chloroflexales	Roseiflexaceae	Roseiflexaceae	Roseiflexaceae
OTU1806	0	2	2	0	0	0	0	0	0	0	5	0	7	2	0	Bacteria	Chloroflexi	Anaerolineae	RBG-13-54-9	RBG-13-54-9	RBG-13-54-9	RBG-13-54-9
OTU1807	1	1	9	4	6	1	2	0	0	0	0	5	7	12	2	Bacteria	Chloroflexi	Chloroflexi	Chloroflexi	Chloroflexi	Chloroflexi	Chloroflexi
OTU1808	0	2	1	0	0	0	1	0	0	1	1	0	9	9	7	Bacteria	Chloroflexi	Anaerolineae	RBG-13-54-9	RBG-13-54-9	RBG-13-54-9	RBG-13-54-9
OTU1809	6	11	27	0	2	0	0	0	1	0	0	0	1	1	3	Bacteria	Chloroflexi	Chloroflexia	Chloroflexales	Roseiflexaceae	Roseiflexaceae	Roseiflexaceae
OTU181	47	30	57	21	39	85	7	4	10	59	36	35	38	30	36	Bacteria	Proteobacteria	Gammaproteobacteria	Burkholderiales	SC-I-84	SC-I-84	SC-I-84
OTU1810	8	2	10	1	4	11	0	0	2	6	2	0	1	13	24	Bacteria	Bacteroidota	Bacteroidia	Chitinophagales	Chitinophagaceae	Edaphobaculum	Edaphobaculum
OTU1811	1	2	4	8	1	16	2	0	1	10	11	10	10	0	1	Bacteria	Verrucomicrobiota	Verrucomicrobiae	Pedosphaerales	Pedosphaeraceae	Pedosphaeraceae	Pedosphaeraceae
OTU1812	1	10	2	2	0	1	0	1	0	3	0	2	0	11	11	Bacteria	Myxococcota	Myxococcia	Myxococcales	Myxococcaceae	P3OB-42	P3OB-42_metagenome
OTU1813	0	0	3	0	8	7	0	0	0	1	3	0	0	1	0	Bacteria	Bacteroidota	Bacteroidia	Sphingobacteriales	env.OPS_17	env.OPS_17	env.OPS_17
OTU1814	0	3	3	0	0	3	2	0	0	2	7	0	0	5	1	Bacteria	Proteobacteria	Gammaproteobacteria	Burkholderiales	TRA3-20	TRA3-20	TRA3-20
OTU1815	0	0	0	0	1	0	9	7	0	0	0	0	0	0	0	Bacteria	Planctomycetota	Planctomycetes	Gemmatales	Gemmataceae	Gemmataceae	Gemmataceae
OTU1816	0	2	19	0	0	0	0	0	0	0	0	0	1	0	0	Bacteria	Patescibacteria	Parcubacteria	Parcubacteria	Parcubacteria	Parcubacteria	Parcubacteria
OTU1817	0	0	0	0	0	0	3	12	4	3	0	0	0	0	0	Bacteria	Patescibacteria	Saccharimonadia	Saccharimonadales	LWQ8	LWQ8	LWQ8
OTU1818	1	4	6	1	4	3	1	0	1	1	7	2	5	6	4	Bacteria	Elusimicrobiota	Lineage_IIa	Lineage_IIa	Lineage_IIa	Lineage_IIa	Lineage_IIa
OTU1819	2	4	4	1	2	3	0	1	0	1	8	2	4	2	3	Bacteria	Gemmatimonadota	BD2-11_terrestrial_group	BD2-11_terrestrial_group	BD2-11_terrestrial_group	BD2-11_terrestrial_group	BD2-11_terrestrial_group_metagenome
OTU182	0	1	5	3	3	1	1	3	5	5	7	6	1	6	203	Bacteria	Chloroflexi	Ktedonobacteria	Ktedonobacterales	Ktedonobacteraceae	FCPS473	FCPS473
OTU1820	4	6	7	3	5	1	0	0	3	4	4	1	3	3	2	Bacteria	Proteobacteria	Alphaproteobacteria	Caulobacterales	Caulobacteraceae	Caulobacteraceae	Caulobacteraceae
OTU1821	3	4	1	0	4	0	0	1	0	2	8	2	0	4	1	Bacteria	Cyanobacteria	Vampirivibrionia	Obscuribacterales	Obscuribacteraceae	Obscuribacteraceae	Obscuribacteraceae
OTU1822	0	0	0	0	4	3	15	126	2	5	5	3	4	2	2	Bacteria	Proteobacteria	Gammaproteobacteria	Xanthomonadales	Rhodanobacteraceae	Rhodanobacter	Rhodanobacter
OTU1823	4	2	1	0	8	0	0	0	0	0	2	1	5	1	3	Bacteria	Chloroflexi	Chloroflexia	Kallotenuales	AKIW781	AKIW781	AKIW781
OTU1824	3	13	18	3	0	0	0	0	0	0	2	2	4	3	7	Bacteria	Proteobacteria	Alphaproteobacteria	Alphaproteobacteria	Alphaproteobacteria	Alphaproteobacteria	Alphaproteobacteria
OTU1825	0	0	13	0	0	0	0	0	0	0	0	0	1	0	0	Bacteria	SAR324_clade(Marine_group_B)	SAR324_clade(Marine_group_B)	SAR324_clade(Marine_group_B)	SAR324_clade(Marine_group_B)	SAR324_clade(Marine_group_B)	SAR324_clade(Marine_group_B)_metagenome
OTU1826	0	1	4	4	2	0	0	0	0	0	0	0	2	1	28	Bacteria	Bacteroidota	Bacteroidota	Bacteroidota	Bacteroidota	Bacteroidota	Bacteroidota
OTU1827	2	1	13	0	0	0	0	0	0	0	3	6	0	0	0	Bacteria	Verrucomicrobiota	Verrucomicrobiae	Pedosphaerales	Pedosphaeraceae	Pedosphaeraceae	Pedosphaeraceae
OTU1828	0	1	6	0	0	1	0	0	0	2	1	17	1	3	0	Bacteria	Proteobacteria	Alphaproteobacteria	Rickettsiales	SM2D12	SM2D12	SM2D12
OTU1829	0	0	0	0	0	0	17	0	0	0	0	0	0	0	0	Bacteria	Planctomycetota	Planctomycetes	Gemmatales	Gemmataceae	Gemmataceae	Gemmataceae
OTU183	96	58	86	16	27	52	21	9	6	65	113	30	46	31	31	Bacteria	Proteobacteria	Alphaproteobacteria	Elsterales	Elsterales	Elsterales	Elsterales
OTU1830	4	5	0	18	8	0	0	0	1	0	2	1	1	3	0	Bacteria	Verrucomicrobiota	Verrucomicrobiae	Chthoniobacterales	Chthoniobacteraceae	Chthoniobacter	Chthoniobacter
OTU1831	21	27	70	9	8	11	1	3	3	11	20	14	9	15	4	Bacteria	Proteobacteria	Gammaproteobacteria	CCD24	CCD24	CCD24	CCD24_metagenome
OTU1832	9	3	6	0	0	0	1	0	3	5	4	3	1	2	0	Bacteria	Acidobacteriota	Acidobacteriae	Acidobacteriae	Acidobacteriae	Acidobacteriae	Acidobacteriae
OTU1833	20	8	4	4	6	3	1	2	0	3	12	4	2	17	23	Bacteria	Proteobacteria	Alphaproteobacteria	Caulobacterales	Caulobacteraceae	Phenylobacterium	Phenylobacterium
OTU1834	0	0	0	7	0	0	1	1	0	1	0	0	0	0	18	Bacteria	Chloroflexi	Ktedonobacteria	Ktedonobacterales	Ktedonobacteraceae	G12-WMSP1	G12-WMSP1
OTU1835	12	16	14	8	5	6	1	0	7	17	9	1	7	8	13	Bacteria	Proteobacteria	Alphaproteobacteria	Rhizobiales	Rhizobiales_Incertae_Sedis	Bauldia	Bauldia
OTU1836	0	1	0	0	1	5	0	0	0	8	4	3	0	3	0	Bacteria	Chloroflexi	Anaerolineae	SBR1031	A4b	A4b	A4b
OTU1837	16	1	0	0	0	0	0	0	0	0	0	0	4	0	1	Bacteria	Actinobacteriota	Thermoleophilia	Solirubrobacterales	Solirubrobacteraceae	Parviterribacter	Parviterribacter
OTU1838	1	3	1	1	4	0	2	0	0	3	2	2	5	9	3	Bacteria	Actinobacteriota	Thermoleophilia	Gaiellales	Gaiellales	Gaiellales	Gaiellales
OTU1839	0	2	0	3	1	0	28	0	7	1	3	0	4	14	0	Bacteria	Bdellovibrionota	Oligoflexia	Oligoflexales	Oligoflexales	Oligoflexales	Oligoflexales
OTU184	0	0	0	0	4	5	7	5	361	5	6	4	6	5	11	Bacteria	Acidobacteriota	Acidobacteriae	Subgroup_2	Subgroup_2	Subgroup_2	Subgroup_2
OTU1840	3	1	3	0	4	0	0	0	0	0	5	0	1	2	9	Bacteria	Cyanobacteria	Cyanobacteriia	Chloroplast	Chloroplast	Chloroplast	Chloroplast
OTU1841	0	0	0	0	0	4	2	0	0	3	3	1	2	0	0	Bacteria	Proteobacteria	Alphaproteobacteria	Alphaproteobacteria	Alphaproteobacteria	Alphaproteobacteria	Alphaproteobacteria
OTU1842	0	0	1	0	1	0	1	0	0	0	0	0	3	0	13	Bacteria	Acidobacteriota	Acidobacteriae	Acidobacteriales	Acidobacteriales	Acidobacteriales	Acidobacteriales
OTU1843	17	1	5	0	0	0	0	0	0	0	0	0	0	0	0	Bacteria	Patescibacteria	Gracilibacteria	Candidatus_Peribacteria	Candidatus_Peribacteria	Candidatus_Peribacteria	Candidatus_Peribacteria
OTU1844	0	9	20	3	2	16	0	1	1	2	0	2	6	5	1	Bacteria	Bacteroidota	Bacteroidia	Cytophagales	Microscillaceae	Microscillaceae	Microscillaceae_metagenome
OTU1845	0	0	0	0	0	0	1	1	0	3	7	7	0	1	0	Bacteria	Bdellovibrionota	Bdellovibrionia	Bdellovibrionales	Bdellovibrionaceae	Bdellovibrio	Bdellovibrio
OTU1846	11	4	6	5	6	0	2	0	1	2	3	0	3	2	2	Bacteria	Chloroflexi	TK10	TK10	TK10	TK10	TK10
OTU1847	0	0	0	10	3	0	0	0	0	1	0	1	0	0	0	Bacteria	Chloroflexi	Ktedonobacteria	Ktedonobacterales	Ktedonobacteraceae	Ktedonobacter	Ktedonobacter
OTU1848	0	1	2	1	0	7	0	0	0	0	1	0	0	1	2	Bacteria	Myxococcota	Polyangia	Polyangiales	BIrii41	BIrii41	BIrii41
OTU1849	6	0	0	1	8	6	0	0	0	1	3	0	1	2	0	Bacteria	Patescibacteria	Saccharimonadia	Saccharimonadales	Saccharimonadales	Saccharimonadales	Saccharimonadales
OTU185	0	0	0	0	9	7	6	1	1	2	241	4	5	4	6	Bacteria	Proteobacteria	Gammaproteobacteria	Gammaproteobacteria	Gammaproteobacteria	Gammaproteobacteria	Gammaproteobacteria
OTU1850	1	0	0	0	4	2	2	0	0	2	4	7	1	1	2	Bacteria	Planctomycetota	Phycisphaerae	Tepidisphaerales	WD2101_soil_group	WD2101_soil_group	WD2101_soil_group
OTU1851	3	2	0	1	5	3	0	0	0	8	6	15	0	0	0	Bacteria	Patescibacteria	Parcubacteria	Candidatus_Jorgensenbacteria	Candidatus_Jorgensenbacteria	Candidatus_Jorgensenbacteria	Candidatus_Adlerbacteria
OTU1852	0	0	0	0	0	0	1	2	10	0	0	0	4	0	1	Bacteria	Chloroflexi	Chloroflexia	Thermomicrobiales	Thermomicrobiaceae	Nitrolancea	Nitrolancea
OTU1853	0	4	0	0	0	14	0	0	0	0	1	1	0	0	0	Bacteria	Patescibacteria	Dojkabacteria	Dojkabacteria	Dojkabacteria	Dojkabacteria	Dojkabacteria
OTU1854	1	1	3	2	8	3	0	0	0	6	5	5	2	1	1	Bacteria	Myxococcota	Myxococcia	Myxococcales	Anaeromyxobacteraceae	Anaeromyxobacter	Anaeromyxobacter_metagenome
OTU1855	0	0	0	0	0	0	1	2	11	0	0	0	0	1	5	Bacteria	Actinobacteriota	Thermoleophilia	Solirubrobacterales	Solirubrobacteraceae	Conexibacter	Conexibacter
OTU1856	0	3	1	0	0	0	0	0	0	6	4	6	2	0	1	Bacteria	Bdellovibrionota	Bdellovibrionia	Bdellovibrionales	Bdellovibrionaceae	Bdellovibrio	Bdellovibrio
OTU1857	2	8	5	0	0	5	0	0	0	0	0	3	0	0	11	Bacteria	Gemmatimonadota	Gemmatimonadetes	Gemmatimonadales	Gemmatimonadaceae	Gemmatimonas	Gemmatimonas
OTU1858	0	5	7	0	2	23	0	0	1	12	3	5	0	2	6	Bacteria	Elusimicrobiota	Lineage_IIb	Lineage_IIb	Lineage_IIb	Lineage_IIb	Lineage_IIb
OTU1859	0	3	1	1	1	1	0	0	1	2	4	1	0	0	1	Bacteria	Proteobacteria	Gammaproteobacteria	Diplorickettsiales	Diplorickettsiaceae	Aquicella	Aquicella
OTU186	0	1	1	0	2	247	1	4	1	4	3	3	4	2	2	Bacteria	Patescibacteria	Saccharimonadia	Saccharimonadales	LWQ8	LWQ8	LWQ8
OTU1860	9	8	16	6	6	15	1	0	2	14	20	13	6	5	3	Bacteria	Chloroflexi	Chloroflexia	Kallotenuales	AKIW781	AKIW781	AKIW781
OTU1861	4	0	1	1	1	7	0	0	0	6	0	3	3	1	0	Bacteria	Proteobacteria	Gammaproteobacteria	BD72BR169	BD72BR169	BD72BR169	BD72BR169
OTU1862	0	1	0	0	1	1	0	1	2	2	7	5	3	0	0	Bacteria	Unknown	Unknown	Unknown	Unknown	Unknown	Unknown
OTU1863	5	9	3	0	0	2	1	0	0	5	5	5	2	6	25	Bacteria	Proteobacteria	Gammaproteobacteria	R7C24	R7C24	R7C24	R7C24_metagenome
OTU1864	2	2	7	1	1	0	0	1	1	15	0	2	2	1	7	Bacteria	Proteobacteria	Gammaproteobacteria	Gammaproteobacteria_Incertae_Sedis	Unknown_Family	Unknown_Family	Unknown_Family
OTU1865	0	1	0	0	3	0	0	1	1	2	1	12	1	4	3	Bacteria	Acidobacteriota	Blastocatellia	Pyrinomonadales	Pyrinomonadaceae	RB41	RB41
OTU1866	1	2	11	2	1	1	0	0	0	0	0	0	0	1	0	Bacteria	Patescibacteria	Saccharimonadia	Saccharimonadales	Saccharimonadales	Saccharimonadales	Saccharimonadales
OTU1867	0	0	0	0	0	0	10	1	13	0	2	0	0	1	0	Bacteria	Chloroflexi	Ktedonobacteria	Ktedonobacterales	JG30-KF-AS9	JG30-KF-AS9	JG30-KF-AS9
OTU1868	0	6	0	0	0	1	0	0	0	0	13	0	1	1	0	Bacteria	Bacteroidota	Bacteroidia	Chitinophagales	Saprospiraceae	Saprospiraceae	Saprospiraceae
OTU1869	19	10	12	0	0	15	0	0	0	6	3	8	0	7	11	Bacteria	Bacteroidota	Bacteroidia	Cytophagales	Microscillaceae	Ohtaekwangia	Ohtaekwangia
OTU187	5	3	3	0	10	2	1	8	6	161	7	14	41	35	23	Bacteria	Acidobacteriota	Holophagae	Subgroup_7	Subgroup_7	Subgroup_7	Subgroup_7
OTU1870	3	4	0	5	7	1	0	0	1	1	4	3	7	3	4	Bacteria	Myxococcota	Polyangia	Haliangiales	Haliangiaceae	Haliangium	Haliangium
OTU1871	1	6	15	17	22	0	22	2	3	1	1	2	3	1	5	Bacteria	Actinobacteriota	Thermoleophilia	Solirubrobacterales	Solirubrobacteraceae	Solirubrobacteraceae	Solirubrobacteraceae
OTU1872	5	4	3	5	5	11	0	0	0	9	11	2	10	6	8	Bacteria	Acidobacteriota	Vicinamibacteria	Vicinamibacterales	Vicinamibacterales	Vicinamibacterales	Vicinamibacterales
OTU1873	3	0	2	2	1	2	1	2	0	10	2	2	1	7	0	Bacteria	Bdellovibrionota	Bdellovibrionia	Bdellovibrionales	Bdellovibrionaceae	Bdellovibrio	Bdellovibrio
OTU1874	2	0	8	14	9	1	0	0	0	1	0	0	2	2	0	Bacteria	Patescibacteria	Saccharimonadia	Saccharimonadales	LWQ8	LWQ8	LWQ8
OTU1875	3	0	13	2	0	2	0	0	0	1	5	3	0	1	2	Bacteria	Acidobacteriota	Subgroup_5	Subgroup_5	Subgroup_5	Subgroup_5	Subgroup_5
OTU1876	0	3	0	0	0	1	0	0	0	11	0	3	2	0	3	Bacteria	Chloroflexi	Anaerolineae	SBR1031	A4b	A4b	A4b
OTU1877	1	1	0	1	1	1	0	0	0	0	1	0	0	16	0	Bacteria	Patescibacteria	Saccharimonadia	Saccharimonadales	LWQ8	LWQ8	LWQ8
OTU1878	0	3	0	0	0	3	2	0	0	8	8	1	0	0	2	Bacteria	Proteobacteria	Alphaproteobacteria	Alphaproteobacteria	Alphaproteobacteria	Alphaproteobacteria	Alphaproteobacteria
OTU1879	5	1	1	0	5	18	0	0	0	3	1	0	0	0	1	Bacteria	Myxococcota	Polyangia	Nannocystales	Nannocystaceae	Nannocystis	Nannocystis_metagenome
OTU188	21	16	20	8	0	1	39	78	0	8	8	17	19	17	12	Bacteria	Firmicutes	Clostridia	Lachnospirales	Lachnospiraceae	Fusicatenibacter	Fusicatenibacter
OTU1880	12	6	9	1	4	12	1	0	2	10	10	10	4	9	4	Bacteria	Acidobacteriota	Blastocatellia	Blastocatellales	Blastocatellaceae	Blastocatella	Blastocatella
OTU1881	0	5	1	0	1	2	0	0	2	3	4	0	3	2	1	Bacteria	Myxococcota	Polyangia	Polyangiales	Sandaracinaceae	Sandaracinaceae	Sandaracinaceae
OTU1882	0	0	0	0	0	0	0	0	0	0	0	0	0	1	27	Bacteria	Chloroflexi	Ktedonobacteria	Ktedonobacterales	Ktedonobacteraceae	1921-2	1921-2
OTU1883	2	1	1	1	1	5	1	0	0	12	1	1	6	3	20	Bacteria	Elusimicrobiota	Lineage_IIa	Lineage_IIa	Lineage_IIa	Lineage_IIa	Lineage_IIa
OTU1884	1	3	1	1	0	0	0	0	1	0	1	3	5	13	1	Bacteria	Gemmatimonadota	Gemmatimonadetes	Gemmatimonadales	Gemmatimonadaceae	Gemmatimonas	Gemmatimonas
OTU1885	0	0	0	0	2	0	0	0	19	0	0	0	0	0	0	Bacteria	Bdellovibrionota	Oligoflexia	0319-6G20	0319-6G20	0319-6G20	0319-6G20
OTU1886	1	0	0	16	7	0	0	0	0	0	0	2	1	1	0	Bacteria	Bacteroidota	Bacteroidia	Chitinophagales	Chitinophagaceae	Edaphobaculum	Edaphobaculum
OTU1887	2	7	1	0	0	0	0	0	0	0	0	0	5	0	0	Archaea	Nanoarchaeota	Nanoarchaeia	Woesearchaeales	Woesearchaeales	Woesearchaeales	Woesearchaeales
OTU1888	0	0	0	0	4	11	1	0	0	0	0	0	3	6	2	Bacteria	Bacteroidota	Bacteroidia	Chitinophagales	Chitinophagaceae	Niastella	Niastella
OTU1889	4	3	5	2	5	2	0	0	0	2	0	0	0	0	2	Bacteria	Actinobacteriota	Actinobacteria	Pseudonocardiales	Pseudonocardiaceae	Pseudonocardiaceae	Pseudonocardiaceae
OTU189	0	0	0	0	1	0	17	40	140	1	0	0	5	0	2	Bacteria	Chloroflexi	AD3	AD3	AD3	AD3	AD3
OTU1890	17	2	3	1	0	0	0	0	0	3	7	5	2	4	0	Bacteria	Chloroflexi	Chloroflexia	Chloroflexales	Herpetosiphonaceae	Herpetosiphon	Herpetosiphon
OTU1891	0	2	1	0	1	1	0	0	0	1	2	0	4	4	0	Bacteria	Proteobacteria	Alphaproteobacteria	Micavibrionales	Micavibrionales	Micavibrionales	Micavibrionales
OTU1892	53	25	24	5	6	4	1	2	0	13	10	7	21	10	13	Bacteria	Acidobacteriota	Blastocatellia	2023-11-24	2023-11-24	2023-11-24	2023-11-24
OTU1893	10	0	0	1	0	2	0	0	0	2	4	0	1	1	0	Bacteria	Gemmatimonadota	Gemmatimonadetes	Gemmatimonadales	Gemmatimonadaceae	Gemmatimonas	Gemmatimonas
OTU1894	0	2	3	0	0	0	0	1	1	13	1	0	1	10	11	Bacteria	Chloroflexi	Anaerolineae	Ardenticatenales	Ardenticatenales	Ardenticatenales	Ardenticatenales
OTU1895	1	9	14	1	0	0	1	0	1	2	3	1	21	4	4	Bacteria	Proteobacteria	Gammaproteobacteria	Burkholderiales	Oxalobacteraceae	Duganella	Duganella
OTU1896	5	5	3	1	5	7	1	0	0	6	4	4	8	4	0	Bacteria	Verrucomicrobiota	Verrucomicrobiae	Chthoniobacterales	Chthoniobacteraceae	Chthoniobacter	Chthoniobacter
OTU1897	4	9	5	1	1	5	0	0	0	3	0	0	1	2	0	Bacteria	Proteobacteria	Proteobacteria	Proteobacteria	Proteobacteria	Proteobacteria	Proteobacteria
OTU1898	0	0	0	1	0	13	0	0	0	3	0	2	1	0	0	Bacteria	Bacteroidota	Bacteroidia	Chitinophagales	Chitinophagales	Chitinophagales	Chitinophagales
OTU1899	7	2	1	0	4	4	0	0	0	3	3	1	2	2	23	Bacteria	Latescibacterota	Latescibacterota	Latescibacterota	Latescibacterota	Latescibacterota	Latescibacterota
OTU19	0	0	0	0	20	23	418	962	44	9	19	9	10	19	17	Bacteria	Patescibacteria	Saccharimonadia	Saccharimonadales	Saccharimonadales	Saccharimonadales	Saccharimonadales
OTU190	2	2	35	5	11	29	0	7	6	53	55	420	6	1	5	Bacteria	Bacteroidota	Bacteroidia	Cytophagales	Microscillaceae	Microscillaceae	Microscillaceae
OTU1900	3	5	1	0	0	0	1	0	0	3	3	0	1	0	0	Bacteria	Proteobacteria	Alphaproteobacteria	Alphaproteobacteria	Alphaproteobacteria	Alphaproteobacteria	Alphaproteobacteria
OTU1901	9	0	0	0	0	0	3	0	0	0	0	0	11	0	0	Bacteria	Firmicutes	Clostridia	Oscillospirales	Ruminococcaceae	Incertae_Sedis	Incertae_Sedis
OTU1902	3	9	10	2	1	1	0	0	2	2	0	1	10	11	0	Bacteria	RCP2-54	RCP2-54	RCP2-54	RCP2-54	RCP2-54	RCP2-54_metagenome
OTU1903	2	4	11	3	1	3	0	0	0	2	8	3	5	15	11	Bacteria	Armatimonadota	Fimbriimonadia	Fimbriimonadales	Fimbriimonadaceae	Fimbriimonadaceae	Fimbriimonadaceae
OTU1904	0	0	3	0	2	2	0	0	0	2	5	1	0	0	0	Bacteria	Unknown	Unknown	Unknown	Unknown	Unknown	Unknown
OTU1905	2	0	1	0	0	22	0	1	2	0	1	0	2	0	0	Bacteria	Gemmatimonadota	Longimicrobia	Longimicrobiales	Longimicrobiaceae	YC-ZSS-LKJ147	YC-ZSS-LKJ147
OTU1906	24	1	5	0	0	0	0	0	0	1	2	3	1	0	0	Bacteria	Bacteroidota	Bacteroidia	Chitinophagales	Chitinophagales	Chitinophagales	Chitinophagales
OTU1907	0	2	3	2	1	0	0	1	0	2	2	1	6	2	0	Bacteria	Actinobacteriota	Thermoleophilia	Thermoleophilia	Thermoleophilia	Thermoleophilia	Thermoleophilia
OTU1908	3	2	4	0	2	4	1	2	0	8	1	4	1	5	2	Bacteria	Bdellovibrionota	Oligoflexia	0319-6G20	0319-6G20	0319-6G20	bacterium_enrichment
OTU1909	1	2	1	16	2	1	0	0	0	0	0	0	0	0	0	Bacteria	Acidobacteriota	Thermoanaerobaculia	Thermoanaerobaculales	Thermoanaerobaculaceae	Subgroup_10	Subgroup_10
OTU191	23	12	15	11	25	80	3	1	1	22	24	27	89	47	21	Bacteria	Acidobacteriota	Blastocatellia	Pyrinomonadales	Pyrinomonadaceae	RB41	RB41
OTU1910	8	29	30	15	11	8	4	3	3	9	8	13	12	19	19	Bacteria	Actinobacteriota	Thermoleophilia	Solirubrobacterales	Solirubrobacteraceae	Solirubrobacter	Solirubrobacter
OTU1911	6	0	5	0	0	0	0	0	0	0	13	3	0	0	0	Bacteria	Patescibacteria	Parcubacteria	Parcubacteria	Parcubacteria	Parcubacteria	Parcubacteria
OTU1912	0	0	0	1	2	1	0	0	1	6	0	1	2	0	0	Bacteria	Patescibacteria	Saccharimonadia	Saccharimonadales	Saccharimonadales	Saccharimonadales	Saccharimonadales
OTU1913	0	0	0	1	1	3	0	0	0	8	6	24	0	0	0	Bacteria	Patescibacteria	Parcubacteria	Candidatus_Jorgensenbacteria	Candidatus_Jorgensenbacteria	Candidatus_Jorgensenbacteria	Candidatus_Adlerbacteria
OTU1914	9	9	10	7	0	3	0	0	0	3	0	1	10	1	6	Bacteria	Actinobacteriota	Acidimicrobiia	Microtrichales	Ilumatobacteraceae	Ilumatobacteraceae	Ilumatobacteraceae
OTU1915	0	0	0	0	1	0	0	0	0	0	0	0	0	3	16	Bacteria	Unknown	Unknown	Unknown	Unknown	Unknown	Unknown
OTU1916	0	0	0	0	0	0	0	0	0	5	8	0	0	0	0	Bacteria	Proteobacteria	Gammaproteobacteria	Diplorickettsiales	Diplorickettsiaceae	Diplorickettsiaceae	Diplorickettsiaceae
OTU1917	1	4	5	15	8	0	1	0	8	0	0	1	2	3	4	Bacteria	Actinobacteriota	Actinobacteria	Frankiales	Acidothermaceae	Acidothermus	Acidothermus
OTU1918	0	1	2	8	18	1	0	0	0	0	2	1	0	0	2	Bacteria	Gemmatimonadota	Gemmatimonadetes	Gemmatimonadales	Gemmatimonadaceae	Gemmatimonadaceae	Gemmatimonadaceae
OTU1919	10	3	12	13	4	0	2	1	2	0	0	1	1	2	7	Bacteria	Chloroflexi	TK10	TK10	TK10	TK10	TK10
OTU192	1	0	112	0	0	0	0	0	0	0	0	0	0	0	167	Bacteria	Firmicutes	Bacilli	Bacillales	Bacillaceae	Oceanobacillus	Oceanobacillus
OTU1920	0	3	7	0	0	0	0	0	0	0	0	0	0	0	3	Bacteria	Chloroflexi	Chloroflexia	Chloroflexales	Roseiflexaceae	Roseiflexaceae	Roseiflexaceae
OTU1921	1	4	17	4	3	7	1	0	0	1	2	0	2	2	2	Bacteria	Actinobacteriota	Acidimicrobiia	Microtrichales	Ilumatobacteraceae	Ilumatobacteraceae	Ilumatobacteraceae
OTU1922	2	0	0	0	1	3	0	0	0	2	1	2	4	5	2	Bacteria	Chloroflexi	Ktedonobacteria	C0119	C0119	C0119	C0119
OTU1923	2	3	1	0	0	0	0	2	2	3	3	0	1	1	0	Bacteria	Proteobacteria	Alphaproteobacteria	Rickettsiales	Mitochondria	Mitochondria	Mitochondria
OTU1924	1	1	3	1	0	6	0	1	0	8	0	2	0	0	0	Bacteria	Bdellovibrionota	Bdellovibrionia	Bdellovibrionales	Bdellovibrionaceae	Bdellovibrio	Bdellovibrionales_bacterium
OTU1925	0	0	0	0	0	1	1	3	21	0	0	0	0	1	2	Bacteria	Proteobacteria	Gammaproteobacteria	Xanthomonadales	Rhodanobacteraceae	Rhodanobacter	Rhodanobacter
OTU1926	3	4	2	7	2	0	1	0	0	3	0	1	0	3	2	Bacteria	Myxococcota	Polyangia	VHS-B3-70	VHS-B3-70	VHS-B3-70	VHS-B3-70
OTU1927	0	0	0	0	2	1	1	0	0	0	0	0	0	4	10	Bacteria	Bacteroidota	Bacteroidia	Chitinophagales	Chitinophagaceae	Chitinophagaceae	Chitinophagaceae
OTU1928	9	4	25	1	5	9	0	0	0	4	4	15	3	1	2	Bacteria	Patescibacteria	Parcubacteria	Parcubacteria	Parcubacteria	Parcubacteria	Parcubacteria
OTU1929	0	0	0	0	17	2	3	0	0	0	0	0	0	0	0	Bacteria	Bdellovibrionota	Oligoflexia	0319-6G20	0319-6G20	0319-6G20	0319-6G20
OTU193	36	16	28	10	4	13	3	8	1	77	35	27	29	66	22	Bacteria	Acidobacteriota	Blastocatellia	Blastocatellales	Blastocatellaceae	JGI_0001001-H03	JGI_0001001-H03
OTU1930	2	4	3	0	0	0	0	1	0	1	5	1	7	9	15	Bacteria	Bacteroidota	Bacteroidia	Chitinophagales	Chitinophagaceae	Heliimonas	Heliimonas
OTU1931	1	4	4	0	0	3	0	0	0	0	0	0	2	4	0	Bacteria	Proteobacteria	Alphaproteobacteria	Paracaedibacterales	Paracaedibacteraceae	Candidatus_Paracaedibacter	endosymbiont_of
OTU1932	0	0	0	3	15	6	0	0	0	0	0	0	0	2	0	Bacteria	Bacteroidota	Bacteroidia	Sphingobacteriales	env.OPS_17	env.OPS_17	env.OPS_17
OTU1933	5	6	2	2	3	0	0	0	0	1	0	0	1	4	5	Bacteria	Proteobacteria	Gammaproteobacteria	Burkholderiales	Burkholderiaceae	Lautropia	Lautropia
OTU1934	0	0	0	0	0	0	0	0	0	15	0	0	0	0	0	Archaea	Nanoarchaeota	Nanoarchaeia	Woesearchaeales	Woesearchaeales	Woesearchaeales	Woesearchaeales
OTU1935	0	0	0	26	0	0	0	0	0	0	0	0	0	0	0	Bacteria	Actinobacteriota	Actinobacteria	Bifidobacteriales	Bifidobacteriaceae	Alloscardovia	Alloscardovia_omnicolens
OTU1936	0	0	0	0	0	1	2	1	0	10	0	0	0	0	1	Bacteria	Proteobacteria	Alphaproteobacteria	Alphaproteobacteria	Alphaproteobacteria	Alphaproteobacteria	Alphaproteobacteria
OTU1937	17	14	7	2	4	5	0	0	1	3	5	7	0	5	4	Bacteria	Myxococcota	Polyangia	Polyangiales	BIrii41	BIrii41	BIrii41
OTU1938	0	0	5	0	0	1	0	0	0	12	2	0	3	2	2	Bacteria	Proteobacteria	Alphaproteobacteria	Alphaproteobacteria	Alphaproteobacteria	Alphaproteobacteria	Alphaproteobacteria
OTU1939	0	0	0	0	0	4	0	0	0	0	1	7	0	0	3	Bacteria	Patescibacteria	Saccharimonadia	Saccharimonadales	Saccharimonadales	Saccharimonadales	Saccharimonadales
OTU194	7	23	24	2	12	9	4	7	9	32	29	17	19	97	24	Bacteria	Actinobacteriota	Actinobacteria	Corynebacteriales	Nocardiaceae	Smaragdicoccus	Smaragdicoccus
OTU1940	2	2	1	0	0	0	0	0	0	0	0	0	0	0	14	Bacteria	Cyanobacteria	Cyanobacteriia	Chloroplast	Chloroplast	Chloroplast	Pleurastrum_terricola
OTU1941	4	0	1	0	0	0	0	0	0	16	0	4	3	0	0	Archaea	Nanoarchaeota	Nanoarchaeia	Woesearchaeales	Woesearchaeales	Woesearchaeales	Woesearchaeales
OTU1942	0	0	0	0	5	0	0	0	0	0	0	0	3	8	1	Bacteria	Patescibacteria	Saccharimonadia	Saccharimonadales	Saccharimonadales	Saccharimonadales	Saccharimonadales
OTU1943	0	0	0	5	4	0	0	17	0	0	2	1	1	2	0	Bacteria	Bdellovibrionota	Bdellovibrionia	Bdellovibrionales	Bdellovibrionaceae	Bdellovibrio	Bdellovibrio
OTU1944	0	0	0	0	4	2	20	7	14	0	0	0	0	4	1	Bacteria	Actinobacteriota	Actinobacteria	Frankiales	Acidothermaceae	Acidothermus	Acidothermus
OTU1945	1	1	22	0	0	1	0	0	0	0	1	0	0	0	0	Bacteria	Chloroflexi	Chloroflexia	Chloroflexales	Roseiflexaceae	Roseiflexaceae	Roseiflexaceae
OTU1946	10	3	6	2	1	0	0	0	0	1	0	1	2	3	4	Bacteria	Actinobacteriota	Actinobacteria	Frankiales	Nakamurellaceae	Nakamurella	Nakamurella
OTU1947	5	0	2	7	1	9	0	0	0	0	0	0	0	0	0	Bacteria	Patescibacteria	Saccharimonadia	Saccharimonadales	LWQ8	LWQ8	LWQ8
OTU1948	13	7	12	7	13	10	1	2	1	8	9	3	15	7	15	Bacteria	Acidobacteriota	Acidobacteriota	Acidobacteriota	Acidobacteriota	Acidobacteriota	Acidobacteriota
OTU1949	0	1	3	0	4	3	0	1	0	5	8	0	0	0	0	Bacteria	Verrucomicrobiota	Verrucomicrobiae	Pedosphaerales	Pedosphaeraceae	Pedosphaeraceae	Pedosphaeraceae
OTU195	0	0	0	0	4	4	102	29	91	2	2	2	4	8	4	Bacteria	Chloroflexi	Ktedonobacteria	B12-WMSP1	B12-WMSP1	B12-WMSP1	B12-WMSP1
OTU1950	0	4	23	1	5	0	0	0	0	3	3	9	0	1	1	Bacteria	Patescibacteria	Parcubacteria	Parcubacteria	Parcubacteria	Parcubacteria	Parcubacteria
OTU1951	3	3	2	6	1	0	1	0	0	1	1	2	1	5	2	Bacteria	Chloroflexi	TK10	TK10	TK10	TK10	TK10_metagenome
OTU1952	4	1	3	0	1	3	1	0	0	10	2	4	4	10	2	Bacteria	Chloroflexi	Anaerolineae	Caldilineales	Caldilineaceae	Caldilineaceae	Caldilineaceae
OTU1953	0	5	1	0	0	1	0	1	0	6	1	3	3	6	11	Bacteria	Bacteroidota	Kapabacteria	Kapabacteriales	Kapabacteriales	Kapabacteriales	Kapabacteriales
OTU1954	3	0	2	2	1	1	0	0	0	1	3	0	9	0	1	Bacteria	Gemmatimonadota	Gemmatimonadetes	Gemmatimonadales	Gemmatimonadaceae	Gemmatimonas	Gemmatimonas
OTU1955	3	1	0	0	1	1	0	0	0	5	3	1	0	3	0	Bacteria	Chloroflexi	Chloroflexia	Thermomicrobiales	JG30-KF-CM45	JG30-KF-CM45	JG30-KF-CM45
OTU1956	14	14	9	11	5	7	2	0	0	10	7	6	4	3	8	Bacteria	MBNT15	MBNT15	MBNT15	MBNT15	MBNT15	MBNT15
OTU1957	2	3	16	4	7	2	0	0	3	7	5	8	7	1	11	Bacteria	Chloroflexi	Anaerolineae	SBR1031	A4b	A4b	A4b
OTU1958	0	0	0	0	0	0	0	9	0	0	0	1	0	0	1	Bacteria	Proteobacteria	Alphaproteobacteria	Rickettsiales	Rickettsiaceae	Rickettsiaceae	Rickettsiaceae
OTU1959	5	1	2	2	0	6	0	0	0	3	0	3	2	4	0	Bacteria	Planctomycetota	Phycisphaerae	Tepidisphaerales	WD2101_soil_group	WD2101_soil_group	WD2101_soil_group
OTU196	14	19	42	29	16	14	0	0	2	15	25	4	12	13	34	Bacteria	Proteobacteria	Alphaproteobacteria	Rhizobiales	Rhizobiales_Incertae_Sedis	Bauldia	Bauldia
OTU1960	0	13	0	3	5	19	0	0	0	2	0	5	2	0	1	Bacteria	Patescibacteria	Saccharimonadia	Saccharimonadales	Saccharimonadaceae	TM7a	TM7a
OTU1961	2	5	1	2	1	0	0	0	0	1	12	4	4	1	0	Bacteria	Acidobacteriota	Vicinamibacteria	Vicinamibacterales	Vicinamibacterales	Vicinamibacterales	Vicinamibacterales
OTU1962	11	2	2	5	6	1	0	0	1	6	1	6	6	1	1	Bacteria	Bacteroidota	Bacteroidia	Sphingobacteriales	NS11-12_marine_group	NS11-12_marine_group	NS11-12_marine_group
OTU1963	1	0	13	0	0	0	0	0	0	0	0	0	0	0	2	Bacteria	Proteobacteria	Gammaproteobacteria	Xanthomonadales	Rhodanobacteraceae	Tahibacter	Tahibacter
OTU1964	3	7	9	2	1	0	0	1	3	1	0	1	3	5	3	Bacteria	Actinobacteriota	Actinobacteria	Micromonosporales	Micromonosporaceae	Krasilnikovia	Krasilnikovia
OTU1965	0	3	5	1	4	0	0	1	0	0	0	0	1	1	0	Bacteria	Proteobacteria	Alphaproteobacteria	Tistrellales	Geminicoccaceae	Geminicoccaceae	Geminicoccaceae
OTU1966	5	10	28	1	1	4	0	0	2	7	1	0	2	1	7	Bacteria	Actinobacteriota	Thermoleophilia	Solirubrobacterales	67-14	67-14	67-14
OTU1967	3	0	0	0	0	2	0	0	0	3	0	0	14	0	0	Archaea	Nanoarchaeota	Nanoarchaeia	Woesearchaeales	Woesearchaeales	Woesearchaeales	Woesearchaeales
OTU1968	0	3	0	0	2	7	0	0	0	10	6	0	3	2	1	Bacteria	Planctomycetota	Phycisphaerae	Tepidisphaerales	WD2101_soil_group	WD2101_soil_group	WD2101_soil_group
OTU1969	0	0	0	0	0	1	23	14	0	0	1	1	0	1	0	Bacteria	WPS-2	WPS-2	WPS-2	WPS-2	WPS-2	WPS-2
OTU197	2	5	1	0	21	38	14	9	9	81	74	384	41	22	24	Bacteria	Acidobacteriota	Holophagae	Subgroup_7	Subgroup_7	Subgroup_7	Subgroup_7
OTU1970	2	5	7	0	0	0	0	0	0	0	0	0	0	0	1	Bacteria	Proteobacteria	Alphaproteobacteria	Rickettsiales	SM2D12	SM2D12	SM2D12_metagenome
OTU1971	0	0	2	0	0	0	0	0	0	0	14	0	0	0	1	Bacteria	Firmicutes	Clostridia	Eubacteriales	Eubacteriaceae	Eubacterium	Eubacterium_limosum
OTU1972	0	0	0	0	4	0	1	0	0	0	3	2	0	2	0	Bacteria	Chloroflexi	Chloroflexia	Thermomicrobiales	JG30-KF-CM45	JG30-KF-CM45	JG30-KF-CM45
OTU1973	14	6	15	5	2	0	0	0	0	1	0	0	5	0	3	Bacteria	Actinobacteriota	Actinobacteria	Propionibacteriales	Propionibacteriaceae	Friedmanniella	Friedmanniella
OTU1974	0	4	13	5	1	0	0	1	0	8	4	0	2	1	1	Bacteria	Bdellovibrionota	Oligoflexia	0319-6G20	0319-6G20	0319-6G20	0319-6G20_metagenome
OTU1975	3	4	8	3	6	5	0	0	0	3	0	1	0	0	0	Bacteria	Bacteroidota	Kapabacteria	Kapabacteriales	Kapabacteriales	Kapabacteriales	Kapabacteriales
OTU1976	0	0	2	1	0	7	0	0	0	4	13	1	1	0	0	Bacteria	Myxococcota	Polyangia	Polyangia	Polyangia	Polyangia	Polyangia
OTU1977	0	1	5	0	0	0	1	0	0	1	1	0	2	1	2	Bacteria	Firmicutes	Clostridia	Clostridiales	Clostridiaceae	Clostridium_sensu_stricto_13	Clostridium_sensu_stricto_13
OTU1978	0	0	0	0	0	0	1	0	0	6	4	0	0	5	1	Bacteria	Elusimicrobiota	Lineage_IIa	Lineage_IIa	Lineage_IIa	Lineage_IIa	Lineage_IIa
OTU1979	1	0	7	0	0	0	1	0	0	1	2	1	6	1	0	Bacteria	Proteobacteria	Alphaproteobacteria	Rhodospirillales	Magnetospiraceae	Magnetospiraceae	Magnetospiraceae_metagenome
OTU198	25	15	7	1	1	17	2	16	10	18	49	24	45	18	11	Bacteria	Firmicutes	Clostridia	Oscillospirales	Oscillospiraceae	Flavonifractor	Flavonifractor
OTU1980	2	0	1	2	1	0	0	0	0	4	4	3	2	1	0	Bacteria	Myxococcota	Polyangia	Haliangiales	Haliangiaceae	Haliangium	Haliangium
OTU1981	5	5	8	0	6	0	2	0	0	12	3	3	1	9	1	Bacteria	Bacteroidota	Bacteroidia	Chitinophagales	Saprospiraceae	Saprospiraceae	Saprospiraceae
OTU1982	0	0	0	0	3	14	4	1	1	10	9	4	2	2	3	Bacteria	Firmicutes	Negativicutes	Veillonellales-Selenomonadales	Veillonellaceae	Veillonella	Veillonella_atypica
OTU1983	0	1	0	0	1	1	0	0	0	10	7	5	0	1	0	Bacteria	Planctomycetota	OM190	OM190	OM190	OM190	OM190
OTU1984	0	5	0	0	14	0	1	6	0	1	0	0	1	1	2	Bacteria	Bacteroidota	Kapabacteria	Kapabacteriales	Kapabacteriales	Kapabacteriales	Kapabacteriales
OTU1985	0	1	2	1	3	3	1	0	0	3	0	5	2	1	2	Bacteria	Acidobacteriota	Blastocatellia	Pyrinomonadales	Pyrinomonadaceae	RB41	RB41
OTU1986	4	3	11	0	0	1	0	1	0	2	1	3	0	2	2	Bacteria	Myxococcota	Polyangia	Haliangiales	Haliangiaceae	Haliangium	Haliangium
OTU1987	0	2	0	2	10	0	2	0	0	0	0	0	1	4	1	Bacteria	Chloroflexi	Chloroflexia	Thermomicrobiales	JG30-KF-CM45	JG30-KF-CM45	bacterium_Ellin6537
OTU1988	3	2	1	1	0	2	0	0	0	12	9	0	2	11	1	Bacteria	Gemmatimonadota	Gemmatimonadetes	Gemmatimonadales	Gemmatimonadaceae	Roseisolibacter	Roseisolibacter
OTU1989	1	5	5	1	1	1	0	26	4	6	1	2	8	1	6	Bacteria	Firmicutes	Bacilli	Paenibacillales	Paenibacillaceae	Cohnella	Cohnella
OTU199	25	16	15	20	16	39	1	1	1	35	109	37	49	43	19	Bacteria	Verrucomicrobiota	Verrucomicrobiae	Chthoniobacterales	Chthoniobacteraceae	Candidatus_Udaeobacter	Candidatus_Udaeobacter
OTU1990	1	0	1	0	1	0	0	10	4	0	0	1	1	2	5	Bacteria	Armatimonadota	Armatimonadia	Armatimonadales	Armatimonadales	Armatimonadales	Armatimonadales
OTU1991	8	0	3	0	1	0	0	0	0	0	0	0	0	0	0	Bacteria	Chloroflexi	Chloroflexi	Chloroflexi	Chloroflexi	Chloroflexi	Chloroflexi
OTU1992	0	0	0	0	0	0	0	0	0	0	0	0	0	1	16	Bacteria	Chloroflexi	Ktedonobacteria	Ktedonobacterales	Ktedonobacteraceae	Ktedonobacteraceae	Ktedonobacteraceae
OTU1993	0	1	11	0	0	0	0	0	1	0	7	1	3	6	0	Bacteria	Bacteroidota	Bacteroidia	Chitinophagales	Chitinophagaceae	Segetibacter	Segetibacter
OTU1994	0	0	0	0	0	0	0	0	0	13	0	6	0	0	0	Archaea	Nanoarchaeota	Nanoarchaeia	Woesearchaeales	GW2011_GWC1_47_15	GW2011_GWC1_47_15	GW2011_GWC1_47_15
OTU1995	7	10	7	1	5	1	0	0	2	5	3	2	3	7	0	Bacteria	Actinobacteriota	Thermoleophilia	Gaiellales	Gaiellales	Gaiellales	Gaiella_sp.
OTU1996	10	0	0	0	0	0	0	0	0	0	0	0	2	0	0	Bacteria	Patescibacteria	Berkelbacteria	Berkelbacteria	Berkelbacteria	Berkelbacteria	Berkelbacteria
OTU1997	10	7	5	0	6	4	2	1	0	3	9	7	1	2	0	Bacteria	Myxococcota	Polyangia	Haliangiales	Haliangiaceae	Haliangium	Haliangium
OTU1998	0	2	0	2	0	1	0	1	0	0	1	0	0	5	0	Bacteria	Patescibacteria	Saccharimonadia	Saccharimonadales	Saccharimonadales	Saccharimonadales	Saccharimonadales
OTU1999	1	1	6	0	0	0	0	0	0	2	4	0	4	1	4	Bacteria	Acidobacteriota	Subgroup_25	Subgroup_25	Subgroup_25	Subgroup_25	Subgroup_25
OTU2	0	0	0	0	44	35	4115	1046	2747	36	33	33	46	47	48	Bacteria	Chloroflexi	Ktedonobacteria	Ktedonobacterales	Ktedonobacteraceae	Ktedonobacteraceae	Ktedonobacteraceae
OTU20	241	293	400	193	180	231	149	131	226	229	408	115	225	246	257	Bacteria	Actinobacteriota	Actinobacteria	Streptomycetales	Streptomycetaceae	Streptomyces	Streptomyces
OTU200	0	0	2	9	9	6	240	7	17	2	1	8	2	1	2	Bacteria	Chloroflexi	Ktedonobacteria	Ktedonobacterales	Ktedonobacteraceae	Ktedonobacteraceae	Ktedonobacteraceae
OTU2000	16	18	24	13	18	22	0	1	0	31	22	22	21	30	23	Bacteria	Acidobacteriota	Vicinamibacteria	Vicinamibacterales	Vicinamibacteraceae	Vicinamibacteraceae	Vicinamibacteraceae
OTU2001	0	0	0	0	0	0	2	0	0	0	1	0	0	11	0	Bacteria	Proteobacteria	Gammaproteobacteria	Gammaproteobacteria	Gammaproteobacteria	Gammaproteobacteria	Gammaproteobacteria
OTU2002	8	4	3	2	1	9	2	2	0	11	6	8	11	7	4	Bacteria	Myxococcota	Polyangia	Haliangiales	Haliangiaceae	Haliangium	Haliangium
OTU2003	0	0	0	0	1	2	0	2	0	0	8	1	1	0	0	Bacteria	Proteobacteria	Gammaproteobacteria	Legionellales	Legionellaceae	Legionella	Legionella
OTU2004	0	0	0	0	0	0	0	0	1	6	4	0	0	2	0	Bacteria	Proteobacteria	Gammaproteobacteria	Burkholderiales	Burkholderiales	Burkholderiales	Burkholderiales
OTU2005	1	0	3	1	1	1	0	0	2	7	1	2	0	1	16	Bacteria	Chloroflexi	Chloroflexia	Chloroflexales	Roseiflexaceae	Roseiflexaceae	Roseiflexaceae
OTU2006	0	0	0	0	0	0	10	8	0	0	0	0	0	0	0	Bacteria	Chloroflexi	Ktedonobacteria	B12-WMSP1	B12-WMSP1	B12-WMSP1	B12-WMSP1
OTU2007	13	23	39	14	15	25	1	3	7	33	40	32	21	34	23	Bacteria	Proteobacteria	Gammaproteobacteria	Burkholderiales	Comamonadaceae	Ideonella	Ideonella
OTU2008	0	5	14	0	0	0	0	0	0	0	0	1	0	0	0	Bacteria	Proteobacteria	Proteobacteria	Proteobacteria	Proteobacteria	Proteobacteria	Proteobacteria
OTU2009	0	0	0	0	1	1	0	0	2	1	3	10	4	1	0	Bacteria	Proteobacteria	Gammaproteobacteria	Salinisphaerales	Salinisphaerales	Salinisphaerales	Salinisphaerales
OTU201	74	82	82	36	30	106	11	11	6	86	66	64	32	47	37	Bacteria	Acidobacteriota	Vicinamibacteria	Vicinamibacterales	Vicinamibacteraceae	Vicinamibacteraceae	Vicinamibacteraceae
OTU2010	3	4	3	2	2	9	0	0	0	3	2	0	2	4	1	Bacteria	Bdellovibrionota	Bdellovibrionia	Bdellovibrionales	Bdellovibrionaceae	Bdellovibrio	Bdellovibrio
OTU2011	7	5	10	0	0	0	0	0	0	2	0	1	0	0	0	Bacteria	Dependentiae	Babeliae	Babeliales	Vermiphilaceae	Vermiphilaceae	Vermiphilaceae
OTU2012	2	3	3	9	0	21	13	3	0	8	0	36	2	5	4	Bacteria	Firmicutes	Clostridia	Lachnospirales	Lachnospiraceae	Lachnospiraceae	Lachnospiraceae
OTU2013	3	14	13	1	3	3	0	0	0	2	3	0	1	6	1	Bacteria	Proteobacteria	Gammaproteobacteria	Gammaproteobacteria_Incertae_Sedis	Unknown_Family	Acidibacter	Acidibacter
OTU2014	0	0	0	8	3	0	0	0	0	0	0	0	1	0	0	Bacteria	Firmicutes	Clostridia	Oscillospirales	Ruminococcaceae	Ruminococcaceae	gut_metagenome
OTU2015	0	0	1	0	0	0	0	0	0	0	0	1	1	0	19	Bacteria	Proteobacteria	Gammaproteobacteria	Burkholderiales	Methylophilaceae	Methylophilaceae	Methylophilaceae
OTU2016	1	3	0	0	0	16	0	0	0	0	0	5	3	0	1	Bacteria	Bacteroidota	Bacteroidia	Sphingobacteriales	env.OPS_17	env.OPS_17	env.OPS_17
OTU2017	4	0	2	0	0	0	0	0	0	2	0	0	16	12	1	Bacteria	Bacteroidota	Bacteroidia	Sphingobacteriales	env.OPS_17	env.OPS_17	env.OPS_17
OTU2018	5	1	4	0	3	0	0	0	0	0	0	0	0	0	21	Bacteria	Chloroflexi	Chloroflexia	Chloroflexales	Roseiflexaceae	Roseiflexaceae	Roseiflexaceae
OTU2019	3	2	5	0	3	1	0	0	0	0	0	0	0	5	1	Bacteria	Bacteroidota	Bacteroidia	Chitinophagales	Chitinophagaceae	Segetibacter	Segetibacter
OTU202	0	0	0	0	0	1	171	18	7	1	1	0	0	2	0	Bacteria	Patescibacteria	Saccharimonadia	Saccharimonadales	Saccharimonadales	Saccharimonadales	Saccharimonadales
OTU2020	0	0	1	5	0	2	0	0	0	9	2	2	0	2	5	Bacteria	Proteobacteria	Alphaproteobacteria	Rhodospirillales	Rhodospirillales	Rhodospirillales	Rhodospirillales
OTU2021	0	1	1	0	2	19	0	0	0	2	3	1	0	0	0	Bacteria	Verrucomicrobiota	Omnitrophia	Omnitrophales	Omnitrophaceae	Candidatus_Omnitrophus	Candidatus_Omnitrophus
OTU2022	3	2	5	18	4	0	0	0	1	0	0	0	1	1	0	Bacteria	Gemmatimonadota	Gemmatimonadetes	Gemmatimonadales	Gemmatimonadaceae	Gemmatimonas	Gemmatimonas
OTU2023	2	0	0	5	1	1	0	0	0	0	1	1	12	21	6	Bacteria	Cyanobacteria	Vampirivibrionia	Obscuribacterales	Obscuribacteraceae	Obscuribacteraceae	Obscuribacteraceae
OTU2024	0	3	0	0	5	7	1	0	0	1	6	3	3	1	1	Bacteria	Patescibacteria	Saccharimonadia	Saccharimonadales	WWH38	WWH38	WWH38
OTU2025	9	17	32	39	33	5	1	2	0	8	18	4	16	22	32	Bacteria	Proteobacteria	Alphaproteobacteria	Acetobacterales	Acetobacteraceae	Acetobacteraceae	Acetobacteraceae
OTU2026	0	0	0	0	0	0	0	7	12	0	0	0	0	0	0	Bacteria	Patescibacteria	Saccharimonadia	Saccharimonadales	Saccharimonadales	Saccharimonadales	Saccharimonadales
OTU2027	0	0	0	0	9	4	0	0	0	1	3	1	1	0	3	Bacteria	Gemmatimonadota	Gemmatimonadetes	Gemmatimonadales	Gemmatimonadaceae	Gemmatimonas	Gemmatimonas
OTU2028	1	2	5	15	10	1	0	0	3	0	0	2	0	1	11	Bacteria	Proteobacteria	Alphaproteobacteria	Rhizobiales	Xanthobacteraceae	Xanthobacteraceae	Rhizobiales_bacterium
OTU2029	1	1	6	3	0	7	0	3	0	4	10	9	1	6	4	Bacteria	Bdellovibrionota	Bdellovibrionia	Bdellovibrionales	Bdellovibrionaceae	Bdellovibrio	Bdellovibrio
OTU203	48	66	151	53	40	35	16	10	12	54	59	25	26	64	91	Bacteria	Proteobacteria	Alphaproteobacteria	Reyranellales	Reyranellaceae	Reyranella	Reyranella
OTU2030	5	2	6	1	0	5	0	0	0	2	1	6	0	1	1	Bacteria	Bacteroidota	Bacteroidia	Chitinophagales	Saprospiraceae	Saprospiraceae	Saprospiraceae_metagenome
OTU2031	13	6	14	3	7	1	2	3	1	13	7	5	11	15	7	Bacteria	Proteobacteria	Alphaproteobacteria	Rhizobiales	Beijerinckiaceae	Microvirga	Microvirga
OTU2032	0	0	0	0	0	0	0	0	17	0	0	0	0	0	0	Archaea	Thermoplasmatota	Thermoplasmata	Thermoplasmata	Thermoplasmata	Thermoplasmata	Thermoplasmata
OTU2033	10	2	0	0	0	0	0	0	0	0	0	0	0	0	0	Bacteria	Chloroflexi	Anaerolineae	Ardenticatenales	Ardenticatenaceae	Ardenticatenaceae	Ardenticatenaceae
OTU2034	2	6	0	0	0	7	0	0	0	3	0	2	0	1	0	Bacteria	Planctomycetota	Phycisphaerae	Tepidisphaerales	WD2101_soil_group	WD2101_soil_group	WD2101_soil_group
OTU2035	1	9	7	2	0	3	2	1	1	5	8	5	3	7	7	Bacteria	Acidobacteriota	Vicinamibacteria	Vicinamibacterales	Vicinamibacteraceae	Vicinamibacteraceae	Vicinamibacteraceae
OTU2036	5	3	3	0	6	0	0	0	0	0	0	0	0	0	0	Bacteria	Proteobacteria	Alphaproteobacteria	Rickettsiales	SM2D12	SM2D12	SM2D12
OTU2037	8	3	17	6	11	0	0	0	6	10	2	0	2	2	2	Bacteria	Bdellovibrionota	Bdellovibrionia	Bdellovibrionales	Bdellovibrionaceae	Bdellovibrio	Bdellovibrio
OTU2038	0	0	0	0	0	0	17	4	0	0	0	0	0	1	0	Bacteria	Planctomycetota	Planctomycetes	Isosphaerales	Isosphaeraceae	Aquisphaera	Aquisphaera
OTU2039	0	0	0	0	0	0	5	2	10	0	0	0	1	0	0	Bacteria	Unknown	Unknown	Unknown	Unknown	Unknown	Unknown
OTU204	35	25	9	5	42	1	2	1	1	4	8	2	42	6	4	Bacteria	Chloroflexi	Ktedonobacteria	Ktedonobacterales	Ktedonobacteraceae	Ktedonobacteraceae	Ktedonobacteraceae
OTU2040	0	5	15	9	15	18	2	0	3	25	31	10	5	26	7	Bacteria	Bacteroidota	Bacteroidia	Sphingobacteriales	AKYH767	AKYH767	AKYH767_metagenome
OTU2041	9	1	2	0	0	0	0	0	0	0	4	0	3	0	0	Bacteria	Unknown	Unknown	Unknown	Unknown	Unknown	Unknown
OTU2042	0	1	3	5	12	2	0	0	5	0	1	0	1	7	0	Bacteria	Verrucomicrobiota	Verrucomicrobiae	Pedosphaerales	Pedosphaeraceae	Pedosphaeraceae	Pedosphaeraceae
OTU2043	0	0	0	0	0	0	0	0	0	0	0	0	1	0	14	Bacteria	Proteobacteria	Gammaproteobacteria	Diplorickettsiales	Diplorickettsiaceae	Diplorickettsiaceae	Diplorickettsiaceae
OTU2044	11	13	65	20	10	8	5	0	5	28	32	8	8	17	18	Bacteria	Chloroflexi	Dehalococcoidia	S085	S085	S085	S085_metagenome
OTU2045	4	4	0	4	0	0	2	2	0	0	0	7	3	2	14	Bacteria	Chloroflexi	Chloroflexia	Chloroflexales	Herpetosiphonaceae	Herpetosiphon	Herpetosiphon
OTU2046	2	0	4	2	3	3	0	1	0	0	5	2	1	1	0	Bacteria	Myxococcota	Myxococcia	Myxococcales	Anaeromyxobacteraceae	Anaeromyxobacter	Anaeromyxobacter
OTU2047	0	3	2	0	0	0	0	0	0	0	0	0	3	4	12	Bacteria	Patescibacteria	Parcubacteria	Candidatus_Yanofskybacteria	Candidatus_Yanofskybacteria	Candidatus_Yanofskybacteria	Candidatus_Yanofskybacteria
OTU2048	1	2	16	4	3	4	0	0	0	5	0	3	0	5	1	Bacteria	Proteobacteria	Alphaproteobacteria	Rhodospirillales	Rhodospirillales	Rhodospirillales	Rhodospirillales
OTU2049	2	11	1	0	2	0	0	0	1	2	0	0	0	4	2	Bacteria	Chloroflexi	Chloroflexia	Chloroflexales	Roseiflexaceae	Roseiflexaceae	Roseiflexaceae
OTU205	273	5	5	16	0	0	0	0	0	1	0	4	11	0	7	Bacteria	Firmicutes	Bacilli	Bacillales	Bacillaceae	Bacillaceae	Bacillaceae
OTU2050	2	15	1	0	8	6	1	0	0	2	5	0	1	3	2	Bacteria	Chloroflexi	Chloroflexia	Kallotenuales	AKIW781	AKIW781	AKIW781
OTU2051	0	3	8	1	0	0	0	0	0	0	0	0	0	0	0	Bacteria	Bdellovibrionota	Oligoflexia	0319-6G20	0319-6G20	0319-6G20	0319-6G20
OTU2052	8	6	15	8	9	4	1	8	16	3	7	5	1	5	15	Bacteria	Proteobacteria	Alphaproteobacteria	Elsterales	Elsterales	Elsterales	Elsterales
OTU2053	65	33	64	18	16	29	11	0	0	19	20	13	17	21	48	Bacteria	Proteobacteria	Alphaproteobacteria	Rhizobiales	Rhizobiaceae	Allorhizobium-Neorhizobium-Pararhizobium-Rhizobium	Agrobacterium_pusense
OTU2054	1	4	6	14	8	4	0	0	5	6	5	3	3	17	18	Bacteria	Verrucomicrobiota	Verrucomicrobiae	Pedosphaerales	Pedosphaeraceae	ADurb.Bin063-1	ADurb.Bin063-1
OTU2055	0	0	2	0	5	3	1	0	0	1	5	1	6	5	1	Bacteria	Patescibacteria	Saccharimonadia	Saccharimonadales	Saccharimonadales	Saccharimonadales	Saccharimonadales
OTU2056	0	0	2	1	2	1	0	0	0	0	0	0	1	2	24	Bacteria	Bacteroidota	Bacteroidia	Chitinophagales	Chitinophagaceae	Segetibacter	Segetibacter
OTU2057	0	0	0	0	0	0	0	0	0	0	0	0	0	0	17	Bacteria	Chloroflexi	Ktedonobacteria	Ktedonobacterales	Ktedonobacteraceae	FCPS473	FCPS473
OTU2058	8	12	8	2	7	9	0	0	0	22	13	16	4	1	1	Bacteria	Bacteroidota	Bacteroidia	Cytophagales	Microscillaceae	Ohtaekwangia	Ohtaekwangia
OTU2059	0	1	0	0	0	11	0	0	0	1	0	1	0	0	0	Bacteria	Bdellovibrionota	Oligoflexia	0319-6G20	0319-6G20	0319-6G20	0319-6G20
OTU206	15	31	20	16	69	0	33	0	17	48	0	107	18	48	53	Bacteria	Firmicutes	Clostridia	Lachnospirales	Lachnospiraceae	Eubacterium_hallii_group	Eubacterium_hallii_group
OTU2060	0	0	1	0	0	0	4	0	0	0	0	0	0	1	15	Bacteria	Chloroflexi	Ktedonobacteria	B12-WMSP1	B12-WMSP1	B12-WMSP1	B12-WMSP1
OTU2061	4	0	9	6	0	7	0	2	1	3	1	0	2	1	5	Bacteria	Proteobacteria	Alphaproteobacteria	Rickettsiales	SM2D12	SM2D12	SM2D12_metagenome
OTU2062	0	0	0	0	0	0	0	2	0	2	0	1	1	3	10	Bacteria	Acidobacteriota	Acidobacteriae	Subgroup_13	Subgroup_13	Subgroup_13	Subgroup_13
OTU2063	0	6	1	1	1	0	0	0	0	0	0	1	1	7	14	Bacteria	Cyanobacteria	Cyanobacteriia	Chloroplast	Chloroplast	Chloroplast	Ettlia_pseudoalveolaris
OTU2064	0	0	0	2	0	1	1	0	20	1	0	0	0	0	0	Bacteria	Proteobacteria	Alphaproteobacteria	Azospirillales	Inquilinaceae	Inquilinus	Inquilinus
OTU2065	0	0	0	0	0	0	2	0	0	1	2	0	0	6	7	Bacteria	Chloroflexi	Chloroflexia	Chloroflexales	Roseiflexaceae	Roseiflexaceae	Roseiflexaceae
OTU2066	0	0	0	0	0	1	1	0	0	3	2	3	1	0	1	Bacteria	Acidobacteriota	Acidobacteriae	Bryobacterales	Bryobacteraceae	Bryobacter	Bryobacter
OTU2067	1	4	2	2	0	0	0	0	0	0	0	0	0	0	2	Bacteria	Proteobacteria	Alphaproteobacteria	Azospirillales	Inquilinaceae	Inquilinus	Inquilinus_sp.
OTU2068	13	5	6	6	0	0	0	0	0	0	1	2	5	30	39	Bacteria	Bacteroidota	Bacteroidia	Chitinophagales	Chitinophagaceae	Chitinophagaceae	Chitinophagaceae
OTU2069	0	0	9	0	0	0	0	0	0	0	0	0	2	0	1	Bacteria	Chloroflexi	Dehalococcoidia	SAR202_clade	SAR202_clade	SAR202_clade	SAR202_clade
OTU207	17	10	0	18	70	0	31	0	0	0	0	67	20	18	0	Bacteria	Firmicutes	Clostridia	Oscillospirales	Ruminococcaceae	Subdoligranulum	Subdoligranulum
OTU2070	3	0	0	0	0	0	0	2	0	3	2	3	0	2	1	Bacteria	Unknown	Unknown	Unknown	Unknown	Unknown	Unknown
OTU2071	0	0	1	0	0	2	1	0	1	0	8	1	0	0	1	Bacteria	Proteobacteria	Gammaproteobacteria	Diplorickettsiales	Diplorickettsiaceae	Diplorickettsiaceae	Diplorickettsiaceae
OTU2072	1	5	3	2	1	1	0	0	2	0	3	1	3	1	0	Bacteria	Chloroflexi	JG30-KF-CM66	JG30-KF-CM66	JG30-KF-CM66	JG30-KF-CM66	JG30-KF-CM66_metagenome
OTU2073	4	5	1	5	0	3	2	0	0	8	5	7	1	3	4	Bacteria	Gemmatimonadota	Gemmatimonadetes	Gemmatimonadales	Gemmatimonadaceae	Gemmatimonas	Gemmatimonas
OTU2074	1	1	1	0	3	1	1	1	0	5	6	2	4	1	0	Bacteria	Chloroflexi	Chloroflexi	Chloroflexi	Chloroflexi	Chloroflexi	Chloroflexi
OTU2075	5	4	11	1	5	2	0	1	4	5	13	3	1	1	1	Bacteria	Bdellovibrionota	Oligoflexia	0319-6G20	0319-6G20	0319-6G20	0319-6G20
OTU2076	4	1	0	0	21	3	0	0	0	0	0	0	0	6	0	Bacteria	Cyanobacteria	Cyanobacteriia	Cyanobacteriales	Phormidiaceae	Phormidiaceae	Phormidiaceae
OTU2077	1	7	2	0	0	1	0	0	0	1	1	1	4	16	19	Bacteria	Gemmatimonadota	Gemmatimonadetes	Gemmatimonadales	Gemmatimonadaceae	Gemmatimonadaceae	Gemmatimonadaceae
OTU2078	1	1	6	0	0	0	0	0	0	2	2	1	0	1	0	Bacteria	Acidobacteriota	Vicinamibacteria	Vicinamibacterales	Vicinamibacteraceae	Vicinamibacteraceae	Vicinamibacteraceae
OTU2079	0	0	0	0	0	0	0	0	0	0	0	0	0	1	17	Bacteria	Patescibacteria	Saccharimonadia	Saccharimonadales	WWH38	WWH38	WWH38
OTU208	18	88	96	27	37	7	11	11	7	56	59	15	24	72	70	Bacteria	Proteobacteria	Alphaproteobacteria	Azospirillales	Azospirillaceae	Skermanella	Skermanella
OTU2080	0	6	0	0	2	6	0	0	0	5	2	5	0	5	0	Bacteria	Bacteroidota	Bacteroidia	Cytophagales	Microscillaceae	Microscillaceae	Microscillaceae
OTU2081	6	1	2	5	3	20	0	0	0	10	6	2	6	13	1	Bacteria	Planctomycetota	Phycisphaerae	Tepidisphaerales	WD2101_soil_group	WD2101_soil_group	WD2101_soil_group
OTU2082	5	0	2	1	2	9	0	0	2	4	6	6	10	3	9	Bacteria	Proteobacteria	Gammaproteobacteria	Burkholderiales	Nitrosomonadaceae	Nitrosomonadaceae	Nitrosomonadaceae_metagenome
OTU2083	0	1	6	1	3	12	0	0	0	0	0	9	0	0	1	Bacteria	Patescibacteria	Saccharimonadia	Saccharimonadales	Saccharimonadales	Saccharimonadales	Saccharimonadales
OTU2084	1	2	4	3	8	2	0	1	0	0	0	0	2	6	1	Bacteria	Elusimicrobiota	Lineage_IIb	Lineage_IIb	Lineage_IIb	Lineage_IIb	Lineage_IIb
OTU2085	2	0	0	0	0	0	0	0	3	0	0	0	13	0	0	Bacteria	Verrucomicrobiota	Verrucomicrobiae	Pedosphaerales	Pedosphaeraceae	Pedosphaeraceae	Pedosphaeraceae
OTU2086	4	2	2	5	11	3	0	1	0	5	3	2	11	13	4	Bacteria	Unknown	Unknown	Unknown	Unknown	Unknown	Unknown
OTU2087	0	4	4	9	1	1	0	0	0	1	0	0	0	3	6	Bacteria	Fibrobacterota	Fibrobacteria	Fibrobacterales	Fibrobacteraceae	possible_genus_04	possible_genus_04
OTU2088	35	25	59	20	18	14	11	1	16	16	30	4	8	14	57	Bacteria	Proteobacteria	Alphaproteobacteria	Sphingomonadales	Sphingomonadaceae	Sphingomonas	Sphingomonas
OTU2089	3	1	1	1	1	3	0	0	0	1	4	2	11	13	0	Bacteria	Planctomycetota	Phycisphaerae	Tepidisphaerales	WD2101_soil_group	WD2101_soil_group	WD2101_soil_group
OTU209	0	0	0	0	0	0	29	16	255	0	0	0	0	0	0	Archaea	Crenarchaeota	Nitrososphaeria	Nitrosotaleales	Nitrosotaleaceae	Nitrosotaleaceae	Nitrosotaleaceae
OTU2090	0	0	14	0	0	0	0	0	0	0	0	0	1	0	2	Bacteria	Proteobacteria	Alphaproteobacteria	Rhodospirillales	Rhodospirillales	Rhodospirillales	Rhodospirillales
OTU2091	2	1	0	0	0	5	0	0	0	1	1	0	0	0	0	Bacteria	Planctomycetota	Phycisphaerae	Phycisphaerales	Phycisphaeraceae	SM1A02	SM1A02
OTU2092	4	1	5	4	5	2	0	0	0	2	11	1	5	1	19	Bacteria	Firmicutes	Bacilli	Paenibacillales	Paenibacillaceae	Paenibacillus	Paenibacillus_glycanilyticus
OTU2093	0	0	0	0	2	7	0	0	0	1	0	3	0	0	0	Bacteria	Verrucomicrobiota	Omnitrophia	Omnitrophales	Omnitrophales	Omnitrophales	Omnitrophales
OTU2094	1	2	1	5	5	0	0	0	0	0	0	0	0	0	1	Bacteria	Unknown	Unknown	Unknown	Unknown	Unknown	Unknown
OTU2095	0	0	0	0	1	13	0	0	0	2	0	4	0	0	1	Bacteria	Elusimicrobiota	Lineage_IIa	Lineage_IIa	Lineage_IIa	Lineage_IIa	Lineage_IIa
OTU2096	33	40	40	15	9	53	3	0	0	7	7	3	13	10	11	Bacteria	Proteobacteria	Gammaproteobacteria	Gammaproteobacteria_Incertae_Sedis	Unknown_Family	Acidibacter	Acidibacter
OTU2097	0	0	0	6	4	0	0	1	2	2	1	0	0	1	0	Bacteria	Proteobacteria	Alphaproteobacteria	Alphaproteobacteria	Alphaproteobacteria	Alphaproteobacteria	Alphaproteobacteria
OTU2098	2	2	7	1	0	0	0	1	0	0	2	6	1	0	0	Bacteria	Acidobacteriota	Acidobacteriota	Acidobacteriota	Acidobacteriota	Acidobacteriota	Acidobacteriota
OTU2099	0	0	8	0	0	8	0	0	0	0	0	0	0	1	0	Bacteria	Elusimicrobiota	Lineage_IIa	Lineage_IIa	Lineage_IIa	Lineage_IIa	Lineage_IIa
OTU21	0	0	0	0	16	11	1422	239	1140	15	17	12	27	21	9	Bacteria	Chloroflexi	Ktedonobacteria	Ktedonobacterales	Ktedonobacteraceae	1921-2	1921-2
OTU210	82	44	75	44	20	14	1	1	1	9	51	4	24	26	14	Bacteria	Verrucomicrobiota	Verrucomicrobiae	Chthoniobacterales	Chthoniobacteraceae	Candidatus_Udaeobacter	Candidatus_Udaeobacter
OTU2100	1	0	1	0	0	0	1	0	0	2	0	0	11	9	2	Bacteria	Bacteroidota	Bacteroidota	Bacteroidota	Bacteroidota	Bacteroidota	Bacteroidota
OTU2101	1	1	0	0	2	0	20	0	1	0	1	1	3	2	4	Bacteria	Firmicutes	Bacilli	Thermoactinomycetales	Thermoactinomycetaceae	Thermoactinomycetaceae	Thermoactinomycetaceae
OTU2102	2	0	1	3	0	1	60	35	8	1	1	0	4	1	1	Bacteria	Planctomycetota	Planctomycetes	Gemmatales	Gemmataceae	Gemmataceae	Gemmataceae
OTU2103	0	2	1	1	0	0	0	0	0	0	2	3	2	8	21	Bacteria	Verrucomicrobiota	Verrucomicrobiae	Pedosphaerales	Pedosphaeraceae	Ellin517	Ellin517
OTU2104	21	5	1	2	1	0	0	0	0	2	0	0	1	1	5	Bacteria	Myxococcota	Polyangia	Nannocystales	Nannocystaceae	Nannocystis	Nannocystis_metagenome
OTU2105	7	10	8	1	1	1	0	0	1	4	0	1	0	3	0	Bacteria	Actinobacteriota	Acidimicrobiia	Microtrichales	Microtrichales	Microtrichales	Microtrichales
OTU2106	9	2	8	0	0	9	1	0	0	7	6	11	5	3	2	Bacteria	Acidobacteriota	Blastocatellia	2023-11-24	2023-11-24	2023-11-24	2023-11-24
OTU2107	0	0	0	2	1	11	0	0	0	0	0	0	0	1	0	Bacteria	Patescibacteria	Berkelbacteria	Berkelbacteria	Berkelbacteria	Berkelbacteria	Berkelbacteria
OTU2108	8	7	1	0	0	0	0	0	0	1	0	1	0	2	10	Bacteria	Bacteroidota	Bacteroidia	Cytophagales	Microscillaceae	Microscillaceae	Microscillaceae
OTU2109	0	0	1	4	4	1	13	1	1	0	0	1	0	1	0	Bacteria	Firmicutes	Bacilli	Alicyclobacillales	Alicyclobacillaceae	Alicyclobacillaceae	Alicyclobacillaceae
OTU211	13	10	30	10	17	21	4	5	5	18	26	12	18	31	150	Bacteria	Proteobacteria	Gammaproteobacteria	Xanthomonadales	Xanthomonadaceae	Lysobacter	Lysobacter
OTU2110	3	12	7	0	7	4	0	1	0	4	2	4	4	4	0	Bacteria	Proteobacteria	Alphaproteobacteria	Rhizobiales	Xanthobacteraceae	Variibacter	Variibacter_gotjawalensis
OTU2111	8	10	1	3	2	1	0	0	1	3	5	2	2	3	0	Bacteria	Gemmatimonadota	Gemmatimonadetes	Gemmatimonadales	Gemmatimonadaceae	Gemmatimonadaceae	Gemmatimonadaceae
OTU2112	0	0	9	0	3	0	1	0	0	1	1	0	3	0	4	Bacteria	Chloroflexi	TK10	TK10	TK10	TK10	TK10
OTU2113	3	3	2	0	0	2	1	1	0	4	4	7	2	7	0	Bacteria	Gemmatimonadota	S0134_terrestrial_group	S0134_terrestrial_group	S0134_terrestrial_group	S0134_terrestrial_group	S0134_terrestrial_group_metagenome
OTU2114	7	12	8	0	0	1	0	0	0	0	0	0	1	0	1	Bacteria	Cyanobacteria	Sericytochromatia	Sericytochromatia	Sericytochromatia	Sericytochromatia	Sericytochromatia
OTU2115	13	3	0	4	0	0	0	0	0	0	0	0	1	0	0	Bacteria	Bacteroidota	Bacteroidia	Sphingobacteriales	Sphingobacteriaceae	Mucilaginibacter	Mucilaginibacter
OTU2116	0	6	7	3	3	5	1	0	2	0	2	0	2	16	10	Bacteria	Bdellovibrionota	Bdellovibrionia	Bdellovibrionales	Bdellovibrionaceae	Bdellovibrio	Bdellovibrio_metagenome
OTU2117	0	1	1	0	0	0	1	0	18	0	1	0	0	0	1	Bacteria	Bdellovibrionota	Oligoflexia	0319-6G20	0319-6G20	0319-6G20	0319-6G20
OTU2118	7	20	67	6	2	1	0	1	0	27	25	1	9	23	19	Bacteria	Proteobacteria	Alphaproteobacteria	Rhizobiales	Rhizobiales	Rhizobiales	Rhizobiales
OTU2119	0	0	0	0	0	0	1	2	1	0	1	0	10	1	0	Bacteria	Unknown	Unknown	Unknown	Unknown	Unknown	Unknown
OTU212	64	74	60	22	21	30	9	7	6	36	18	30	11	28	32	Bacteria	Actinobacteriota	Actinobacteria	Propionibacteriales	Nocardioidaceae	Nocardioides	Nocardioides
OTU2120	0	0	0	0	0	0	12	2	0	0	0	0	0	0	0	Bacteria	Patescibacteria	Patescibacteria	Patescibacteria	Patescibacteria	Patescibacteria	Patescibacteria
OTU2121	0	0	0	0	0	0	3	0	8	0	0	0	0	0	0	Bacteria	Unknown	Unknown	Unknown	Unknown	Unknown	Unknown
OTU2122	0	0	0	0	1	0	4	18	0	1	1	0	0	0	1	Bacteria	Proteobacteria	Gammaproteobacteria	Xanthomonadales	Rhodanobacteraceae	Rhodanobacter	Dyella_sp.
OTU2123	1	1	4	0	4	0	1	0	0	4	1	5	2	1	2	Bacteria	Bdellovibrionota	Bdellovibrionia	Bdellovibrionales	Bdellovibrionaceae	OM27_clade	OM27_clade_metagenome
OTU2124	2	1	12	0	2	0	0	0	1	1	1	2	9	14	3	Bacteria	Bacteroidota	Bacteroidia	Chitinophagales	Chitinophagaceae	Edaphobaculum	Edaphobaculum
OTU2125	6	11	10	13	0	12	0	0	1	5	12	1	1	7	15	Bacteria	Proteobacteria	Alphaproteobacteria	Sphingomonadales	Sphingomonadaceae	Sphingomonadaceae	Sphingomonadaceae
OTU2126	2	1	2	8	1	0	0	0	0	6	3	1	0	0	13	Bacteria	Chloroflexi	Chloroflexia	Chloroflexales	Roseiflexaceae	Roseiflexaceae	Roseiflexaceae
OTU2127	3	3	3	7	0	2	0	3	0	4	6	2	5	4	5	Bacteria	Proteobacteria	Gammaproteobacteria	Burkholderiales	SC-I-84	SC-I-84	SC-I-84
OTU2128	1	1	1	1	1	3	0	0	1	9	4	6	1	1	2	Bacteria	Bdellovibrionota	Bdellovibrionia	Bdellovibrionales	Bdellovibrionaceae	Bdellovibrio	Bdellovibrio
OTU2129	10	4	4	4	1	0	0	0	0	3	0	2	5	0	1	Bacteria	Bdellovibrionota	Bdellovibrionia	Bdellovibrionales	Bdellovibrionaceae	Bdellovibrio	Bdellovibrio
OTU213	94	49	75	43	40	23	12	6	3	67	41	31	62	17	57	Bacteria	Unknown	Unknown	Unknown	Unknown	Unknown	Unknown
OTU2130	0	4	0	0	0	0	0	0	0	0	0	0	3	0	7	Bacteria	Chloroflexi	Chloroflexia	Chloroflexales	Roseiflexaceae	Roseiflexaceae	Roseiflexaceae
OTU2131	4	0	0	0	0	0	0	2	0	11	2	0	2	0	0	Bacteria	Myxococcota	Myxococcia	Myxococcales	Vulgatibacteraceae	Vulgatibacter	Vulgatibacter
OTU2132	3	1	0	0	0	0	0	0	0	0	0	0	0	0	8	Bacteria	Chloroflexi	Anaerolineae	RBG-13-54-9	RBG-13-54-9	RBG-13-54-9	RBG-13-54-9
OTU2133	1	4	3	1	0	10	0	0	0	5	5	1	4	3	1	Bacteria	Gemmatimonadota	Gemmatimonadetes	Gemmatimonadales	Gemmatimonadaceae	Gemmatimonadaceae	Gemmatimonadaceae
OTU2134	5	11	8	3	0	0	2	2	1	8	7	0	6	4	14	Bacteria	Myxococcota	bacteriap25	bacteriap25	bacteriap25	bacteriap25	bacteriap25
OTU2135	0	0	0	0	0	1	18	0	1	0	0	0	0	0	0	Bacteria	Chloroflexi	Ktedonobacteria	B10-SB3A	B10-SB3A	B10-SB3A	B10-SB3A
OTU2136	0	0	0	0	1	0	0	0	0	1	0	3	5	0	3	Bacteria	Armatimonadota	Armatimonadota	Armatimonadota	Armatimonadota	Armatimonadota	Armatimonadota
OTU2137	20	1	0	0	0	0	0	0	0	0	0	0	0	0	0	Bacteria	Patescibacteria	Gracilibacteria	Candidatus_Peribacteria	Candidatus_Peribacteria	Candidatus_Peribacteria	Candidatus_Peribacteria
OTU2138	0	2	14	0	0	0	0	0	1	0	0	0	0	0	0	Bacteria	Elusimicrobiota	Lineage_IIc	Lineage_IIc	Lineage_IIc	Lineage_IIc	Lineage_IIc
OTU2139	0	0	0	20	0	0	0	0	0	0	0	0	0	0	0	Bacteria	Firmicutes	Negativicutes	Veillonellales-Selenomonadales	Veillonellaceae	Megasphaera	Megasphaera_elsdenii
OTU214	17	50	41	26	25	21	1	2	2	33	15	20	23	26	30	Bacteria	Proteobacteria	Alphaproteobacteria	Caulobacterales	Hyphomonadaceae	SWB02	SWB02
OTU2140	12	0	1	1	0	2	0	0	0	0	0	0	1	1	0	Bacteria	Actinobacteriota	Acidimicrobiia	Microtrichales	Iamiaceae	Iamia	Iamia_metagenome
OTU2141	0	7	2	3	0	0	0	0	0	0	0	0	3	3	0	Bacteria	Actinobacteriota	Actinobacteria	Corynebacteriales	Nocardiaceae	Rhodococcus	Rhodococcus
OTU2142	2	2	11	2	2	1	0	0	0	4	3	0	0	1	2	Bacteria	Myxococcota	Polyangia	Polyangiales	Sandaracinaceae	Sandaracinaceae	Sandaracinaceae
OTU2143	1	0	21	0	0	0	0	0	0	0	0	0	0	0	0	Bacteria	Bacteroidota	Bacteroidia	Cytophagales	Microscillaceae	Microscillaceae	Microscillaceae
OTU2144	0	0	1	0	1	0	1	0	0	0	6	6	0	2	3	Bacteria	Myxococcota	Polyangia	Haliangiales	Haliangiaceae	Haliangium	Haliangium
OTU2145	1	6	2	0	0	0	0	0	0	4	2	0	0	0	0	Bacteria	Proteobacteria	Gammaproteobacteria	Coxiellales	Coxiellaceae	Coxiella	Coxiella
OTU2146	0	0	2	0	0	0	1	0	0	0	0	0	0	0	16	Bacteria	Acidobacteriota	Acidobacteriae	Subgroup_13	Subgroup_13	Subgroup_13	Subgroup_13
OTU2147	0	4	4	3	3	0	0	0	1	4	3	0	6	0	1	Bacteria	Myxococcota	Polyangia	Polyangiales	Phaselicystidaceae	Phaselicystis	Phaselicystis_flava
OTU2148	2	0	0	0	1	0	0	8	0	0	1	0	0	0	2	Bacteria	Firmicutes	Bacilli	Erysipelotrichales	Erysipelatoclostridiaceae	Erysipelatoclostridium	Clostridium_spiroforme
OTU2149	0	3	0	1	2	5	0	0	1	3	7	0	2	1	1	Bacteria	Proteobacteria	Alphaproteobacteria	Micavibrionales	Micavibrionales	Micavibrionales	Micavibrionales_metagenome
OTU215	0	0	0	0	7	1	74	168	7	2	8	3	3	4	4	Bacteria	Acidobacteriota	Acidobacteriae	Acidobacteriales	Acidobacteriaceae_(Subgroup_1)	Granulicella	Granulicella
OTU2150	0	0	0	0	8	5	0	0	0	0	0	0	0	0	0	Bacteria	Myxococcota	Myxococcia	Myxococcales	Myxococcaceae	P3OB-42	P3OB-42
OTU2151	2	0	1	1	5	0	1	4	12	1	1	0	4	2	2	Bacteria	Verrucomicrobiota	Verrucomicrobiae	Chthoniobacterales	Chthoniobacteraceae	Chthoniobacter	Chthoniobacter
OTU2152	0	0	7	2	13	5	1	0	0	0	0	1	0	2	1	Bacteria	Cyanobacteria	Vampirivibrionia	Vampirovibrionales	Vampirovibrionaceae	Vampirovibrio	Vampirovibrio
OTU2153	1	1	2	6	2	4	0	0	0	0	0	0	0	8	0	Bacteria	Bacteroidota	Kapabacteria	Kapabacteriales	Kapabacteriales	Kapabacteriales	Kapabacteriales
OTU2154	5	0	0	0	7	2	0	0	0	0	0	1	2	0	0	Bacteria	Bacteroidota	Kapabacteria	Kapabacteriales	Kapabacteriales	Kapabacteriales	Kapabacteriales
OTU2155	4	0	0	0	0	0	0	1	0	3	3	5	0	0	2	Bacteria	Bacteroidota	Kapabacteria	Kapabacteriales	Kapabacteriales	Kapabacteriales	Kapabacteriales
OTU2156	0	1	0	1	0	0	1	0	23	0	0	0	1	4	0	Bacteria	Gemmatimonadota	Gemmatimonadetes	Gemmatimonadales	Gemmatimonadaceae	Gemmatimonas	Gemmatimonas
OTU2157	0	1	0	0	0	0	0	0	1	0	13	0	0	1	2	Bacteria	Bacteroidota	Bacteroidia	Chitinophagales	Chitinophagaceae	Edaphobaculum	Edaphobaculum
OTU2158	10	15	5	2	0	12	0	0	0	4	1	3	0	0	0	Bacteria	Patescibacteria	Parcubacteria	Candidatus_Kaiserbacteria	Candidatus_Kaiserbacteria	Candidatus_Kaiserbacteria	Candidatus_Kaiserbacteria
OTU2159	6	8	6	0	1	1	0	0	0	0	0	1	3	6	1	Bacteria	Actinobacteriota	Thermoleophilia	Solirubrobacterales	67-14	67-14	67-14
OTU216	9	22	6	2	10	181	2	3	0	22	17	10	53	39	10	Bacteria	Acidobacteriota	Blastocatellia	Pyrinomonadales	Pyrinomonadaceae	RB41	RB41
OTU2160	7	16	17	8	2	2	2	0	1	8	10	5	4	7	4	Bacteria	Actinobacteriota	Actinobacteria	Micromonosporales	Micromonosporaceae	Micromonosporaceae	Micromonosporaceae
OTU2161	0	2	8	0	3	0	0	0	0	1	0	0	9	2	0	Bacteria	Patescibacteria	Saccharimonadia	Saccharimonadales	S32	TM7	TM7
OTU2162	4	2	4	4	5	1	3	0	3	3	0	5	7	8	9	Bacteria	Proteobacteria	Alphaproteobacteria	Elsterales	Elsteraceae	Elsteraceae	Elsteraceae
OTU2163	0	0	0	1	0	1	19	8	1	0	1	0	0	1	3	Bacteria	Proteobacteria	Gammaproteobacteria	JG36-TzT-191	JG36-TzT-191	JG36-TzT-191	JG36-TzT-191
OTU2164	7	8	9	2	2	3	0	0	0	11	4	2	3	4	0	Bacteria	Actinobacteriota	Acidimicrobiia	Microtrichales	Microtrichaceae	Microtrichaceae	Microtrichaceae
OTU2165	2	12	5	2	0	3	0	0	0	2	0	0	0	1	0	Bacteria	Proteobacteria	Alphaproteobacteria	Ferrovibrionales	Ferrovibrionaceae	Ferrovibrio	Ferrovibrio
OTU2166	0	2	5	0	2	4	0	1	0	2	9	6	2	0	9	Bacteria	Proteobacteria	Alphaproteobacteria	Rickettsiales	SM2D12	SM2D12	SM2D12
OTU2167	2	11	8	2	7	1	1	0	3	2	4	7	5	3	1	Bacteria	Actinobacteriota	Acidimicrobiia	Microtrichales	Microtrichaceae	Microtrichaceae	Microtrichaceae_metagenome
OTU2168	1	7	3	1	0	1	0	0	0	0	0	2	0	3	0	Bacteria	Proteobacteria	Gammaproteobacteria	Gammaproteobacteria_Incertae_Sedis	Unknown_Family	Candidatus_Berkiella	Candidatus_Berkiella
OTU2169	12	1	0	0	0	0	0	0	0	0	1	0	1	2	9	Bacteria	Cyanobacteria	Cyanobacteriia	Cyanobacteriales	Nostocaceae	Nostoc_PCC-73102	Nostoc_PCC-73102
OTU217	7	5	21	4	14	30	2	2	4	17	20	2	7	18	233	Bacteria	Proteobacteria	Alphaproteobacteria	Sphingomonadales	Sphingomonadaceae	Altererythrobacter	Altererythrobacter
OTU2170	30	14	0	2	8	1	0	0	0	6	5	2	3	11	2	Bacteria	Acidobacteriota	Blastocatellia	Blastocatellales	Blastocatellaceae	Blastocatella	Blastocatella
OTU2171	0	13	0	0	0	0	0	0	0	0	0	0	0	1	0	Bacteria	Actinobacteriota	Actinobacteria	Micrococcales	Intrasporangiaceae	Oryzihumus	Oryzihumus_leptocrescens
OTU2172	6	1	7	0	0	0	0	0	0	1	9	0	1	1	0	Bacteria	Acidobacteriota	Vicinamibacteria	Vicinamibacterales	Vicinamibacterales	Vicinamibacterales	Vicinamibacterales
OTU2173	5	5	4	1	2	9	3	3	2	1	0	0	4	5	4	Bacteria	Actinobacteriota	Acidimicrobiia	Acidimicrobiia	Acidimicrobiia	Acidimicrobiia	Acidimicrobiia
OTU2174	0	0	0	0	0	0	0	2	0	3	11	3	0	0	0	Bacteria	Proteobacteria	Gammaproteobacteria	Gammaproteobacteria_Incertae_Sedis	Unknown_Family	Candidatus_Ovatusbacter	Candidatus_Ovatusbacter
OTU2175	0	0	0	0	0	0	0	0	0	0	0	1	0	0	14	Bacteria	Chloroflexi	Ktedonobacteria	Ktedonobacterales	JG30-KF-AS9	JG30-KF-AS9	JG30-KF-AS9
OTU2176	0	1	0	0	9	1	0	0	0	1	0	0	0	3	0	Bacteria	Actinobacteriota	Thermoleophilia	Thermoleophilia	Thermoleophilia	Thermoleophilia	Thermoleophilia
OTU2177	2	0	9	1	1	0	0	0	0	5	15	1	4	4	1	Bacteria	Gemmatimonadota	Gemmatimonadetes	Gemmatimonadales	Gemmatimonadaceae	Gemmatimonadaceae	Gemmatimonadaceae
OTU2178	1	2	16	0	0	1	0	0	0	2	3	1	11	0	10	Bacteria	Verrucomicrobiota	Verrucomicrobiae	Pedosphaerales	Pedosphaeraceae	Pedosphaeraceae	Pedosphaeraceae
OTU2179	0	0	0	0	0	0	0	0	0	12	3	3	0	3	0	Bacteria	Bdellovibrionota	Bdellovibrionia	Bdellovibrionales	Bdellovibrionaceae	Bdellovibrio	Bdellovibrio_metagenome
OTU218	37	87	128	27	8	46	1	0	2	18	10	8	14	34	25	Bacteria	Acidobacteriota	Blastocatellia	Blastocatellales	Blastocatellaceae	Blastocatella	Blastocatella
OTU2180	0	0	0	0	2	0	0	0	0	0	0	1	3	3	4	Bacteria	Chloroflexi	Ktedonobacteria	C0119	C0119	C0119	C0119
OTU2181	0	1	6	1	0	0	0	1	1	1	1	0	7	2	7	Bacteria	Actinobacteriota	Acidimicrobiia	Acidimicrobiia	Acidimicrobiia	Acidimicrobiia	Acidimicrobiia
OTU2182	0	1	0	0	4	8	0	1	1	3	1	2	1	1	0	Bacteria	Proteobacteria	Alphaproteobacteria	Rickettsiales	SM2D12	SM2D12	SM2D12
OTU2183	0	0	2	0	1	0	0	0	0	0	0	11	0	0	3	Bacteria	Firmicutes	Clostridia	Oscillospirales	Oscillospiraceae	Oscillospiraceae	Clostridium_sp.
OTU2184	8	1	5	1	8	2	0	0	0	0	1	0	5	1	1	Bacteria	Myxococcota	Polyangia	Polyangiales	BIrii41	BIrii41	BIrii41
OTU2185	3	10	8	0	0	3	1	0	0	5	5	7	1	1	1	Bacteria	Proteobacteria	Alphaproteobacteria	Alphaproteobacteria	Alphaproteobacteria	Alphaproteobacteria	Alphaproteobacteria
OTU2186	4	11	13	4	0	9	0	0	1	2	0	8	2	3	1	Bacteria	Proteobacteria	Gammaproteobacteria	Burkholderiales	TRA3-20	TRA3-20	TRA3-20
OTU2187	4	8	27	6	1	10	0	2	0	9	5	10	4	9	15	Bacteria	Acidobacteriota	Holophagae	Subgroup_7	Subgroup_7	Subgroup_7	Subgroup_7
OTU2188	0	0	0	0	0	0	0	0	0	0	0	0	5	6	7	Bacteria	Chloroflexi	P2-11E	P2-11E	P2-11E	P2-11E	P2-11E
OTU2189	0	4	5	1	5	0	0	0	0	0	0	0	0	1	0	Bacteria	Proteobacteria	Gammaproteobacteria	Burkholderiales	Nitrosomonadaceae	Nitrosomonas	Nitrosomonas_sp.
OTU219	48	24	35	16	122	38	1	0	4	13	15	14	36	18	7	Bacteria	Acidobacteriota	Blastocatellia	Blastocatellales	Blastocatellaceae	JGI_0001001-H03	JGI_0001001-H03
OTU2190	0	0	0	0	0	12	0	0	0	1	0	0	1	0	0	Bacteria	Bacteroidota	Bacteroidia	Chitinophagales	Chitinophagaceae	Taibaiella	Taibaiella
OTU2191	0	1	0	0	0	1	0	0	0	14	3	9	0	3	0	Bacteria	Bacteroidota	Bacteroidia	Chitinophagales	Chitinophagales	Chitinophagales	Chitinophagales
OTU2192	2	1	3	2	1	12	0	3	0	6	0	1	0	5	1	Bacteria	Proteobacteria	Alphaproteobacteria	Rickettsiales	SM2D12	SM2D12	SM2D12
OTU2193	0	0	0	2	3	0	1	0	39	0	0	1	0	0	12	Bacteria	Firmicutes	Bacilli	Paenibacillales	Paenibacillaceae	Paenibacillus	Paenibacillus_rigui
OTU2194	7	0	3	0	0	0	0	0	0	0	0	0	0	0	0	Bacteria	Chloroflexi	Chloroflexia	Chloroflexales	Roseiflexaceae	Roseiflexaceae	Roseiflexaceae
OTU2195	3	7	6	4	0	2	13	2	1	3	2	2	0	5	5	Bacteria	Actinobacteriota	Acidimicrobiia	Microtrichales	Microtrichales	Microtrichales	Microtrichales
OTU2196	0	0	11	0	0	7	0	0	0	0	3	0	0	0	0	Bacteria	Elusimicrobiota	Lineage_IIb	Lineage_IIb	Lineage_IIb	Lineage_IIb	Lineage_IIb
OTU2197	3	17	1	1	0	1	0	0	0	0	1	0	0	0	4	Bacteria	Bacteroidota	Bacteroidia	Flavobacteriales	Crocinitomicaceae	Crocinitomix	Crocinitomix
OTU2198	26	8	10	4	0	0	0	2	0	1	1	1	2	0	1	Bacteria	Bacteroidota	Bacteroidia	Sphingobacteriales	Sphingobacteriaceae	Pedobacter	Pedobacter_agri
OTU2199	1	2	0	0	0	0	0	0	0	0	0	0	5	1	0	Bacteria	Planctomycetota	Phycisphaerae	Phycisphaerales	Phycisphaeraceae	SM1A02	SM1A02
OTU22	277	102	102	139	9	20	3	0	0	111	15	63	88	108	28	Archaea	Crenarchaeota	Nitrososphaeria	Nitrososphaerales	Nitrososphaeraceae	Nitrososphaeraceae	Nitrososphaeraceae
OTU220	36	0	2	0	0	1	1	2	1	1	0	1	1	3	151	Bacteria	Cyanobacteria	Cyanobacteriia	Leptolyngbyales	Leptolyngbyaceae	JSC-12	JSC-12
OTU2200	0	0	0	0	0	0	0	0	23	0	0	0	0	0	3	Bacteria	Bacteroidota	Bacteroidia	Sphingobacteriales	CWT_CU03-E12	CWT_CU03-E12	CWT_CU03-E12
OTU2201	30	12	33	5	46	16	0	0	2	6	8	0	12	12	1	Bacteria	Bacteroidota	Bacteroidia	Sphingobacteriales	env.OPS_17	env.OPS_17	env.OPS_17
OTU2202	17	0	0	1	0	2	0	0	1	9	6	5	2	0	0	Bacteria	Bacteroidota	Bacteroidia	Flavobacteriales	Flavobacteriaceae	Flavobacterium	Flavobacterium
OTU2203	0	2	5	0	0	12	0	0	0	0	0	0	0	0	6	Bacteria	Patescibacteria	Saccharimonadia	Saccharimonadales	Saccharimonadaceae	TM7a	TM7a
OTU2204	6	0	1	2	5	0	0	0	0	0	0	0	0	8	0	Bacteria	Proteobacteria	Gammaproteobacteria	Diplorickettsiales	Diplorickettsiaceae	Diplorickettsiaceae	Diplorickettsiaceae
OTU2205	7	2	14	1	1	1	0	0	0	0	0	1	3	1	0	Bacteria	Bacteroidota	Bacteroidia	Sphingobacteriales	AKYH767	AKYH767	AKYH767
OTU2206	4	5	1	0	2	6	0	3	2	1	9	3	6	4	3	Bacteria	Actinobacteriota	Acidimicrobiia	Acidimicrobiia	Acidimicrobiia	Acidimicrobiia	Acidimicrobiia
OTU2207	0	0	3	0	5	2	0	0	1	6	12	2	1	0	8	Bacteria	Elusimicrobiota	Lineage_IIb	Lineage_IIb	Lineage_IIb	Lineage_IIb	Lineage_IIb
OTU2208	2	11	4	5	4	9	0	1	2	1	3	0	8	5	5	Bacteria	Gemmatimonadota	BD2-11_terrestrial_group	BD2-11_terrestrial_group	BD2-11_terrestrial_group	BD2-11_terrestrial_group	BD2-11_terrestrial_group_metagenome
OTU2209	0	3	0	0	0	0	0	0	0	3	0	0	0	0	12	Bacteria	Cyanobacteria	Cyanobacteriia	Leptolyngbyales	Leptolyngbyaceae	Leptolyngbyaceae	Leptolyngbyaceae
OTU221	11	12	24	0	2	27	0	0	0	34	46	49	20	19	2	Bacteria	Bacteroidota	Bacteroidia	Chitinophagales	Chitinophagaceae	Terrimonas	Terrimonas
OTU2210	10	15	11	4	2	4	1	1	0	1	3	3	5	12	0	Bacteria	Gemmatimonadota	Gemmatimonadetes	Gemmatimonadales	Gemmatimonadaceae	Roseisolibacter	Gemmatirosa_kalamazoonesis
OTU2211	0	0	0	0	0	0	0	0	2	3	4	1	0	2	3	Bacteria	Chloroflexi	Anaerolineae	Anaerolineales	Anaerolineaceae	Anaerolineaceae	Anaerolineaceae
OTU2212	0	1	2	2	0	0	0	0	0	0	12	1	5	2	0	Bacteria	Myxococcota	Polyangia	Polyangiales	Phaselicystidaceae	Phaselicystis	Phaselicystis
OTU2213	0	1	0	0	2	1	0	0	0	6	1	3	0	0	0	Bacteria	Patescibacteria	Berkelbacteria	Berkelbacteria	Berkelbacteria	Berkelbacteria	Berkelbacteria
OTU2214	1	1	6	0	0	6	1	0	1	5	5	1	0	1	1	Bacteria	Acidobacteriota	Thermoanaerobaculia	Thermoanaerobaculales	Thermoanaerobaculaceae	Subgroup_10	Subgroup_10
OTU2215	0	1	5	0	14	0	0	0	0	3	0	0	1	0	0	Bacteria	Myxococcota	Myxococcia	Myxococcales	Myxococcales	Myxococcales	Myxococcales
OTU2216	1	0	22	0	0	1	0	8	0	0	0	0	0	0	1	Bacteria	Patescibacteria	Saccharimonadia	Saccharimonadales	Saccharimonadales	Saccharimonadales	Saccharimonadales
OTU2217	0	0	0	0	0	2	0	1	0	2	5	1	0	0	0	Bacteria	Patescibacteria	Saccharimonadia	Saccharimonadales	Saccharimonadales	Saccharimonadales	Saccharimonadales
OTU2218	4	14	11	4	1	6	0	1	2	4	8	1	0	3	2	Bacteria	Myxococcota	Polyangia	Blfdi19	Blfdi19	Blfdi19	Blfdi19_metagenome
OTU2219	0	0	31	1	0	0	0	0	0	1	0	0	0	5	6	Bacteria	Chloroflexi	Ktedonobacteria	C0119	C0119	C0119	C0119
OTU222	5	9	34	5	10	18	1	5	3	39	38	53	23	28	10	Bacteria	Acidobacteriota	Blastocatellia	Blastocatellia	Blastocatellia	Blastocatellia	Blastocatellia
OTU2220	0	0	0	2	0	0	0	0	18	1	1	1	1	1	0	Bacteria	Firmicutes	Bacilli	Paenibacillales	Paenibacillaceae	Paenibacillus	Paenibacillus_motobuensis
OTU2221	3	2	25	0	0	0	1	1	0	5	0	0	0	2	2	Bacteria	Myxococcota	Polyangia	Polyangiales	Sandaracinaceae	Sandaracinaceae	Sandaracinaceae_metagenome
OTU2222	0	3	6	0	0	0	0	0	0	0	4	1	0	0	3	Bacteria	Acidobacteriota	Acidobacteriae	Acidobacteriae	Acidobacteriae	Acidobacteriae	Acidobacteriae
OTU2223	0	0	0	0	0	2	0	0	0	7	8	7	0	4	0	Bacteria	Chloroflexi	Anaerolineae	SBR1031	SBR1031	SBR1031	SBR1031
OTU2224	2	2	0	2	3	1	0	0	0	1	1	0	2	2	0	Bacteria	Planctomycetota	Phycisphaerae	Tepidisphaerales	WD2101_soil_group	WD2101_soil_group	WD2101_soil_group
OTU2225	0	0	0	0	0	0	0	0	0	0	0	0	0	4	10	Archaea	Nanoarchaeota	Nanoarchaeia	Woesearchaeales	Woesearchaeales	Woesearchaeales	Woesearchaeales
OTU2226	0	0	0	0	2	2	3	0	0	5	9	2	0	2	1	Bacteria	Bdellovibrionota	Oligoflexia	0319-6G20	0319-6G20	0319-6G20	0319-6G20
OTU2227	3	3	1	15	8	0	2	1	0	0	1	0	0	2	0	Bacteria	Acidobacteriota	Acidobacteriae	Acidobacteriales	Acidobacteriaceae_(Subgroup_1)	Acidobacteriaceae_(Subgroup_1)	Acidobacteriaceae_(Subgroup_1)
OTU2228	0	0	0	0	1	1	2	8	0	0	0	0	0	2	0	Bacteria	Bacteroidota	Bacteroidia	Cytophagales	Cytophagaceae	Sporocytophaga	Sporocytophaga
OTU2229	0	0	5	0	0	0	0	0	0	1	2	0	0	1	6	Bacteria	Chloroflexi	Chloroflexi	Chloroflexi	Chloroflexi	Chloroflexi	Chloroflexi
OTU223	0	0	0	0	3	1	29	8	319	0	1	1	0	3	1	Bacteria	Chloroflexi	Ktedonobacteria	Ktedonobacterales	Ktedonobacteraceae	Thermosporothrix	Thermosporothrix
OTU2230	11	1	3	0	0	4	0	0	0	0	0	0	0	0	0	Bacteria	Unknown	Unknown	Unknown	Unknown	Unknown	Unknown
OTU2231	16	0	0	0	0	0	0	0	0	0	0	0	0	0	0	Bacteria	Unknown	Unknown	Unknown	Unknown	Unknown	Unknown
OTU2232	3	0	0	0	11	0	0	0	0	0	0	1	1	0	0	Bacteria	Bacteroidota	Bacteroidia	Sphingobacteriales	Sphingobacteriaceae	Pedobacter	Pedobacter_panaciterrae
OTU2233	0	0	0	0	0	0	0	0	0	0	0	0	1	0	10	Bacteria	Patescibacteria	Parcubacteria	Parcubacteria	Parcubacteria	Parcubacteria	Parcubacteria
OTU2234	25	7	18	39	20	0	3	8	3	7	7	3	7	11	9	Bacteria	Acidobacteriota	Acidobacteriae	Bryobacterales	Bryobacteraceae	Bryobacter	Bryobacter
OTU2235	2	4	3	3	1	1	0	1	0	3	3	1	2	1	0	Bacteria	Actinobacteriota	Actinobacteriota	Actinobacteriota	Actinobacteriota	Actinobacteriota	Actinobacteriota
OTU2236	0	0	0	1	1	0	0	0	0	0	0	0	0	0	9	Bacteria	Patescibacteria	Saccharimonadia	Saccharimonadales	Saccharimonadales	Saccharimonadales	Saccharimonadales
OTU2237	3	2	3	0	2	1	0	0	1	3	4	8	0	1	10	Bacteria	Bacteroidota	Bacteroidia	Chitinophagales	Chitinophagaceae	Segetibacter	Segetibacter
OTU2238	3	1	3	0	0	0	0	0	0	6	0	0	1	0	2	Bacteria	Chloroflexi	Anaerolineae	SBR1031	A4b	A4b	A4b
OTU2239	0	2	4	3	2	2	0	0	1	4	1	0	1	0	0	Bacteria	Proteobacteria	Alphaproteobacteria	Zavarziniales	Zavarziniales	Zavarziniales	Zavarziniales_metagenome
OTU224	10	8	8	0	8	5	1	0	1	24	161	20	6	1	5	Bacteria	Bacteroidota	Bacteroidia	Sphingobacteriales	env.OPS_17	env.OPS_17	env.OPS_17_metagenome
OTU2240	1	1	3	1	0	2	0	0	0	1	0	0	0	2	2	Bacteria	Unknown	Unknown	Unknown	Unknown	Unknown	Unknown
OTU2241	0	2	2	2	0	1	0	0	0	2	3	0	1	2	1	Bacteria	Myxococcota	Polyangia	Polyangiales	Polyangiales	Polyangiales	Polyangiales
OTU2242	0	0	0	0	0	3	0	0	0	0	0	0	0	5	9	Bacteria	Gemmatimonadota	Gemmatimonadetes	Gemmatimonadales	Gemmatimonadaceae	Gemmatimonadaceae	Gemmatimonadaceae
OTU2243	1	0	2	1	3	0	0	1	0	2	0	0	0	0	19	Bacteria	Proteobacteria	Alphaproteobacteria	Elsterales	Elsterales	Elsterales	Elsterales
OTU2244	11	5	0	0	0	2	0	0	0	2	0	1	3	1	0	Bacteria	Elusimicrobiota	Lineage_IIc	Lineage_IIc	Lineage_IIc	Lineage_IIc	Lineage_IIc
OTU2245	2	1	19	2	0	1	0	0	0	0	0	0	0	0	0	Bacteria	Bacteroidota	Bacteroidia	Chitinophagales	Chitinophagaceae	Taibaiella	Taibaiella
OTU2246	0	0	0	0	0	0	0	1	11	0	0	0	0	1	0	Bacteria	Elusimicrobiota	Elusimicrobia	Lineage_IV	Lineage_IV	Lineage_IV	Lineage_IV
OTU2247	0	0	0	0	1	2	0	0	0	0	0	0	0	8	11	Bacteria	Bacteroidota	Bacteroidia	Chitinophagales	Chitinophagaceae	Chitinophagaceae	Chitinophagaceae
OTU2248	2	5	1	8	1	1	0	0	1	2	1	0	4	2	1	Bacteria	Actinobacteriota	Thermoleophilia	Gaiellales	Gaiellales	Gaiellales	bacterium_Ellin6515
OTU2249	0	0	0	0	1	0	1	0	0	0	0	0	0	10	0	Bacteria	Bdellovibrionota	Oligoflexia	Oligoflexales	Oligoflexales	Oligoflexales	Oligoflexales
OTU225	140	22	167	10	4	33	6	5	3	45	47	18	31	9	11	Bacteria	Proteobacteria	Gammaproteobacteria	Gammaproteobacteria	Gammaproteobacteria	Gammaproteobacteria	Gammaproteobacteria
OTU2250	22	26	30	8	17	15	4	2	8	15	28	20	32	23	18	Bacteria	Myxococcota	Polyangia	Haliangiales	Haliangiaceae	Haliangium	Haliangium
OTU2251	0	1	2	0	0	0	0	0	0	0	2	0	5	3	2	Bacteria	Myxococcota	Myxococcia	Myxococcales	Myxococcaceae	Myxococcaceae	Myxococcaceae
OTU2252	0	0	2	0	3	2	1	1	1	4	1	6	0	0	0	Bacteria	Proteobacteria	Gammaproteobacteria	Diplorickettsiales	Diplorickettsiaceae	Aquicella	Aquicella
OTU2253	0	2	2	0	1	0	0	0	0	0	1	1	0	2	5	Bacteria	Chloroflexi	Chloroflexia	Chloroflexales	Roseiflexaceae	Roseiflexaceae	Roseiflexaceae
OTU2254	0	0	0	0	1	10	0	0	0	2	2	2	1	2	2	Bacteria	Bdellovibrionota	Bdellovibrionia	Bdellovibrionales	Bdellovibrionaceae	Bdellovibrio	Bdellovibrio
OTU2255	2	4	11	2	2	0	0	1	0	0	0	0	5	1	3	Bacteria	Actinobacteriota	Thermoleophilia	Solirubrobacterales	67-14	67-14	67-14
OTU2256	0	1	0	6	3	8	0	0	0	1	7	0	0	1	2	Bacteria	Bacteroidota	Bacteroidia	Sphingobacteriales	AKYH767	AKYH767	AKYH767_metagenome
OTU2257	0	1	6	5	4	4	0	0	0	0	2	0	0	2	0	Bacteria	Bacteroidota	Bacteroidia	Chitinophagales	37-13	37-13	37-13_metagenome
OTU2258	0	0	0	0	0	0	0	0	0	9	0	0	5	4	5	Bacteria	Proteobacteria	Gammaproteobacteria	Burkholderiales	Burkholderiales	Burkholderiales	Burkholderiales
OTU2259	2	0	0	0	0	0	0	0	0	1	0	0	0	1	10	Bacteria	Bacteroidota	Bacteroidia	Chitinophagales	Chitinophagaceae	Chitinophagaceae	Chitinophaga_sp.
OTU226	15	6	38	0	7	16	1	0	1	16	117	51	4	2	4	Bacteria	Bacteroidota	Bacteroidia	Sphingobacteriales	AKYH767	AKYH767	AKYH767
OTU2260	1	0	5	0	2	0	0	0	0	0	7	1	0	0	0	Bacteria	Gemmatimonadota	Longimicrobia	Longimicrobiales	Longimicrobiaceae	Longimicrobiaceae	Longimicrobiaceae
OTU2261	0	1	7	0	0	0	0	0	0	3	0	1	0	1	0	Bacteria	Bacteroidota	Bacteroidia	Cytophagales	Cytophagaceae	Cytophaga	Hypsibius_dujardini
OTU2262	1	8	4	0	0	0	1	1	1	4	14	7	0	0	2	Bacteria	Chloroflexi	Chloroflexi	Chloroflexi	Chloroflexi	Chloroflexi	Chloroflexi
OTU2263	0	1	0	1	0	0	0	1	12	0	0	0	0	0	0	Bacteria	Chloroflexi	Chloroflexia	Thermomicrobiales	JG30-KF-CM45	JG30-KF-CM45	JG30-KF-CM45
OTU2264	6	0	1	0	0	1	0	0	0	8	2	0	2	1	0	Bacteria	Bacteroidota	Bacteroidia	Sphingobacteriales	NS11-12_marine_group	NS11-12_marine_group	NS11-12_marine_group_metagenome
OTU2265	0	0	0	0	0	3	0	0	1	6	2	0	0	0	2	Bacteria	Proteobacteria	Alphaproteobacteria	Rickettsiales	Rickettsiales	Rickettsiales	Rickettsiales
OTU2266	1	0	1	0	1	0	1	0	1	0	0	2	3	13	3	Bacteria	Cyanobacteria	Vampirivibrionia	Vampirovibrionales	Vampirovibrionales	Vampirovibrionales	Vampirovibrionales
OTU2267	0	0	0	0	0	0	1	0	0	0	3	9	0	0	0	Bacteria	Myxococcota	bacteriap25	bacteriap25	bacteriap25	bacteriap25	bacteriap25
OTU2268	1	10	19	6	0	1	0	0	0	4	1	0	5	0	2	Bacteria	Chloroflexi	Chloroflexia	Chloroflexales	Roseiflexaceae	Roseiflexaceae	Roseiflexaceae
OTU2269	5	1	14	0	0	0	0	0	0	0	1	0	2	0	14	Bacteria	Bacteroidota	Bacteroidia	Cytophagales	Cyclobacteriaceae	Cyclobacteriaceae	Cyclobacteriaceae
OTU227	2	0	0	0	1	1	2	25	227	3	6	2	6	3	1	Bacteria	Verrucomicrobiota	Verrucomicrobiae	Pedosphaerales	Pedosphaeraceae	Ellin516	Ellin516
OTU2270	2	0	0	0	0	3	0	0	2	7	9	6	2	0	1	Bacteria	Myxococcota	Polyangia	Haliangiales	Haliangiaceae	Haliangium	Haliangium
OTU2271	0	0	0	0	0	1	0	0	1	9	0	7	0	2	0	Bacteria	Proteobacteria	Gammaproteobacteria	Salinisphaerales	Salinisphaerales	Salinisphaerales	Salinisphaerales
OTU2272	8	5	6	5	0	4	5	0	2	5	5	6	6	3	5	Bacteria	Chloroflexi	Anaerolineae	SBR1031	A4b	A4b	A4b
OTU2273	0	0	0	0	0	1	0	0	0	11	1	7	0	0	0	Bacteria	Patescibacteria	Parcubacteria	Candidatus_Yanofskybacteria	Candidatus_Yanofskybacteria	Candidatus_Yanofskybacteria	Candidatus_Yanofskybacteria
OTU2274	0	0	0	0	0	1	0	4	1	0	1	0	0	1	18	Bacteria	WPS-2	WPS-2	WPS-2	WPS-2	WPS-2	WPS-2
OTU2275	0	0	0	0	0	1	0	0	1	2	13	0	0	0	0	Bacteria	Proteobacteria	Gammaproteobacteria	Diplorickettsiales	Diplorickettsiaceae	Aquicella	Aquicella
OTU2276	6	8	2	0	0	0	0	0	0	0	0	0	0	0	0	Bacteria	Acidobacteriota	Acidobacteriae	Subgroup_12	Subgroup_12	Subgroup_12	Subgroup_12
OTU2277	0	3	0	0	0	6	0	0	0	4	4	1	3	0	1	Bacteria	Myxococcota	Polyangia	Polyangiales	Polyangiaceae	Sorangium	Sorangium
OTU2278	0	0	0	0	0	0	11	12	20	0	2	0	1	0	0	Bacteria	Firmicutes	Bacilli	Paenibacillales	Paenibacillaceae	Paenibacillus	Paenibacillus
OTU2279	0	1	1	0	3	1	0	0	0	0	0	0	6	5	0	Bacteria	Acidobacteriota	Blastocatellia	Pyrinomonadales	Pyrinomonadaceae	RB41	RB41
OTU228	18	9	12	1	1	0	3	55	1	11	0	23	31	22	23	Bacteria	Firmicutes	Clostridia	Oscillospirales	Ruminococcaceae	Subdoligranulum	Subdoligranulum
OTU2280	0	0	20	0	0	0	0	0	0	0	0	0	0	0	0	Bacteria	Dependentiae	Babeliae	Babeliales	Vermiphilaceae	Vermiphilaceae	Vermiphilaceae
OTU2281	18	7	0	4	0	0	0	0	0	3	0	4	2	1	5	Bacteria	Gemmatimonadota	Gemmatimonadetes	Gemmatimonadales	Gemmatimonadaceae	Roseisolibacter	Roseisolibacter
OTU2282	0	0	0	0	4	0	0	0	0	8	2	3	3	0	0	Bacteria	Bdellovibrionota	Bdellovibrionia	Bdellovibrionales	Bdellovibrionaceae	Bdellovibrio	Bdellovibrio
OTU2283	0	4	0	0	1	3	0	0	1	0	1	0	1	11	0	Bacteria	Planctomycetota	Phycisphaerae	Tepidisphaerales	WD2101_soil_group	WD2101_soil_group	WD2101_soil_group
OTU2284	7	1	5	4	3	8	1	0	1	4	4	4	2	1	1	Bacteria	Actinobacteriota	Thermoleophilia	Solirubrobacterales	67-14	67-14	67-14
OTU2285	0	1	0	7	4	0	0	0	0	0	0	0	0	0	0	Bacteria	Bacteroidota	Bacteroidia	Chitinophagales	Chitinophagaceae	Chitinophaga	Chitinophaga
OTU2286	3	0	2	0	0	0	0	0	0	0	0	0	7	0	0	Bacteria	Proteobacteria	Gammaproteobacteria	Diplorickettsiales	Diplorickettsiaceae	Aquicella	Aquicella
OTU2287	1	1	0	0	0	0	0	0	0	2	1	1	4	5	0	Bacteria	Myxococcota	Polyangia	Haliangiales	Haliangiaceae	Haliangium	Haliangium
OTU2288	0	3	0	0	1	2	0	1	0	6	9	2	0	1	0	Bacteria	Chloroflexi	Chloroflexi	Chloroflexi	Chloroflexi	Chloroflexi	Chloroflexi
OTU2289	6	1	8	0	0	0	0	0	0	0	0	0	3	2	8	Bacteria	Chloroflexi	Chloroflexia	Chloroflexales	Roseiflexaceae	Roseiflexaceae	Roseiflexaceae
OTU229	0	0	0	0	3	2	139	9	36	2	4	1	2	3	0	Bacteria	Chloroflexi	Ktedonobacteria	Ktedonobacterales	JG30-KF-AS9	JG30-KF-AS9	JG30-KF-AS9
OTU2290	2	0	6	0	1	3	0	0	0	2	2	0	1	1	0	Bacteria	Bacteroidota	Bacteroidia	Chitinophagales	Chitinophagales	Chitinophagales	Chitinophagales
OTU2291	2	1	0	0	1	0	0	0	0	2	5	1	3	8	7	Bacteria	Verrucomicrobiota	Verrucomicrobiae	Chthoniobacterales	Chthoniobacteraceae	Chthoniobacter	Chthoniobacter
OTU2292	0	0	0	0	0	0	0	3	13	0	0	0	0	3	0	Bacteria	Cyanobacteria	Vampirivibrionia	Obscuribacterales	Obscuribacteraceae	Obscuribacteraceae	Obscuribacteraceae
OTU2293	0	2	10	0	0	9	0	1	0	0	0	0	6	0	4	Bacteria	Proteobacteria	Alphaproteobacteria	Rickettsiales	SM2D12	SM2D12	SM2D12_metagenome
OTU2294	12	0	2	0	0	0	0	0	0	0	0	0	10	0	2	Bacteria	Bacteroidota	Bacteroidia	Bacteroidales	Bacteroidaceae	Bacteroides	Bacteroides_massiliensis
OTU2295	5	3	1	0	0	1	0	0	0	5	4	3	1	0	0	Bacteria	Chloroflexi	Anaerolineae	Caldilineales	Caldilineaceae	Caldilineaceae	Caldilineaceae
OTU2296	0	1	2	0	0	0	0	0	1	0	0	0	1	11	6	Bacteria	Bdellovibrionota	Bdellovibrionia	Bdellovibrionales	Bdellovibrionaceae	Bdellovibrio	Bdellovibrio
OTU2297	0	0	0	0	0	0	13	3	0	0	1	0	1	0	0	Bacteria	Planctomycetota	Planctomycetes	Gemmatales	Gemmataceae	Gemmataceae	Gemmataceae
OTU2298	0	0	0	0	1	0	0	0	13	0	0	0	0	0	0	Bacteria	Proteobacteria	Gammaproteobacteria	Cellvibrionales	Halieaceae	OM60(NOR5)_clade	OM60(NOR5)_clade
OTU2299	2	1	0	1	3	0	0	0	0	2	2	1	1	5	5	Bacteria	Actinobacteriota	Thermoleophilia	Solirubrobacterales	67-14	67-14	67-14
OTU23	0	11	4	8	38	17	413	350	241	21	26	22	36	46	35	Bacteria	Proteobacteria	Alphaproteobacteria	Elsterales	Elsterales	Elsterales	Elsterales
OTU230	0	0	0	0	1	0	24	3	150	0	3	1	4	1	4	Bacteria	Chloroflexi	Ktedonobacteria	Ktedonobacterales	JG30-KF-AS9	JG30-KF-AS9	JG30-KF-AS9
OTU2300	5	0	2	0	0	0	0	0	0	0	0	0	1	2	28	Bacteria	Gemmatimonadota	Gemmatimonadetes	Gemmatimonadales	Gemmatimonadaceae	Gemmatimonadaceae	Gemmatimonadaceae
OTU2301	4	0	1	0	0	0	0	0	0	3	2	0	4	0	0	Bacteria	Verrucomicrobiota	Verrucomicrobiae	Pedosphaerales	Pedosphaeraceae	Pedosphaeraceae	Pedosphaeraceae
OTU2302	0	0	0	0	0	0	1	1	0	5	1	14	0	0	0	Bacteria	WPS-2	WPS-2	WPS-2	WPS-2	WPS-2	WPS-2_metagenome
OTU2303	0	0	15	2	0	0	0	0	0	0	0	0	0	0	0	Bacteria	Bdellovibrionota	Oligoflexia	0319-6G20	0319-6G20	0319-6G20	0319-6G20
OTU2304	2	6	2	11	4	0	0	0	1	2	1	0	3	1	2	Bacteria	Gemmatimonadota	Gemmatimonadetes	Gemmatimonadales	Gemmatimonadaceae	Gemmatimonadaceae	Gemmatimonadaceae
OTU2305	0	0	0	2	0	0	0	3	4	0	0	0	1	1	0	Bacteria	Gemmatimonadota	Gemmatimonadetes	Gemmatimonadales	Gemmatimonadaceae	Gemmatimonadaceae	Gemmatimonadaceae
OTU2306	0	0	0	0	0	2	3	0	0	1	0	0	0	2	0	Bacteria	Patescibacteria	Parcubacteria	Parcubacteria	Parcubacteria	Parcubacteria	Parcubacteria
OTU2307	17	1	0	0	0	0	1	0	0	2	1	3	1	0	0	Bacteria	Bacteroidota	Bacteroidia	Chitinophagales	Chitinophagaceae	Dinghuibacter	Dinghuibacter
OTU2308	0	0	0	0	0	0	0	0	8	0	0	10	0	2	0	Bacteria	Actinobacteriota	Actinobacteria	Corynebacteriales	Corynebacteriaceae	Corynebacterium	Corynebacterium_tuberculostearicum
OTU2309	0	0	0	0	0	0	0	0	0	2	0	0	0	0	11	Bacteria	Chloroflexi	Ktedonobacteria	Ktedonobacterales	Ktedonobacteraceae	Ktedonobacteraceae	Ktedonobacteraceae
OTU231	30	18	8	4	8	6	2	0	1	0	2	3	8	13	92	Bacteria	Cyanobacteria	Cyanobacteriia	Oxyphotobacteria_Incertae_Sedis	Unknown_Family	Leptolyngbya_EcFYyyy-00	Leptolyngbya_EcFYyyy-00
OTU2310	12	17	20	0	1	0	0	0	0	13	24	4	4	3	1	Bacteria	Bacteroidota	Bacteroidia	Flavobacteriales	NS9_marine_group	NS9_marine_group	NS9_marine_group_metagenome
OTU2311	0	0	0	0	2	1	1	13	7	2	0	0	1	3	0	Bacteria	Patescibacteria	Saccharimonadia	Saccharimonadales	LWQ8	LWQ8	LWQ8
OTU2312	0	0	7	0	0	0	0	0	0	1	0	0	0	0	2	Bacteria	Acidobacteriota	Vicinamibacteria	Vicinamibacterales	Vicinamibacterales	Vicinamibacterales	Vicinamibacterales
OTU2313	0	0	0	0	1	0	0	0	5	7	3	2	0	0	1	Bacteria	Bacteroidota	Bacteroidia	Chitinophagales	Chitinophagales	Chitinophagales	Chitinophagales_metagenome
OTU2314	0	1	0	7	0	0	0	1	0	0	0	1	0	0	12	Bacteria	Chloroflexi	Ktedonobacteria	Ktedonobacterales	Ktedonobacteraceae	Ktedonobacteraceae	Ktedonobacteraceae
OTU2315	0	0	1	0	0	0	0	1	0	0	0	0	0	3	31	Bacteria	Chloroflexi	Ktedonobacteria	Ktedonobacterales	Ktedonobacteraceae	Ktedonobacteraceae	Ktedonobacteraceae
OTU2316	1	0	1	0	0	1	2	0	0	3	2	1	0	0	2	Bacteria	Unknown	Unknown	Unknown	Unknown	Unknown	Unknown
OTU2317	0	0	1	0	4	1	0	1	0	6	2	0	2	2	5	Bacteria	Proteobacteria	Alphaproteobacteria	Rhizobiales	Pleomorphomonadaceae	Prosthecomicrobium	Prosthecomicrobium
OTU2318	0	4	16	0	0	2	0	0	1	0	1	0	0	1	4	Bacteria	Myxococcota	Polyangia	Polyangia	Polyangia	Polyangia	Polyangia
OTU2319	2	1	2	3	0	1	2	0	0	2	2	0	3	5	0	Bacteria	Bdellovibrionota	Bdellovibrionia	Bdellovibrionales	Bdellovibrionaceae	OM27_clade	OM27_clade
OTU232	23	46	64	21	18	25	0	0	3	26	18	20	14	31	68	Bacteria	Proteobacteria	Alphaproteobacteria	Rhizobiales	Rhizobiaceae	Allorhizobium-Neorhizobium-Pararhizobium-Rhizobium	Allorhizobium-Neorhizobium-Pararhizobium-Rhizobium
OTU2320	1	2	0	11	0	1	0	0	0	2	0	1	0	0	1	Bacteria	Proteobacteria	Gammaproteobacteria	Burkholderiales	A21b	A21b	A21b
OTU2321	0	7	6	0	8	3	0	1	0	1	6	1	4	1	3	Bacteria	Desulfobacterota	Desulfobacterota	Desulfobacterota	Desulfobacterota	Desulfobacterota	Desulfobacterota
OTU2322	0	1	12	0	1	5	0	2	0	1	3	1	1	1	2	Bacteria	Proteobacteria	Alphaproteobacteria	Alphaproteobacteria	Alphaproteobacteria	Alphaproteobacteria	Alphaproteobacteria
OTU2323	2	20	1	0	0	0	0	0	0	0	0	0	0	4	0	Bacteria	Proteobacteria	Gammaproteobacteria	Diplorickettsiales	Diplorickettsiaceae	Aquicella	Aquicella
OTU2324	3	0	4	4	8	0	0	0	0	7	7	2	2	0	0	Bacteria	Verrucomicrobiota	Verrucomicrobiae	Pedosphaerales	Pedosphaeraceae	Pedosphaeraceae	Pedosphaeraceae
OTU2325	0	0	0	0	0	0	0	0	0	0	1	1	12	2	0	Bacteria	Patescibacteria	Saccharimonadia	Saccharimonadales	LWQ8	LWQ8	LWQ8
OTU2326	1	2	7	0	0	4	0	0	0	0	0	1	0	0	0	Bacteria	Patescibacteria	Parcubacteria	Candidatus_Kaiserbacteria	Candidatus_Kaiserbacteria	Candidatus_Kaiserbacteria	Candidatus_Kaiserbacteria
OTU2327	12	3	2	5	0	0	0	0	0	0	0	1	3	0	0	Bacteria	Actinobacteriota	Thermoleophilia	Gaiellales	Gaiellales	Gaiellales	Gaiellales
OTU2328	0	3	3	1	0	0	1	0	2	4	4	0	1	6	12	Bacteria	Chloroflexi	Chloroflexia	Thermomicrobiales	JG30-KF-CM45	JG30-KF-CM45	JG30-KF-CM45
OTU2329	11	0	1	0	0	0	0	0	0	0	0	0	1	0	0	Bacteria	Chloroflexi	Chloroflexia	Chloroflexales	Chloroflexaceae	Chloronema	Chloronema
OTU233	30	40	53	9	22	70	0	3	3	64	78	38	19	14	6	Bacteria	Verrucomicrobiota	Verrucomicrobiae	Opitutales	Opitutaceae	Lacunisphaera	Lacunisphaera
OTU2330	1	0	0	0	0	4	0	0	0	0	9	2	2	0	0	Bacteria	Elusimicrobiota	Lineage_IIc	Lineage_IIc	Lineage_IIc	Lineage_IIc	Lineage_IIc
OTU2331	0	1	0	1	2	1	0	0	0	2	1	0	3	6	1	Bacteria	Chloroflexi	Chloroflexia	Thermomicrobiales	JG30-KF-CM45	JG30-KF-CM45	JG30-KF-CM45
OTU2332	0	1	0	0	0	1	1	0	8	2	2	0	0	3	19	Bacteria	Firmicutes	Bacilli	Paenibacillales	Paenibacillaceae	Paenibacillus	Paenibacillus
OTU2333	6	4	4	0	2	1	2	0	1	2	5	2	5	9	1	Bacteria	Gemmatimonadota	Gemmatimonadetes	Gemmatimonadales	Gemmatimonadaceae	Gemmatimonas	Gemmatimonas
OTU2334	6	0	0	0	0	0	0	0	0	0	0	0	11	0	0	Bacteria	Firmicutes	Bacilli	Erysipelotrichales	Erysipelotrichaceae	Faecalitalea	Absiella_argi
OTU2335	1	11	9	12	6	12	0	0	0	1	4	5	1	1	3	Bacteria	Proteobacteria	Gammaproteobacteria	Steroidobacterales	Steroidobacteraceae	Steroidobacter	Steroidobacter
OTU2336	24	25	73	21	19	12	7	5	4	14	15	12	15	20	15	Bacteria	Chloroflexi	TK10	TK10	TK10	TK10	TK10_metagenome
OTU2337	13	2	5	1	2	1	0	0	0	0	1	0	4	3	1	Bacteria	Myxococcota	Polyangia	Polyangiales	BIrii41	BIrii41	BIrii41
OTU2338	0	5	0	1	0	0	0	0	0	3	0	2	0	0	1	Bacteria	Bacteroidota	Bacteroidia	Sphingobacteriales	env.OPS_17	env.OPS_17	env.OPS_17
OTU2339	0	0	0	0	0	0	0	0	0	0	0	3	2	1	5	Bacteria	Proteobacteria	Gammaproteobacteria	Burkholderiales	A21b	A21b	A21b
OTU234	0	1	12	2	9	3	146	71	13	2	5	6	9	9	6	Bacteria	Gemmatimonadota	Gemmatimonadetes	Gemmatimonadales	Gemmatimonadaceae	Gemmatimonadaceae	Gemmatimonadaceae
OTU2340	46	56	33	18	8	18	54	4	6	25	24	14	12	11	69	Bacteria	Proteobacteria	Gammaproteobacteria	Burkholderiales	Oxalobacteraceae	Massilia	Massilia
OTU2341	0	0	0	0	0	1	8	0	0	0	1	0	1	0	0	Bacteria	Proteobacteria	Gammaproteobacteria	Gammaproteobacteria_Incertae_Sedis	Unknown_Family	Candidatus_Ovatusbacter	Candidatus_Ovatusbacter
OTU2342	2	3	2	0	1	0	0	2	1	7	2	0	0	0	0	Bacteria	Unknown	Unknown	Unknown	Unknown	Unknown	Unknown
OTU2343	1	1	1	3	11	15	1	2	0	4	2	0	2	3	14	Bacteria	Patescibacteria	Saccharimonadia	Saccharimonadales	LWQ8	LWQ8	LWQ8
OTU2344	0	4	9	0	0	0	0	0	0	0	0	0	0	0	2	Bacteria	Acidobacteriota	Thermoanaerobaculia	Thermoanaerobaculales	Thermoanaerobaculaceae	Subgroup_10	Subgroup_10
OTU2345	10	6	14	15	29	2	5	110	31	8	2	9	14	11	16	Bacteria	Acidobacteriota	Acidobacteriae	Acidobacteriales	Acidobacteriales	Acidobacteriales	Acidobacteriales
OTU2346	0	2	5	1	1	1	0	0	0	2	3	0	2	3	0	Bacteria	Proteobacteria	Alphaproteobacteria	Rickettsiales	SM2D12	SM2D12	SM2D12
OTU2347	0	0	23	0	0	0	0	0	0	0	0	0	0	0	0	Bacteria	Dependentiae	Babeliae	Babeliales	Vermiphilaceae	Vermiphilaceae	Vermiphilaceae
OTU2348	1	0	0	0	0	0	0	0	0	0	0	0	0	0	12	Bacteria	Acidobacteriota	Acidobacteriae	PAUC26f	PAUC26f	PAUC26f	PAUC26f
OTU2349	1	0	12	5	4	0	0	0	0	3	6	0	2	1	5	Bacteria	Chloroflexi	Chloroflexia	Chloroflexales	Roseiflexaceae	Roseiflexaceae	Roseiflexaceae
OTU235	9	14	17	40	26	30	4	2	6	22	23	19	20	52	17	Bacteria	Proteobacteria	Gammaproteobacteria	Burkholderiales	TRA3-20	TRA3-20	TRA3-20
OTU2350	0	0	0	0	0	2	11	3	5	0	1	0	7	0	2	Bacteria	Armatimonadota	Armatimonadia	Armatimonadales	Armatimonadales	Armatimonadales	Armatimonadales
OTU2351	0	3	0	3	10	6	0	0	0	1	0	6	0	0	2	Bacteria	Patescibacteria	Saccharimonadia	Saccharimonadales	Saccharimonadales	Saccharimonadales	Saccharimonadales
OTU2352	1	0	2	2	7	0	0	0	0	6	2	2	1	3	1	Bacteria	Acidobacteriota	Vicinamibacteria	Vicinamibacterales	Vicinamibacterales	Vicinamibacterales	Vicinamibacterales
OTU2353	3	2	19	2	0	8	1	0	0	1	11	4	0	0	4	Bacteria	Gemmatimonadota	Longimicrobia	Longimicrobiales	Longimicrobiaceae	Longimicrobiaceae	Longimicrobiaceae
OTU2354	6	2	1	1	2	5	0	0	0	1	0	1	0	1	2	Bacteria	Acidobacteriota	Blastocatellia	DS-100	DS-100	DS-100	DS-100
OTU2355	1	3	1	5	8	18	5	1	1	9	3	3	4	4	4	Bacteria	Myxococcota	Polyangia	Haliangiales	Haliangiaceae	Haliangium	Haliangium
OTU2356	0	3	4	0	2	1	0	0	0	8	9	5	0	3	4	Bacteria	Proteobacteria	Alphaproteobacteria	Rickettsiales	SM2D12	SM2D12	SM2D12
OTU2357	1	0	0	1	5	1	1	2	1	2	5	1	9	6	2	Bacteria	Chloroflexi	Chloroflexia	Thermomicrobiales	JG30-KF-CM45	JG30-KF-CM45	JG30-KF-CM45
OTU2358	6	11	0	1	0	0	0	1	0	0	1	1	0	2	0	Bacteria	Proteobacteria	Gammaproteobacteria	Xanthomonadales	Rhodanobacteraceae	Rhodanobacteraceae	Rhodanobacteraceae
OTU2359	0	0	0	0	0	0	0	0	0	0	0	0	1	1	9	Bacteria	Proteobacteria	Alphaproteobacteria	Rickettsiales	Mitochondria	Mitochondria	Mitochondria
OTU236	34	118	163	13	30	64	1	7	14	70	67	43	39	53	32	Bacteria	Proteobacteria	Gammaproteobacteria	Steroidobacterales	Steroidobacteraceae	Steroidobacter	Steroidobacter
OTU2360	0	0	0	0	0	0	2	8	0	0	1	0	0	0	0	Bacteria	Patescibacteria	Saccharimonadia	Saccharimonadales	LWQ8	LWQ8	LWQ8
OTU2361	2	0	0	0	2	5	0	0	0	0	2	1	0	0	1	Bacteria	Patescibacteria	Parcubacteria	Candidatus_Vogelbacteria	Candidatus_Vogelbacteria	Candidatus_Vogelbacteria	Candidatus_Vogelbacteria
OTU2362	2	0	0	0	0	3	0	0	0	1	2	1	2	4	3	Bacteria	Acidobacteriota	Blastocatellia	Pyrinomonadales	Pyrinomonadaceae	RB41	RB41
OTU2363	0	0	2	0	1	2	0	0	3	2	3	0	4	0	2	Bacteria	Proteobacteria	Gammaproteobacteria	Pseudomonadales	Moraxellaceae	Moraxellaceae	Moraxellaceae
OTU2364	0	0	2	0	0	0	0	0	0	0	0	0	0	0	6	Bacteria	Dependentiae	Babeliae	Babeliales	Babeliales	Babeliales	Babeliales
OTU2365	0	0	0	0	9	0	0	0	0	0	0	0	0	2	0	Bacteria	Bdellovibrionota	Bdellovibrionia	Bdellovibrionales	Bdellovibrionaceae	Bdellovibrio	Bdellovibrio
OTU2366	0	0	0	0	0	0	0	2	13	1	0	0	0	0	0	Bacteria	Planctomycetota	vadinHA49	vadinHA49	vadinHA49	vadinHA49	vadinHA49
OTU2367	0	6	1	0	1	0	0	0	0	1	2	0	3	0	3	Bacteria	Actinobacteriota	Actinobacteria	Pseudonocardiales	Pseudonocardiaceae	Amycolatopsis	Amycolatopsis
OTU2368	3	0	0	0	3	5	0	0	0	4	7	5	1	1	1	Bacteria	Acidobacteriota	Vicinamibacteria	Vicinamibacterales	Vicinamibacteraceae	Vicinamibacteraceae	Vicinamibacteraceae
OTU2369	4	2	0	0	0	0	1	0	1	0	0	0	0	2	0	Bacteria	Unknown	Unknown	Unknown	Unknown	Unknown	Unknown
OTU237	21	32	0	0	0	0	65	0	0	0	0	0	37	42	0	Bacteria	Firmicutes	Clostridia	Oscillospirales	Ruminococcaceae	CAG-352	CAG-352
OTU2370	1	3	9	0	0	4	0	1	0	1	0	1	0	2	6	Bacteria	Chloroflexi	JG30-KF-CM66	JG30-KF-CM66	JG30-KF-CM66	JG30-KF-CM66	JG30-KF-CM66_metagenome
OTU2371	1	0	0	0	1	0	0	0	0	6	4	7	0	1	0	Bacteria	Gemmatimonadota	Gemmatimonadetes	Gemmatimonadales	Gemmatimonadaceae	Gemmatimonadaceae	Gemmatimonadaceae
OTU2372	1	2	4	0	0	6	0	1	0	4	1	4	0	2	0	Bacteria	Proteobacteria	Gammaproteobacteria	Xanthomonadales	Xanthomonadaceae	Arenimonas	Arenimonas
OTU2373	0	0	0	3	0	0	0	0	0	3	0	7	0	0	0	Bacteria	Unknown	Unknown	Unknown	Unknown	Unknown	Unknown
OTU2374	0	0	0	0	0	0	1	0	0	0	14	0	0	0	0	Bacteria	Elusimicrobiota	Lineage_IIb	Lineage_IIb	Lineage_IIb	Lineage_IIb	Lineage_IIb
OTU2375	1	3	1	3	7	1	0	0	0	6	3	2	12	12	0	Bacteria	Planctomycetota	Phycisphaerae	Tepidisphaerales	WD2101_soil_group	WD2101_soil_group	WD2101_soil_group
OTU2376	0	0	0	0	1	0	0	0	8	0	0	1	0	1	2	Bacteria	Firmicutes	Clostridia	Clostridiales	Clostridiaceae	Clostridium_sensu_stricto_13	Clostridium_argentinense
OTU2377	0	0	5	2	0	6	0	0	2	0	5	1	1	0	1	Bacteria	Actinobacteriota	Thermoleophilia	Solirubrobacterales	67-14	67-14	67-14
OTU2378	39	18	37	47	50	4	3	9	2	16	7	4	23	18	118	Bacteria	Acidobacteriota	Acidobacteriae	Acidobacteriales	Acidobacteriales	Acidobacteriales	Acidobacteriales
OTU2379	31	1	7	6	7	4	0	0	0	6	5	4	5	1	0	Bacteria	Verrucomicrobiota	Verrucomicrobiae	Chthoniobacterales	Chthoniobacteraceae	Candidatus_Udaeobacter	Candidatus_Udaeobacter
OTU238	2	2	4	4	3	1	0	0	5	23	1	1	2	10	183	Bacteria	Chloroflexi	Ktedonobacteria	Ktedonobacterales	Ktedonobacteraceae	1921-3	1921-3
OTU2380	0	1	11	0	0	0	0	0	0	0	0	0	0	0	0	Bacteria	Cyanobacteria	Sericytochromatia	Sericytochromatia	Sericytochromatia	Sericytochromatia	Sericytochromatia
OTU2381	0	2	0	2	6	1	2	0	0	3	3	0	1	5	2	Bacteria	Chloroflexi	Ktedonobacteria	Ktedonobacterales	Ktedonobacteraceae	Ktedonobacter	bacterium_SOSP1-1
OTU2382	0	0	0	0	0	0	0	0	0	1	8	4	0	0	0	Bacteria	Verrucomicrobiota	Verrucomicrobiae	Chthoniobacterales	Chthoniobacteraceae	Chthoniobacteraceae	Chthoniobacteraceae
OTU2383	0	1	3	0	0	0	0	0	0	0	1	4	3	0	3	Bacteria	Cyanobacteria	Sericytochromatia	Sericytochromatia	Sericytochromatia	Sericytochromatia	Sericytochromatia
OTU2384	8	2	3	0	0	2	0	0	0	6	2	1	5	0	0	Bacteria	Bdellovibrionota	Oligoflexia	0319-6G20	0319-6G20	0319-6G20	0319-6G20
OTU2385	2	0	1	2	0	1	0	0	0	4	2	4	0	0	1	Bacteria	Proteobacteria	Alphaproteobacteria	Thalassobaculales	Thalassobaculales	Thalassobaculales	Thalassobaculales_metagenome
OTU2386	0	0	0	0	0	0	0	0	0	0	0	10	0	0	0	Bacteria	Patescibacteria	Berkelbacteria	Berkelbacteria	Berkelbacteria	Berkelbacteria	Berkelbacteria
OTU2387	6	2	3	0	1	2	0	0	0	6	3	11	2	0	0	Archaea	Nanoarchaeota	Nanoarchaeia	Woesearchaeales	Woesearchaeales	Woesearchaeales	Woesearchaeales
OTU2388	0	0	2	0	0	6	0	0	1	2	2	4	0	2	0	Bacteria	Proteobacteria	Alphaproteobacteria	Alphaproteobacteria	Alphaproteobacteria	Alphaproteobacteria	Alphaproteobacteria
OTU2389	1	3	9	0	1	9	1	1	0	4	3	3	0	0	0	Bacteria	Myxococcota	Myxococcia	Myxococcales	Myxococcaceae	KD3-10	KD3-10
OTU239	26	28	20	43	31	32	4	6	6	48	22	28	59	76	48	Bacteria	Gemmatimonadota	Gemmatimonadetes	Gemmatimonadales	Gemmatimonadaceae	Gemmatimonas	Gemmatimonas
OTU2390	0	1	2	2	5	8	1	1	0	4	5	4	1	0	0	Bacteria	Unknown	Unknown	Unknown	Unknown	Unknown	Unknown
OTU2391	0	0	0	1	0	3	0	0	0	2	15	0	0	0	1	Bacteria	Bacteroidota	Bacteroidia	Sphingobacteriales	env.OPS_17	env.OPS_17	env.OPS_17
OTU2392	0	0	0	0	0	10	0	0	2	2	0	0	0	0	0	Bacteria	Patescibacteria	Parcubacteria	Parcubacteria	Parcubacteria	Parcubacteria	Parcubacteria
OTU2393	5	2	2	1	0	0	0	0	0	0	0	0	0	1	0	Bacteria	Acidobacteriota	Blastocatellia	DS-100	DS-100	DS-100	DS-100
OTU2394	1	2	0	13	0	0	0	0	0	0	0	0	0	0	0	Bacteria	Actinobacteriota	MB-A2-108	MB-A2-108	MB-A2-108	MB-A2-108	MB-A2-108
OTU2395	1	9	2	2	4	0	0	0	0	3	0	0	2	13	7	Bacteria	Gemmatimonadota	Gemmatimonadetes	Gemmatimonadales	Gemmatimonadaceae	Gemmatimonas	Gemmatimonas
OTU2396	0	0	0	0	0	0	0	9	8	0	0	0	0	0	0	Bacteria	Proteobacteria	Gammaproteobacteria	Diplorickettsiales	Diplorickettsiaceae	Diplorickettsiaceae	Diplorickettsiaceae
OTU2397	0	0	0	0	0	1	0	0	21	0	0	0	0	0	0	Bacteria	Dependentiae	Babeliae	Babeliales	Babeliales	Babeliales	Babeliales
OTU2398	0	0	0	0	1	0	0	1	4	0	0	1	2	3	4	Bacteria	Proteobacteria	Gammaproteobacteria	Diplorickettsiales	Diplorickettsiaceae	Diplorickettsiaceae	Diplorickettsiaceae
OTU2399	2	0	0	14	7	1	0	0	1	0	0	0	1	0	6	Bacteria	Chloroflexi	Ktedonobacteria	Ktedonobacterales	Ktedonobacteraceae	1959-1	1959-1
OTU24	211	440	300	219	207	55	58	31	53	210	210	150	170	555	383	Bacteria	Actinobacteriota	Actinobacteria	Micrococcales	Micrococcaceae	Pseudarthrobacter	Arthrobacter_sp.
OTU240	0	123	0	0	0	0	0	0	0	1	1	0	1	170	1	Bacteria	Firmicutes	Clostridia	Clostridiales	Clostridiaceae	Sarcina	Sarcina
OTU2400	0	1	1	2	0	0	0	2	0	12	1	0	0	0	0	Bacteria	Proteobacteria	Alphaproteobacteria	Rickettsiales	SM2D12	SM2D12	SM2D12
OTU2401	0	0	0	0	0	3	0	0	0	4	6	0	0	0	0	Bacteria	Verrucomicrobiota	Omnitrophia	Omnitrophales	Omnitrophales	Omnitrophales	Omnitrophales
OTU2402	4	5	1	0	1	0	1	0	1	0	7	1	0	2	6	Bacteria	Acidobacteriota	Vicinamibacteria	Subgroup_17	Subgroup_17	Subgroup_17	Subgroup_17
OTU2403	3	0	0	0	1	5	0	0	0	1	2	1	0	0	0	Bacteria	Planctomycetota	Phycisphaerae	Tepidisphaerales	WD2101_soil_group	WD2101_soil_group	WD2101_soil_group
OTU2404	1	6	12	0	2	0	0	0	0	3	2	0	1	2	7	Bacteria	Chloroflexi	Chloroflexia	Chloroflexales	Roseiflexaceae	Roseiflexaceae	Roseiflexaceae
OTU2405	7	4	5	14	11	6	21	10	41	5	5	2	8	7	16	Bacteria	Proteobacteria	Alphaproteobacteria	Caulobacterales	Caulobacteraceae	Caulobacteraceae	Caulobacteraceae_metagenome
OTU2406	0	0	0	4	10	0	1	0	0	0	0	0	2	1	0	Bacteria	Planctomycetota	Phycisphaerae	Tepidisphaerales	WD2101_soil_group	WD2101_soil_group	WD2101_soil_group
OTU2407	0	1	0	1	0	4	2	0	0	1	0	0	0	2	6	Bacteria	Bacteroidota	Bacteroidota	Bacteroidota	Bacteroidota	Bacteroidota	Bacteroidota
OTU2408	12	7	3	0	0	6	0	0	0	0	1	0	0	0	0	Archaea	Nanoarchaeota	Nanoarchaeia	Woesearchaeales	Woesearchaeales	Woesearchaeales	Woesearchaeales
OTU2409	3	5	0	2	1	0	0	0	0	0	0	2	0	0	0	Bacteria	Bacteroidota	Kapabacteria	Kapabacteriales	Kapabacteriales	Kapabacteriales	Kapabacteriales
OTU241	105	91	104	12	68	56	12	9	11	163	43	97	40	44	58	Bacteria	Myxococcota	Myxococcia	Myxococcales	Myxococcaceae	Archangium	Archangium_gephyra
OTU2410	4	5	7	0	4	6	0	0	0	1	5	1	4	1	2	Bacteria	Unknown	Unknown	Unknown	Unknown	Unknown	Unknown
OTU2411	0	0	4	2	0	10	4	0	0	0	0	0	1	1	1	Bacteria	Proteobacteria	Alphaproteobacteria	Micavibrionales	Micavibrionaceae	Micavibrionaceae	Micavibrionaceae
OTU2412	3	1	5	1	4	7	3	2	0	3	5	3	3	1	1	Bacteria	Proteobacteria	Gammaproteobacteria	Acidiferrobacterales	Acidiferrobacteraceae	Sulfurifustis	Sulfurifustis
OTU2413	1	0	0	0	2	0	0	0	0	0	0	1	4	5	0	Bacteria	Proteobacteria	Alphaproteobacteria	Alphaproteobacteria	Alphaproteobacteria	Alphaproteobacteria	Alphaproteobacteria
OTU2414	0	0	1	0	0	0	0	0	0	0	1	0	1	12	8	Bacteria	Bacteroidota	Bacteroidia	Chitinophagales	Chitinophagaceae	Chitinophagaceae	Chitinophagaceae
OTU2415	0	0	0	0	0	0	14	0	1	0	0	0	0	0	0	Bacteria	Chloroflexi	Ktedonobacteria	B12-WMSP1	B12-WMSP1	B12-WMSP1	B12-WMSP1
OTU2416	10	0	0	0	6	0	0	0	0	0	0	0	0	0	0	Bacteria	Patescibacteria	Saccharimonadia	Saccharimonadales	Saccharimonadales	Saccharimonadales	Saccharimonadales
OTU2417	2	2	3	0	2	0	0	0	0	0	3	2	0	10	4	Bacteria	Bacteroidota	Bacteroidia	Chitinophagales	Chitinophagales	Chitinophagales	Chitinophagales
OTU2418	0	0	0	0	0	0	0	0	0	1	7	7	1	0	0	Archaea	Nanoarchaeota	Nanoarchaeia	Woesearchaeales	Woesearchaeales	Woesearchaeales	Woesearchaeales
OTU2419	5	14	6	2	3	3	2	0	1	1	1	1	2	3	2	Bacteria	Actinobacteriota	Thermoleophilia	Solirubrobacterales	Solirubrobacterales	Solirubrobacterales	Solirubrobacterales
OTU242	79	137	168	48	72	104	10	17	35	128	135	82	75	121	121	Bacteria	Proteobacteria	Gammaproteobacteria	Burkholderiales	TRA3-20	TRA3-20	TRA3-20
OTU2420	0	0	0	0	1	2	7	0	9	0	0	0	0	0	0	Bacteria	Unknown	Unknown	Unknown	Unknown	Unknown	Unknown
OTU2421	3	1	1	0	1	0	2	0	1	7	0	0	0	2	15	Bacteria	Chloroflexi	Ktedonobacteria	Ktedonobacterales	Ktedonobacteraceae	Ktedonobacteraceae	Ktedonobacteraceae
OTU2422	3	1	9	0	0	1	0	0	0	0	1	0	6	6	1	Bacteria	Unknown	Unknown	Unknown	Unknown	Unknown	Unknown
OTU2423	12	0	1	0	0	0	0	0	0	1	0	0	1	0	0	Bacteria	Bacteroidota	Bacteroidia	Chitinophagales	Chitinophagales	Chitinophagales	Chitinophagales
OTU2424	4	3	1	2	0	2	0	0	0	6	1	6	0	5	0	Bacteria	Bdellovibrionota	Bdellovibrionia	Bdellovibrionales	Bdellovibrionaceae	OM27_clade	OM27_clade
OTU2425	7	14	8	1	5	7	0	0	1	2	3	1	6	2	9	Bacteria	Actinobacteriota	Actinobacteria	Streptosporangiales	Thermomonosporaceae	Actinomadura	Actinomadura_sp.
OTU2426	1	0	2	0	1	2	0	1	0	5	5	5	1	0	1	Bacteria	Proteobacteria	Alphaproteobacteria	Elsterales	Elsterales	Elsterales	Elsterales
OTU2427	2	0	2	0	3	16	2	0	1	5	9	9	3	3	4	Bacteria	Myxococcota	Polyangia	Haliangiales	Haliangiaceae	Haliangium	Haliangium_metagenome
OTU2428	2	4	5	3	4	1	0	0	0	1	6	0	4	2	1	Bacteria	Unknown	Unknown	Unknown	Unknown	Unknown	Unknown
OTU2429	12	3	1	0	0	0	0	0	0	0	3	2	0	0	1	Bacteria	Bacteroidota	Bacteroidia	Bacteroidetes_VC2.1_Bac22	Bacteroidetes_VC2.1_Bac22	Bacteroidetes_VC2.1_Bac22	Bacteroidetes_VC2.1_Bac22_metagenome
OTU243	9	2	4	2	11	8	107	59	43	7	8	5	5	10	18	Bacteria	RCP2-54	RCP2-54	RCP2-54	RCP2-54	RCP2-54	RCP2-54
OTU2430	0	4	2	1	3	0	0	0	0	3	0	2	1	2	1	Bacteria	Proteobacteria	Gammaproteobacteria	Burkholderiales	Burkholderiaceae	Lautropia	Lautropia
OTU2431	2	4	6	4	1	0	0	0	0	1	11	2	1	2	3	Bacteria	Proteobacteria	Alphaproteobacteria	Alphaproteobacteria	Alphaproteobacteria	Alphaproteobacteria	Alphaproteobacteria_metagenome
OTU2432	7	1	2	0	3	0	0	0	0	2	6	1	5	2	15	Bacteria	Myxococcota	Myxococcia	Myxococcales	Anaeromyxobacteraceae	Anaeromyxobacter	Anaeromyxobacter
OTU2433	4	14	19	1	4	3	2	1	0	24	27	10	5	9	7	Bacteria	Proteobacteria	Alphaproteobacteria	Rhizobiales	Devosiaceae	Devosia	Devosia
OTU2434	0	1	1	0	3	0	0	0	0	6	7	4	1	0	0	Bacteria	Chloroflexi	Chloroflexia	Thermomicrobiales	JG30-KF-CM45	JG30-KF-CM45	JG30-KF-CM45
OTU2435	2	8	0	0	5	5	0	0	0	12	19	4	1	0	0	Bacteria	Verrucomicrobiota	Verrucomicrobiae	Pedosphaerales	Pedosphaeraceae	Pedosphaeraceae	Pedosphaeraceae
OTU2436	1	0	1	0	0	0	0	0	1	0	1	3	1	0	15	Bacteria	Firmicutes	Bacilli	Paenibacillales	Paenibacillaceae	Paenibacillus	Paenibacillus_agaridevorans
OTU2437	1	0	0	0	0	0	0	0	0	6	3	7	0	0	0	Bacteria	Patescibacteria	ABY1	Candidatus_Magasanikbacteria	Candidatus_Magasanikbacteria	Candidatus_Magasanikbacteria	Candidatus_Magasanikbacteria
OTU2438	10	0	0	0	0	1	0	0	0	0	0	0	0	0	1	Bacteria	Verrucomicrobiota	Verrucomicrobiae	Opitutales	Opitutaceae	IMCC26134	IMCC26134
OTU2439	0	0	3	0	0	0	0	0	0	2	1	0	0	8	1	Bacteria	Cyanobacteria	Cyanobacteriia	Chloroplast	Chloroplast	Chloroplast	Edaphochlorella_mirabilis
OTU244	40	49	46	50	28	22	38	13	35	20	23	15	36	41	50	Bacteria	Actinobacteriota	Acidimicrobiia	IMCC26256	IMCC26256	IMCC26256	IMCC26256
OTU2440	0	1	0	0	6	3	0	0	0	3	0	0	1	0	0	Bacteria	Bacteroidota	Bacteroidia	Sphingobacteriales	AKYH767	AKYH767	AKYH767_metagenome
OTU2441	4	2	1	0	1	1	0	1	0	0	1	0	2	6	0	Bacteria	Myxococcota	Myxococcia	Myxococcales	27F-1492R	27F-1492R	27F-1492R
OTU2442	0	0	0	0	0	0	9	0	0	0	0	0	0	0	0	Bacteria	Planctomycetota	Planctomycetes	Gemmatales	Gemmataceae	Gemmata	Gemmata
OTU2443	3	8	4	4	0	7	0	0	0	2	1	0	1	1	0	Bacteria	Bacteroidota	Bacteroidia	Chitinophagales	Chitinophagaceae	Edaphobaculum	Edaphobaculum
OTU2444	0	3	1	0	0	0	0	0	0	0	0	0	0	0	10	Bacteria	Cyanobacteria	Cyanobacteriia	Chloroplast	Chloroplast	Chloroplast	Chloroplast
OTU2445	6	0	2	2	2	1	0	0	0	1	1	0	0	0	2	Bacteria	Bacteroidota	Bacteroidia	Cytophagales	Spirosomaceae	Larkinella	Larkinella_metagenome
OTU2446	0	0	0	0	0	0	0	0	0	11	3	0	0	0	0	Bacteria	Bdellovibrionota	Oligoflexia	Oligoflexales	Oligoflexales	Oligoflexales	Oligoflexales
OTU2447	5	11	4	0	5	0	1	0	1	2	0	3	0	2	3	Bacteria	Myxococcota	Polyangia	Haliangiales	Haliangiaceae	Haliangium	Haliangium
OTU2448	0	3	5	0	0	0	0	0	0	1	1	0	0	1	7	Bacteria	Proteobacteria	Gammaproteobacteria	Burkholderiales	Burkholderiaceae	Cupriavidus	Cupriavidus
OTU2449	2	7	9	0	2	1	0	0	1	0	1	2	11	2	0	Bacteria	Acidobacteriota	Vicinamibacteria	Subgroup_17	Subgroup_17	Subgroup_17	Subgroup_17
OTU245	30	95	94	40	80	254	5	5	8	95	86	66	173	135	78	Bacteria	Acidobacteriota	Blastocatellia	Pyrinomonadales	Pyrinomonadaceae	RB41	Arenimicrobium_luteum
OTU2450	0	0	0	0	0	1	0	0	0	0	0	0	0	0	12	Bacteria	Proteobacteria	Gammaproteobacteria	Gammaproteobacteria_Incertae_Sedis	Unknown_Family	Candidatus_Ovatusbacter	Candidatus_Ovatusbacter
OTU2451	0	1	2	3	4	21	0	0	0	1	2	3	5	1	0	Bacteria	Acidobacteriota	Vicinamibacteria	Vicinamibacterales	Vicinamibacteraceae	Vicinamibacteraceae	Vicinamibacteraceae
OTU2452	6	1	3	0	0	0	0	0	0	0	0	0	1	0	0	Bacteria	Verrucomicrobiota	Chlamydiae	Chlamydiales	Chlamydiales	Chlamydiales	Chlamydiales
OTU2453	0	1	6	0	0	0	0	1	0	0	1	0	0	0	3	Bacteria	Proteobacteria	Alphaproteobacteria	Sphingomonadales	Sphingomonadaceae	Sphingomonas	Sphingomonas
OTU2454	6	2	2	1	1	1	0	0	0	4	3	2	1	2	3	Bacteria	Proteobacteria	Alphaproteobacteria	Alphaproteobacteria	Alphaproteobacteria	Alphaproteobacteria	Alphaproteobacteria
OTU2455	9	5	14	11	8	8	3	0	4	12	8	8	6	7	6	Bacteria	Myxococcota	Polyangia	Polyangiales	Polyangiaceae	Pajaroellobacter	Pajaroellobacter
OTU2456	0	0	0	0	0	0	0	0	0	0	4	7	1	0	0	Bacteria	Bacteroidota	Bacteroidia	Sphingobacteriales	env.OPS_17	env.OPS_17	env.OPS_17
OTU2457	2	7	2	0	1	1	1	0	0	1	4	3	2	5	3	Bacteria	Proteobacteria	Alphaproteobacteria	Acetobacterales	Acetobacteraceae	Acetobacteraceae	Acetobacteraceae
OTU2458	1	7	5	1	0	2	0	0	0	0	3	3	2	0	0	Bacteria	Verrucomicrobiota	Verrucomicrobiae	Pedosphaerales	Pedosphaeraceae	Pedosphaeraceae	Pedosphaeraceae
OTU2459	0	0	0	0	2	0	0	13	1	2	1	0	1	0	0	Bacteria	Proteobacteria	Gammaproteobacteria	Diplorickettsiales	Diplorickettsiaceae	Diplorickettsiaceae	Diplorickettsiaceae
OTU246	8	15	2	20	28	7	50	410	97	8	5	15	22	13	21	Bacteria	Acidobacteriota	Acidobacteriae	Acidobacteriales	Acidobacteriaceae_(Subgroup_1)	Occallatibacter	Occallatibacter
OTU2460	0	0	1	0	0	0	0	0	0	0	0	0	0	0	9	Bacteria	Chloroflexi	P2-11E	P2-11E	P2-11E	P2-11E	P2-11E
OTU2461	0	0	0	0	0	0	5	3	3	0	1	1	2	0	0	Bacteria	Chloroflexi	OLB14	OLB14	OLB14	OLB14	OLB14
OTU2462	9	2	0	0	0	1	0	0	0	0	0	0	0	0	0	Bacteria	Planctomycetota	Phycisphaerae	Phycisphaerales	Phycisphaeraceae	SM1A02	SM1A02
OTU2463	0	0	0	2	0	19	0	0	0	0	2	5	3	0	1	Bacteria	Patescibacteria	Saccharimonadia	Saccharimonadales	Saccharimonadales	Saccharimonadales	Saccharimonadales
OTU2464	4	15	9	6	2	4	2	2	3	11	4	9	5	21	27	Bacteria	Proteobacteria	Gammaproteobacteria	Burkholderiales	Comamonadaceae	Azohydromonas	Azohydromonas
OTU2465	5	0	1	0	0	2	0	0	0	0	0	0	0	0	7	Bacteria	Bacteroidota	Bacteroidia	Sphingobacteriales	Sphingobacteriaceae	Mucilaginibacter	Mucilaginibacter
OTU2466	0	0	2	0	0	0	0	0	2	2	0	2	0	1	0	Bacteria	Unknown	Unknown	Unknown	Unknown	Unknown	Unknown
OTU2467	1	6	13	0	1	3	0	0	0	1	2	2	0	0	0	Bacteria	FCPU426	FCPU426	FCPU426	FCPU426	FCPU426	FCPU426_metagenome
OTU2468	7	0	4	7	7	1	1	0	1	2	4	0	4	2	1	Bacteria	Bdellovibrionota	Oligoflexia	0319-6G20	0319-6G20	0319-6G20	0319-6G20_metagenome
OTU2469	0	5	2	1	1	1	0	0	0	6	3	4	1	0	0	Bacteria	Proteobacteria	Gammaproteobacteria	Xanthomonadales	Rhodanobacteraceae	Rhodanobacteraceae	Rhodanobacteraceae
OTU247	1	3	0	5	21	3	9	11	490	5	13	6	15	4	27	Bacteria	Firmicutes	Bacilli	Paenibacillales	Paenibacillaceae	Paenibacillus	Paenibacillus
OTU2470	1	0	1	0	0	1	2	0	1	3	2	1	7	0	3	Bacteria	Gemmatimonadota	Gemmatimonadetes	Gemmatimonadales	Gemmatimonadaceae	Gemmatimonadaceae	Gemmatimonadaceae
OTU2471	0	0	0	0	0	0	0	0	0	0	0	0	0	3	11	Bacteria	Proteobacteria	Gammaproteobacteria	Cellvibrionales	Cellvibrionaceae	Cellvibrio	Cellvibrio
OTU2472	0	1	0	0	10	0	1	4	0	0	3	0	0	11	3	Bacteria	Chloroflexi	Chloroflexia	Thermomicrobiales	JG30-KF-CM45	JG30-KF-CM45	JG30-KF-CM45
OTU2473	0	0	0	0	0	1	3	2	2	0	0	0	0	0	2	Bacteria	Unknown	Unknown	Unknown	Unknown	Unknown	Unknown
OTU2474	0	0	0	11	2	4	0	0	0	0	0	0	0	0	0	Bacteria	Patescibacteria	Saccharimonadia	Saccharimonadales	LWQ8	LWQ8	LWQ8
OTU2475	0	0	3	5	9	0	0	0	0	2	1	0	7	2	1	Bacteria	Gemmatimonadota	Gemmatimonadetes	Gemmatimonadales	Gemmatimonadaceae	Gemmatimonas	Gemmatimonas
OTU2476	10	1	0	0	0	0	0	0	0	2	0	0	0	0	2	Bacteria	Bacteroidota	Bacteroidia	Cytophagales	Spirosomaceae	Dyadobacter	Dyadobacter
OTU2477	0	0	0	0	0	0	1	1	15	0	1	0	2	0	0	Bacteria	Chloroflexi	Chloroflexia	Elev-1554	Elev-1554	Elev-1554	Elev-1554
OTU2478	0	7	6	3	2	2	2	0	3	2	2	0	5	1	8	Bacteria	Actinobacteriota	Actinobacteria	Kineosporiales	Kineosporiaceae	Kineosporiaceae	Kineosporiaceae
OTU2479	0	0	0	0	0	3	0	0	0	1	0	0	2	3	0	Bacteria	Unknown	Unknown	Unknown	Unknown	Unknown	Unknown
OTU248	0	0	0	0	0	3	193	134	12	3	4	2	1	3	6	Bacteria	Planctomycetota	Planctomycetes	Gemmatales	Gemmataceae	Gemmataceae	Gemmataceae
OTU2480	10	1	2	0	0	1	0	0	0	0	0	0	2	0	0	Bacteria	Verrucomicrobiota	Omnitrophia	Omnitrophales	Omnitrophales	Omnitrophales	Omnitrophales
OTU2481	5	6	3	6	3	2	2	1	2	1	5	0	3	6	0	Bacteria	Actinobacteriota	Thermoleophilia	Solirubrobacterales	Solirubrobacteraceae	Conexibacter	Conexibacter
OTU2482	0	0	16	1	0	0	0	0	0	0	0	0	1	0	0	Bacteria	Bacteroidota	Bacteroidia	Chitinophagales	Chitinophagaceae	Chitinophagaceae	Chitinophagaceae
OTU2483	0	0	0	12	0	0	0	0	0	0	0	0	0	0	0	Bacteria	Firmicutes	Clostridia	Peptostreptococcales-Tissierellales	Peptostreptococcales-Tissierellales	Fenollaria	Fenollaria
OTU2484	0	0	0	0	3	2	0	0	2	1	7	3	1	5	1	Bacteria	Chloroflexi	Ktedonobacteria	C0119	C0119	C0119	C0119
OTU2485	0	0	0	0	7	1	0	0	0	0	0	0	0	1	0	Bacteria	Patescibacteria	Parcubacteria	Parcubacteria	Parcubacteria	Parcubacteria	Parcubacteria
OTU2486	2	0	0	0	0	2	0	1	0	0	1	1	3	2	0	Bacteria	Armatimonadota	Armatimonadota	Armatimonadota	Armatimonadota	Armatimonadota	Armatimonadota_metagenome
OTU2487	3	3	1	0	0	0	0	0	0	1	0	0	1	3	0	Bacteria	Actinobacteriota	Rubrobacteria	Rubrobacterales	Rubrobacteriaceae	Rubrobacter	Rubrobacter
OTU2488	0	2	0	0	13	3	0	0	0	1	0	2	0	0	0	Bacteria	Gemmatimonadota	Gemmatimonadetes	Gemmatimonadales	Gemmatimonadaceae	Gemmatimonadaceae	Gemmatimonadaceae
OTU2489	2	1	0	0	2	0	0	0	0	1	3	0	7	0	0	Bacteria	Chloroflexi	Chloroflexi	Chloroflexi	Chloroflexi	Chloroflexi	Chloroflexi
OTU249	1	0	0	0	66	84	1	4	3	2	8	0	8	3	4	Bacteria	Proteobacteria	Alphaproteobacteria	Rickettsiales	SM2D12	SM2D12	SM2D12
OTU2490	10	5	20	3	0	0	0	0	0	1	4	0	3	4	3	Bacteria	Acidobacteriota	Vicinamibacteria	Vicinamibacterales	Vicinamibacterales	Vicinamibacterales	Vicinamibacterales
OTU2491	2	2	5	4	4	0	13	0	2	1	1	1	1	1	13	Bacteria	Nitrospirota	Nitrospiria	Nitrospirales	Nitrospiraceae	Nitrospira	Nitrospira
OTU2492	0	0	0	0	0	0	0	0	0	0	0	1	0	0	10	Bacteria	Myxococcota	Myxococcia	Myxococcales	Myxococcaceae	Myxococcaceae	Myxococcaceae
OTU2493	3	3	6	2	2	9	0	0	0	15	5	1	1	2	1	Bacteria	Acidobacteriota	Vicinamibacteria	Vicinamibacterales	Vicinamibacteraceae	Luteitalea	Luteitalea
OTU2494	0	0	15	0	0	0	0	0	0	0	0	0	0	0	0	Bacteria	Patescibacteria	Gracilibacteria	Gracilibacteria	Gracilibacteria	Gracilibacteria	Gracilibacteria
OTU2495	4	12	10	3	2	5	0	2	0	7	3	5	2	16	3	Bacteria	Myxococcota	Polyangia	Haliangiales	Haliangiaceae	Haliangium	Haliangium
OTU2496	6	7	5	1	1	1	0	0	0	0	1	0	1	0	1	Bacteria	Actinobacteriota	Acidimicrobiia	Microtrichales	Ilumatobacteraceae	Ilumatobacteraceae	Ilumatobacteraceae
OTU2497	1	0	9	4	6	0	1	0	1	0	1	0	4	0	0	Bacteria	Actinobacteriota	Thermoleophilia	Solirubrobacterales	67-14	67-14	67-14
OTU2498	0	2	7	0	0	0	1	0	1	2	3	5	0	0	0	Bacteria	Bdellovibrionota	Bdellovibrionia	Bacteriovoracales	Bacteriovoracaceae	Peredibacter	Peredibacter
OTU2499	0	0	0	0	1	0	3	0	3	1	3	0	0	0	0	Bacteria	Proteobacteria	Alphaproteobacteria	Rhizobiales	Beijerinckiaceae	1174-901-12	1174-901-12
OTU25	0	0	4	0	23	29	421	463	46	17	36	22	32	35	28	Bacteria	Proteobacteria	Alphaproteobacteria	Micropepsales	Micropepsaceae	Micropepsaceae	Micropepsaceae
OTU250	15	33	48	16	28	31	2	1	2	20	54	37	13	10	8	Bacteria	Verrucomicrobiota	Verrucomicrobiae	Pedosphaerales	Pedosphaeraceae	Pedosphaeraceae	Pedosphaeraceae
OTU2500	43	41	66	26	31	46	7	7	1	68	80	45	23	49	229	Bacteria	Proteobacteria	Alphaproteobacteria	Sphingomonadales	Sphingomonadaceae	Altererythrobacter	Altererythrobacter
OTU2501	0	1	0	0	0	0	0	0	7	0	0	0	0	3	0	Bacteria	Bdellovibrionota	Bdellovibrionia	Bdellovibrionales	Bdellovibrionaceae	Bdellovibrio	Bdellovibrio
OTU2502	0	13	0	0	0	0	0	0	13	0	0	0	0	20	0	Bacteria	Bacteroidota	Bacteroidia	Bacteroidales	Bacteroidaceae	Bacteroides	Bacteroides_plebeius
OTU2503	8	17	24	4	0	0	0	0	0	0	0	0	0	1	0	Bacteria	Acidobacteriota	Thermoanaerobaculia	Thermoanaerobaculales	Thermoanaerobaculaceae	Subgroup_10	Acidobacteria_bacterium
OTU2504	0	2	1	1	0	1	0	0	0	2	2	2	1	0	1	Bacteria	Proteobacteria	Alphaproteobacteria	Kiloniellales	Fodinicurvataceae	Fodinicurvataceae	Fodinicurvataceae
OTU2505	0	1	0	1	0	0	0	0	2	0	0	0	0	2	19	Bacteria	Chloroflexi	Ktedonobacteria	Ktedonobacterales	Ktedonobacteraceae	Ktedonobacteraceae	Ktedonobacteraceae
OTU2506	0	0	0	1	1	0	0	0	0	0	0	0	1	0	12	Bacteria	Bdellovibrionota	Oligoflexia	0319-6G20	0319-6G20	0319-6G20	0319-6G20
OTU2507	0	0	0	0	1	0	13	1	0	0	0	0	2	0	0	Bacteria	Chloroflexi	Ktedonobacteria	Ktedonobacterales	Ktedonobacteraceae	Ktedonobacteraceae	Ktedonobacteraceae
OTU2508	0	0	0	2	0	0	0	0	0	0	0	0	0	0	9	Bacteria	Chloroflexi	Ktedonobacteria	Ktedonobacterales	Ktedonobacteraceae	FCPS473	FCPS473
OTU2509	1	4	0	1	4	3	1	0	2	0	2	1	1	0	0	Bacteria	Bdellovibrionota	Bdellovibrionia	Bdellovibrionales	Bdellovibrionaceae	Bdellovibrio	Bdellovibrio
OTU251	33	48	43	21	27	18	11	0	2	29	25	9	21	22	17	Bacteria	Actinobacteriota	Acidimicrobiia	IMCC26256	IMCC26256	IMCC26256	IMCC26256_metagenome
OTU2510	0	0	0	0	0	9	0	0	0	0	0	5	0	0	0	Bacteria	Unknown	Unknown	Unknown	Unknown	Unknown	Unknown
OTU2511	1	1	4	1	10	3	0	0	1	1	7	0	6	3	0	Bacteria	Verrucomicrobiota	Verrucomicrobiae	Chthoniobacterales	Chthoniobacteraceae	Chthoniobacter	Chthoniobacter
OTU2512	4	6	1	15	10	1	0	0	0	1	1	0	1	1	0	Bacteria	Actinobacteriota	Thermoleophilia	Gaiellales	Gaiellales	Gaiellales	bacterium_Ellin6515
OTU2513	0	0	2	0	2	0	0	0	0	3	0	0	0	0	10	Bacteria	Unknown	Unknown	Unknown	Unknown	Unknown	Unknown
OTU2514	1	2	2	10	11	0	0	0	1	1	5	2	2	0	7	Bacteria	Proteobacteria	Alphaproteobacteria	Rhizobiales	Beijerinckiaceae	Roseiarcus	Roseiarcus
OTU2515	5	3	2	0	3	0	0	0	0	1	0	1	0	0	3	Bacteria	Myxococcota	Myxococcia	Myxococcales	Myxococcaceae	Myxococcaceae	Myxococcaceae
OTU2516	0	2	1	0	1	0	0	1	0	0	0	1	1	0	7	Bacteria	Proteobacteria	Alphaproteobacteria	Azospirillales	Inquilinaceae	Inquilinus	Inquilinus
OTU2517	3	4	1	1	0	1	0	0	0	0	0	0	0	0	0	Bacteria	Actinobacteriota	Acidimicrobiia	IMCC26256	IMCC26256	IMCC26256	IMCC26256_metagenome
OTU2518	45	32	42	166	87	12	47	28	12	13	9	9	29	20	168	Bacteria	Actinobacteriota	Thermoleophilia	Gaiellales	Gaiellales	Gaiellales	Gaiellales
OTU2519	4	7	10	2	5	5	0	0	3	4	2	2	3	2	1	Bacteria	Gemmatimonadota	Longimicrobia	Longimicrobiales	Longimicrobiaceae	Longimicrobiaceae	Longimicrobiaceae_metagenome
OTU252	0	0	0	0	3	4	3	2	136	1	2	0	3	1	1	Bacteria	Acidobacteriota	Acidobacteriae	Acidobacteriae	Acidobacteriae	Acidobacteriae	Acidobacteriae
OTU2520	0	0	9	1	7	2	0	0	0	2	7	5	2	1	0	Bacteria	Patescibacteria	Parcubacteria	Parcubacteria	Parcubacteria	Parcubacteria	Parcubacteria
OTU2521	0	0	1	1	0	3	0	0	0	0	0	1	0	0	2	Bacteria	Proteobacteria	Alphaproteobacteria	Micavibrionales	Micavibrionales	Micavibrionales	Micavibrionales
OTU2522	0	7	2	0	1	0	0	1	0	0	0	0	0	2	0	Bacteria	Armatimonadota	Fimbriimonadia	Fimbriimonadales	Fimbriimonadaceae	Fimbriimonadaceae	Fimbriimonadaceae
OTU2523	7	2	9	2	0	0	0	0	0	1	0	1	0	2	12	Bacteria	Methylomirabilota	Methylomirabilia	Rokubacteriales	Rokubacteriales	Rokubacteriales	Rokubacteriales
OTU2524	0	0	1	0	3	0	0	0	0	1	4	3	0	1	2	Bacteria	Myxococcota	Polyangia	Blfdi19	Blfdi19	Blfdi19	Anaeromyxobacter_dehalogenans
OTU2525	0	0	0	1	1	0	0	0	0	6	2	0	0	1	0	Bacteria	Planctomycetota	Phycisphaerae	Tepidisphaerales	WD2101_soil_group	WD2101_soil_group	WD2101_soil_group
OTU2526	10	3	0	0	0	0	0	0	0	0	0	0	0	0	0	Bacteria	Bacteroidota	Bacteroidia	Chitinophagales	Chitinophagaceae	Edaphobaculum	Edaphobaculum
OTU2527	0	0	2	0	0	0	0	1	0	0	0	0	2	2	6	Bacteria	Actinobacteriota	Thermoleophilia	Solirubrobacterales	Solirubrobacteraceae	Conexibacter	Conexibacter
OTU2528	63	38	62	26	21	29	5	4	5	66	136	49	57	44	29	Bacteria	Verrucomicrobiota	Verrucomicrobiae	Pedosphaerales	Pedosphaeraceae	Pedosphaeraceae	Pedosphaeraceae
OTU2529	2	1	14	1	6	2	0	0	1	1	1	0	6	3	3	Bacteria	Proteobacteria	Gammaproteobacteria	Xanthomonadales	Rhodanobacteraceae	Rhodanobacteraceae	Rhodanobacteraceae
OTU253	79	54	96	33	34	28	22	21	16	74	53	37	52	55	39	Bacteria	Nitrospirota	Nitrospiria	Nitrospirales	Nitrospiraceae	Nitrospira	Nitrospira
OTU2530	0	1	3	0	0	1	0	0	0	0	1	1	2	1	0	Bacteria	Bdellovibrionota	Oligoflexia	0319-6G20	0319-6G20	0319-6G20	0319-6G20
OTU2531	1	2	22	0	1	1	1	0	0	6	5	0	0	1	1	Bacteria	Gemmatimonadota	S0134_terrestrial_group	S0134_terrestrial_group	S0134_terrestrial_group	S0134_terrestrial_group	S0134_terrestrial_group
OTU2532	6	1	1	3	0	2	1	2	3	3	2	5	11	4	7	Bacteria	Actinobacteriota	Actinobacteria	Frankiales	Frankiales	Frankiales	Frankiales
OTU2533	0	0	0	0	0	0	0	0	13	0	1	0	0	0	0	Bacteria	Gemmatimonadota	Gemmatimonadetes	Gemmatimonadales	Gemmatimonadaceae	Gemmatimonas	Gemmatimonas
OTU2534	0	0	4	0	0	0	0	0	0	1	0	7	0	0	0	Archaea	Nanoarchaeota	Nanoarchaeia	Woesearchaeales	Woesearchaeales	Woesearchaeales	Woesearchaeales
OTU2535	0	0	11	0	0	0	0	0	0	0	0	0	0	0	0	Bacteria	Proteobacteria	Alphaproteobacteria	Alphaproteobacteria	Alphaproteobacteria	Alphaproteobacteria	Alphaproteobacteria
OTU2536	0	0	1	0	0	2	0	1	2	6	3	1	1	1	2	Bacteria	Bdellovibrionota	Bdellovibrionia	Bdellovibrionales	Bdellovibrionaceae	OM27_clade	OM27_clade
OTU2537	0	1	0	0	3	0	0	0	0	1	2	0	1	4	2	Bacteria	Bacteroidota	Bacteroidia	Cytophagales	Hymenobacteraceae	Hymenobacter	Hymenobacter_metagenome
OTU2538	0	0	0	0	0	0	3	0	10	0	0	0	0	0	0	Bacteria	Firmicutes	Bacilli	Paenibacillales	Paenibacillaceae	Paenibacillus	Paenibacillus
OTU2539	0	0	0	1	10	1	0	0	0	2	18	1	0	0	1	Bacteria	Chloroflexi	Chloroflexia	Kallotenuales	AKIW781	AKIW781	AKIW781
OTU254	0	0	0	0	212	0	0	0	2	0	0	0	0	0	0	Bacteria	Firmicutes	Negativicutes	Veillonellales-Selenomonadales	Veillonellaceae	Dialister	Dialister_sp.
OTU2540	1	0	0	5	4	0	0	0	0	1	0	0	0	0	0	Bacteria	Myxococcota	Polyangia	Polyangiales	Polyangiaceae	Pajaroellobacter	Pajaroellobacter
OTU2541	0	0	1	1	0	0	0	0	0	0	2	0	0	1	7	Bacteria	Patescibacteria	Saccharimonadia	Saccharimonadales	Saccharimonadales	Saccharimonadales	Saccharimonadales
OTU2542	0	0	0	0	0	0	5	2	2	0	0	0	1	1	0	Bacteria	Chloroflexi	Ktedonobacteria	B10-SB3A	B10-SB3A	B10-SB3A	B10-SB3A
OTU2543	0	3	0	0	3	2	0	0	0	0	0	0	0	0	0	Bacteria	Cyanobacteria	Vampirivibrionia	Vampirovibrionales	Vampirovibrionales	Vampirovibrionales	Vampirovibrionales
OTU2544	5	0	7	0	0	0	0	0	0	0	0	0	0	0	0	Bacteria	Proteobacteria	Gammaproteobacteria	Xanthomonadales	Xanthomonadaceae	Stenotrophomonas	Stenotrophomonas
OTU2545	0	2	0	0	2	0	0	0	0	0	1	0	0	4	0	Bacteria	Proteobacteria	Gammaproteobacteria	Gammaproteobacteria_Incertae_Sedis	Unknown_Family	Candidatus_Ovatusbacter	Candidatus_Ovatusbacter
OTU2546	4	4	4	1	0	0	0	0	0	3	1	2	10	10	8	Bacteria	Gemmatimonadota	Gemmatimonadetes	Gemmatimonadales	Gemmatimonadaceae	Gemmatimonadaceae	Gemmatimonadetes_bacterium
OTU2547	6	1	0	3	0	0	0	0	0	0	0	0	2	0	0	Bacteria	Myxococcota	bacteriap25	bacteriap25	bacteriap25	bacteriap25	bacteriap25
OTU2548	0	0	0	0	0	0	0	0	0	1	6	5	0	0	0	Bacteria	Patescibacteria	Parcubacteria	Parcubacteria	Parcubacteria	Parcubacteria	Parcubacteria
OTU2549	4	6	8	0	2	5	1	0	0	4	1	2	2	0	5	Bacteria	Acidobacteriota	Vicinamibacteria	Vicinamibacterales	Vicinamibacteraceae	Vicinamibacter	Vicinamibacter
OTU255	18	27	49	8	3	12	0	1	0	5	17	6	6	11	27	Bacteria	Proteobacteria	Gammaproteobacteria	Xanthomonadales	Xanthomonadaceae	Lysobacter	Lysobacter
OTU2550	0	4	2	1	0	0	1	0	0	1	3	2	0	3	1	Bacteria	Proteobacteria	Alphaproteobacteria	Tistrellales	Geminicoccaceae	Candidatus_Alysiosphaera	Candidatus_Alysiosphaera_metagenome
OTU2551	0	0	0	0	0	1	0	2	1	0	1	0	5	8	4	Bacteria	Gemmatimonadota	Gemmatimonadetes	Gemmatimonadales	Gemmatimonadaceae	Gemmatimonadaceae	Gemmatimonadaceae
OTU2552	0	0	2	0	2	0	1	0	0	0	3	0	1	2	3	Bacteria	Chloroflexi	Anaerolineae	Caldilineales	Caldilineaceae	Caldilineaceae	Caldilineaceae
OTU2553	3	2	26	1	1	2	0	2	0	2	2	4	2	1	6	Bacteria	Proteobacteria	Gammaproteobacteria	Steroidobacterales	Steroidobacteraceae	Steroidobacter	Steroidobacter
OTU2554	0	5	0	8	4	0	1	0	0	0	0	0	0	0	0	Bacteria	Bacteroidota	Bacteroidia	Chitinophagales	Chitinophagaceae	Chitinophagaceae	Chitinophagaceae
OTU2555	0	0	1	3	0	2	0	0	0	6	5	2	6	8	1	Bacteria	Proteobacteria	Gammaproteobacteria	Burkholderiales	SC-I-84	SC-I-84	SC-I-84
OTU2556	0	0	1	0	0	0	3	3	11	0	2	0	1	0	3	Bacteria	Acidobacteriota	Acidobacteriae	Subgroup_2	Subgroup_2	Subgroup_2	Subgroup_2
OTU2557	0	9	0	5	5	2	0	1	1	0	1	8	0	4	1	Bacteria	Actinobacteriota	Actinobacteria	Micromonosporales	Micromonosporaceae	Micromonosporaceae	Micromonosporaceae
OTU2558	0	0	0	0	0	0	0	0	0	0	0	0	0	0	9	Bacteria	Proteobacteria	Alphaproteobacteria	Rickettsiales	Mitochondria	Mitochondria	Mitochondria
OTU2559	0	3	0	0	3	11	1	0	0	2	6	0	0	8	3	Bacteria	Bdellovibrionota	Oligoflexia	0319-6G20	0319-6G20	0319-6G20	marine_metagenome
OTU256	1	0	0	0	10	9	57	114	103	11	4	4	4	7	1	Bacteria	Myxococcota	Polyangia	Polyangiales	Polyangiaceae	Pajaroellobacter	Pajaroellobacter
OTU2560	0	0	1	0	3	0	0	0	1	0	0	0	6	3	0	Bacteria	Patescibacteria	Saccharimonadia	Saccharimonadales	LWQ8	LWQ8	LWQ8
OTU2561	5	0	1	0	0	1	0	0	0	1	1	3	0	1	0	Bacteria	Bacteroidota	Bacteroidia	Chitinophagales	Saprospiraceae	Saprospiraceae	Saprospiraceae
OTU2562	63	76	106	55	23	7	15	1	5	21	5	18	35	43	30	Bacteria	Actinobacteriota	Actinobacteria	Streptomycetales	Streptomycetaceae	Streptomyces	Streptomyces_sulfonofaciens
OTU2563	0	1	1	5	1	2	0	0	0	0	0	0	1	0	0	Bacteria	Myxococcota	Myxococcia	Myxococcales	Myxococcaceae	Myxococcaceae	Myxococcaceae
OTU2564	1	0	1	9	11	0	0	0	0	0	0	1	0	0	0	Bacteria	Gemmatimonadota	Gemmatimonadetes	Gemmatimonadales	Gemmatimonadaceae	Gemmatimonas	Gemmatimonas
OTU2565	6	3	2	36	7	0	37	3	4	3	0	0	2	4	13	Bacteria	Actinobacteriota	Actinobacteria	Frankiales	Frankiales	Frankiales	Frankiales
OTU2566	2	2	0	2	5	0	1	0	0	2	2	2	2	0	0	Bacteria	Cyanobacteria	Sericytochromatia	Sericytochromatia	Sericytochromatia	Sericytochromatia	Sericytochromatia
OTU2567	3	4	0	0	0	0	0	0	0	1	0	0	1	1	5	Bacteria	Armatimonadota	Fimbriimonadia	Fimbriimonadales	Fimbriimonadaceae	Fimbriimonadaceae	Fimbriimonadaceae
OTU2568	0	0	2	0	0	0	0	0	1	4	3	7	0	1	2	Bacteria	Cyanobacteria	Vampirivibrionia	Obscuribacterales	Obscuribacteraceae	Obscuribacteraceae	Obscuribacteraceae
OTU2569	0	0	4	1	3	0	1	0	0	1	0	2	0	1	9	Bacteria	Bdellovibrionota	Bdellovibrionia	Bdellovibrionales	Bdellovibrionaceae	Bdellovibrio	Bdellovibrio
OTU257	2	1	0	0	2	3	5	22	99	2	5	2	9	9	4	Bacteria	Proteobacteria	Alphaproteobacteria	Rhizobiales	Beijerinckiaceae	Roseiarcus	Roseiarcus
OTU2570	1	0	2	0	4	1	0	0	0	5	1	1	0	2	1	Bacteria	Bdellovibrionota	Bdellovibrionia	Bdellovibrionales	Bdellovibrionaceae	OM27_clade	OM27_clade
OTU2571	1	0	1	1	1	0	0	0	0	0	1	0	1	5	2	Bacteria	Abditibacteriota	Abditibacteria	Abditibacteriales	Abditibacteriaceae	Abditibacterium	Abditibacterium
OTU2572	10	0	0	0	0	0	0	0	0	0	0	0	0	0	0	Bacteria	Planctomycetota	Phycisphaerae	Phycisphaerales	Phycisphaeraceae	SM1A02	SM1A02_metagenome
OTU2573	0	0	0	0	0	1	0	0	0	6	1	7	2	0	0	Bacteria	Chloroflexi	Anaerolineae	SBR1031	A4b	OLB13	OLB13
OTU2574	2	3	7	0	1	10	0	0	0	5	1	4	5	1	1	Bacteria	Proteobacteria	Gammaproteobacteria	Salinisphaerales	Solimonadaceae	Panacagrimonas	Panacagrimonas
OTU2575	0	10	1	1	0	2	0	0	0	1	1	0	1	1	0	Bacteria	Acidobacteriota	Acidobacteriae	Solibacterales	Solibacteraceae	Candidatus_Solibacter	Candidatus_Solibacter
OTU2576	2	2	0	3	1	1	0	0	0	10	0	4	0	1	0	Bacteria	Verrucomicrobiota	Verrucomicrobiae	Chthoniobacterales	Chthoniobacteraceae	Chthoniobacter	Chthoniobacter_metagenome
OTU2577	5	0	0	0	2	0	3	0	0	1	0	6	2	0	0	Bacteria	Bacteroidota	Bacteroidia	Bacteroidales	Rikenellaceae	Alistipes	Alistipes_shahii
OTU2578	0	0	5	1	0	1	0	0	12	0	2	2	7	3	9	Bacteria	Bdellovibrionota	Oligoflexia	0319-6G20	0319-6G20	0319-6G20	0319-6G20
OTU2579	3	0	4	0	0	1	0	0	1	0	3	1	0	0	21	Bacteria	Elusimicrobiota	Lineage_IIb	Lineage_IIb	Lineage_IIb	Lineage_IIb	Lineage_IIb
OTU258	74	44	80	36	37	50	3	0	2	64	62	7	50	50	41	Bacteria	Verrucomicrobiota	Verrucomicrobiae	Chthoniobacterales	Chthoniobacteraceae	Candidatus_Udaeobacter	Candidatus_Udaeobacter
OTU2580	2	0	0	1	0	3	1	0	0	1	0	3	2	1	0	Bacteria	Cyanobacteria	Vampirivibrionia	Vampirovibrionales	Vampirovibrionaceae	Vampirovibrionaceae	Vampirovibrionaceae
OTU2581	0	0	2	0	0	1	1	0	1	0	0	1	2	4	25	Bacteria	Myxococcota	bacteriap25	bacteriap25	bacteriap25	bacteriap25	bacteriap25
OTU2582	2	9	9	1	3	19	0	1	0	6	4	1	1	4	0	Bacteria	Acidobacteriota	Vicinamibacteria	Vicinamibacterales	Vicinamibacterales	Vicinamibacterales	Vicinamibacterales
OTU2583	15	12	14	8	7	2	3	4	2	3	6	4	3	7	4	Bacteria	Actinobacteriota	Thermoleophilia	Solirubrobacterales	67-14	67-14	67-14
OTU2584	0	1	0	0	0	5	0	0	1	0	0	0	2	1	0	Bacteria	Myxococcota	Polyangia	Haliangiales	Haliangiaceae	Haliangium	Haliangium
OTU2585	0	0	0	0	3	0	0	2	3	4	2	0	2	2	0	Bacteria	Chloroflexi	JG30-KF-CM66	JG30-KF-CM66	JG30-KF-CM66	JG30-KF-CM66	JG30-KF-CM66_metagenome
OTU2586	1	2	0	0	0	3	0	1	1	8	14	2	1	0	1	Bacteria	Latescibacterota	Latescibacterota	Latescibacterota	Latescibacterota	Latescibacterota	Latescibacterota
OTU2587	10	2	7	4	15	0	1	0	2	4	8	0	1	5	7	Bacteria	Firmicutes	Bacilli	Paenibacillales	Paenibacillaceae	Paenibacillus	Paenibacillus_odorifer
OTU2588	0	4	0	0	0	2	0	0	0	2	1	1	0	2	3	Bacteria	Bacteroidota	Bacteroidia	Chitinophagales	Saprospiraceae	Saprospiraceae	Saprospiraceae
OTU2589	7	8	3	5	7	3	41	20	19	4	7	2	11	17	8	Bacteria	Actinobacteriota	Actinobacteria	Micrococcales	Microbacteriaceae	Microbacteriaceae	Microbacteriaceae
OTU259	0	0	0	0	4	0	37	34	78	2	1	0	1	2	4	Bacteria	Chloroflexi	Ktedonobacteria	B12-WMSP1	B12-WMSP1	B12-WMSP1	B12-WMSP1
OTU2590	5	7	8	16	15	4	1	1	0	4	7	3	15	7	10	Bacteria	Armatimonadota	Fimbriimonadia	Fimbriimonadales	Fimbriimonadaceae	Fimbriimonadaceae	Fimbriimonadaceae
OTU2591	0	0	1	1	0	0	0	0	0	0	0	0	0	2	8	Bacteria	Chloroflexi	AD3	AD3	AD3	AD3	AD3
OTU2592	11	6	5	3	0	1	0	0	0	0	0	2	0	1	0	Bacteria	Bacteroidota	Rhodothermia	Rhodothermales	Rhodothermaceae	Rhodothermaceae	Rhodothermaceae
OTU2593	0	11	0	0	0	0	0	0	0	0	0	0	0	0	3	Bacteria	Cyanobacteria	Cyanobacteriia	Leptolyngbyales	Leptolyngbyaceae	Phormidesmis_ANT.L52.6	Phormidesmis_ANT.L52.6
OTU2594	0	0	0	0	0	0	12	0	2	1	0	0	0	0	0	Bacteria	Unknown	Unknown	Unknown	Unknown	Unknown	Unknown
OTU2595	11	0	0	0	0	0	0	0	0	1	0	0	0	0	0	Bacteria	Patescibacteria	Parcubacteria	Parcubacteria	Parcubacteria	Parcubacteria	Parcubacteria
OTU2596	1	3	0	2	1	1	1	0	0	0	1	0	0	3	0	Bacteria	Bdellovibrionota	Oligoflexia	0319-6G20	0319-6G20	0319-6G20	0319-6G20
OTU2597	1	0	0	3	3	2	1	1	10	11	1	7	3	1	1	Bacteria	Firmicutes	Bacilli	Paenibacillales	Paenibacillaceae	Paenibacillus	Paenibacillus_mucilaginosus
OTU2598	1	0	0	0	0	0	13	2	3	3	0	2	0	2	1	Bacteria	Firmicutes	Bacilli	Paenibacillales	Paenibacillaceae	Paenibacillaceae	Paenibacillaceae
OTU2599	2	0	4	1	0	3	0	0	0	0	0	1	0	0	1	Bacteria	Proteobacteria	Alphaproteobacteria	Caulobacterales	Hyphomonadaceae	SWB02	SWB02_metagenome
OTU26	121	77	27	12	164	0	192	0	0	92	12	49	166	112	55	Bacteria	Firmicutes	Clostridia	Monoglobales	Monoglobaceae	Monoglobus	Monoglobus
OTU260	34	15	23	17	19	69	3	1	1	33	61	41	12	11	9	Bacteria	Verrucomicrobiota	Verrucomicrobiae	Pedosphaerales	Pedosphaeraceae	Pedosphaeraceae	Pedosphaeraceae
OTU2600	0	0	0	0	6	5	0	0	1	0	0	0	0	0	0	Bacteria	Patescibacteria	Saccharimonadia	Saccharimonadales	Saccharimonadaceae	TM7x	TM7x
OTU2601	0	0	0	0	0	12	0	0	0	1	1	1	0	0	0	Bacteria	Patescibacteria	Parcubacteria	Candidatus_Adlerbacteria	Candidatus_Adlerbacteria	Candidatus_Adlerbacteria	Candidatus_Adlerbacteria
OTU2602	0	0	0	0	0	0	0	0	0	0	0	0	0	0	10	Bacteria	Patescibacteria	Saccharimonadia	Saccharimonadales	Saccharimonadales	Saccharimonadales	Saccharimonadales
OTU2603	0	0	0	0	6	0	0	0	0	1	10	0	1	1	0	Bacteria	Verrucomicrobiota	Verrucomicrobiae	Pedosphaerales	Pedosphaeraceae	Pedosphaeraceae	Pedosphaeraceae
OTU2604	0	0	1	1	1	1	25	1	9	0	1	1	1	1	10	Bacteria	Firmicutes	Bacilli	Alicyclobacillales	Alicyclobacillaceae	Tumebacillus	Tumebacillus
OTU2605	0	0	0	0	0	0	0	0	14	0	0	0	0	0	0	Bacteria	Proteobacteria	Gammaproteobacteria	Diplorickettsiales	Diplorickettsiaceae	Diplorickettsiaceae	Diplorickettsiaceae
OTU2606	0	3	1	0	3	1	0	0	1	3	1	0	2	2	0	Bacteria	Bdellovibrionota	Bdellovibrionia	Bdellovibrionales	Bdellovibrionaceae	Bdellovibrio	Bdellovibrio
OTU2607	0	2	0	2	1	1	0	0	0	0	1	0	0	2	0	Bacteria	Proteobacteria	Alphaproteobacteria	Alphaproteobacteria	Alphaproteobacteria	Alphaproteobacteria	Alphaproteobacteria
OTU2608	0	9	1	3	1	1	0	0	1	11	0	4	2	9	0	Bacteria	Chloroflexi	Anaerolineae	Caldilineales	Caldilineaceae	Caldilineaceae	Caldilineaceae
OTU2609	0	0	0	1	2	1	0	0	4	11	2	0	1	0	0	Bacteria	Myxococcota	Polyangia	Haliangiales	Haliangiaceae	Haliangium	Haliangium_metagenome
OTU261	60	54	55	17	30	68	3	5	4	75	85	86	64	193	116	Bacteria	Acidobacteriota	Blastocatellia	Blastocatellales	Blastocatellaceae	JGI_0001001-H03	JGI_0001001-H03
OTU2610	1	1	8	4	4	0	10	10	3	1	0	1	3	2	11	Bacteria	Proteobacteria	Alphaproteobacteria	Elsterales	Elsterales	Elsterales	Elsterales
OTU2611	1	0	0	0	5	1	0	0	0	2	0	6	1	1	0	Bacteria	Unknown	Unknown	Unknown	Unknown	Unknown	Unknown
OTU2612	1	5	1	0	0	6	0	0	0	5	1	1	1	0	0	Bacteria	Patescibacteria	ABY1	Candidatus_Magasanikbacteria	Candidatus_Magasanikbacteria	Candidatus_Magasanikbacteria	Candidatus_Magasanikbacteria
OTU2613	0	6	1	0	2	4	1	0	1	3	4	0	3	1	0	Bacteria	Myxococcota	Polyangia	Haliangiales	Haliangiaceae	Haliangium	Haliangium
OTU2614	2	3	0	0	0	0	0	0	0	3	3	6	2	1	1	Bacteria	Unknown	Unknown	Unknown	Unknown	Unknown	Unknown
OTU2615	7	0	2	0	0	0	0	2	0	0	0	0	0	0	0	Bacteria	Cyanobacteria	Sericytochromatia	Sericytochromatia	Sericytochromatia	Sericytochromatia	Sericytochromatia
OTU2616	0	0	8	0	0	0	0	0	0	0	0	0	0	0	0	Bacteria	Bacteroidota	Bacteroidia	Sphingobacteriales	Sphingobacteriaceae	Mucilaginibacter	Mucilaginibacter
OTU2617	0	0	0	4	4	0	2	1	0	1	1	0	0	0	0	Bacteria	Proteobacteria	Alphaproteobacteria	Acetobacterales	Acetobacteraceae	Acetobacteraceae	Acetobacteraceae
OTU2618	2	0	3	1	4	2	0	1	0	0	1	0	3	4	6	Bacteria	WPS-2	WPS-2	WPS-2	WPS-2	WPS-2	WPS-2_metagenome
OTU2619	1	3	1	0	0	8	0	0	1	0	0	0	0	0	0	Bacteria	Elusimicrobiota	Lineage_IIa	Lineage_IIa	Lineage_IIa	Lineage_IIa	Lineage_IIa
OTU262	13	24	42	5	1	7	5	5	1	22	7	3	10	13	11	Bacteria	Acidobacteriota	Acidobacteriae	Solibacterales	Solibacteraceae	Candidatus_Solibacter	Candidatus_Solibacter
OTU2620	0	0	0	0	0	0	4	3	0	0	0	0	0	0	1	Bacteria	Chloroflexi	Ktedonobacteria	B12-WMSP1	B12-WMSP1	B12-WMSP1	B12-WMSP1
OTU2621	0	0	10	1	0	0	0	0	0	0	0	0	0	0	0	Bacteria	Proteobacteria	Alphaproteobacteria	Alphaproteobacteria	Alphaproteobacteria	Alphaproteobacteria	Alphaproteobacteria
OTU2622	0	0	5	1	2	4	0	1	0	5	4	4	6	5	2	Bacteria	Acidobacteriota	Vicinamibacteria	Vicinamibacterales	Vicinamibacterales	Vicinamibacterales	Vicinamibacterales
OTU2623	0	0	1	0	0	0	0	0	0	10	0	4	0	2	14	Bacteria	Patescibacteria	Saccharimonadia	Saccharimonadales	Saccharimonadales	Saccharimonadales	Saccharimonadales
OTU2624	0	0	0	0	0	0	0	0	0	5	5	1	0	1	0	Bacteria	Proteobacteria	Gammaproteobacteria	JG36-GS-52	JG36-GS-52	JG36-GS-52	JG36-GS-52
OTU2625	0	0	5	0	5	6	1	0	2	2	1	6	0	0	0	Bacteria	Bacteroidota	Bacteroidia	Chitinophagales	Saprospiraceae	Saprospiraceae	Saprospiraceae
OTU2626	0	0	0	0	1	2	18	0	0	0	2	0	0	0	0	Bacteria	Chloroflexi	Chloroflexi	Chloroflexi	Chloroflexi	Chloroflexi	Chloroflexi
OTU2627	0	0	0	0	2	1	0	0	0	0	9	0	1	0	0	Bacteria	Armatimonadota	Fimbriimonadia	Fimbriimonadales	Fimbriimonadales	Fimbriimonadales	Fimbriimonadales
OTU2628	0	0	0	0	0	0	0	0	0	1	0	0	1	0	7	Bacteria	Patescibacteria	Saccharimonadia	Saccharimonadales	WWH38	WWH38	WWH38
OTU2629	0	1	3	0	0	0	0	0	0	0	0	0	1	2	6	Bacteria	Proteobacteria	Alphaproteobacteria	Micavibrionales	Micavibrionales	Micavibrionales	Micavibrionales
OTU263	29	27	38	4	4	41	1	1	2	19	69	48	16	6	5	Bacteria	Verrucomicrobiota	Verrucomicrobiae	Opitutales	Opitutaceae	Lacunisphaera	Lacunisphaera_metagenome
OTU2630	0	0	0	0	0	1	0	0	5	0	3	0	0	0	0	Bacteria	Chloroflexi	Ktedonobacteria	Ktedonobacterales	JG30-KF-AS9	JG30-KF-AS9	JG30-KF-AS9
OTU2631	0	0	0	0	0	0	1	2	4	0	0	0	0	0	2	Bacteria	Actinobacteriota	Acidimicrobiia	Acidimicrobiia	Acidimicrobiia	Acidimicrobiia	Acidimicrobiia
OTU2632	0	0	0	0	3	4	12	0	3	2	1	1	2	0	1	Bacteria	Planctomycetota	Phycisphaerae	Tepidisphaerales	WD2101_soil_group	WD2101_soil_group	WD2101_soil_group
OTU2633	2	2	5	2	3	3	0	0	1	0	3	0	1	1	3	Bacteria	Proteobacteria	Alphaproteobacteria	Rhizobiales	Rhizobiales	Rhizobiales	Rhizobiales
OTU2634	0	0	9	0	0	0	0	0	0	0	0	0	0	0	0	Bacteria	Firmicutes	Bacilli	Paenibacillales	Paenibacillaceae	Paenibacillaceae	Paenibacillaceae
OTU2635	2	4	2	1	3	1	0	1	0	1	0	0	1	0	1	Bacteria	Acidobacteriota	Blastocatellia	DS-100	DS-100	DS-100	DS-100
OTU2636	1	0	3	6	3	5	0	0	0	0	1	0	0	6	16	Bacteria	Bacteroidota	Bacteroidia	Chitinophagales	Chitinophagaceae	Segetibacter	Segetibacter
OTU2637	0	0	0	0	1	5	0	0	0	5	4	5	1	0	0	Bacteria	Proteobacteria	Alphaproteobacteria	Rhodospirillales	Rhodospirillales	Rhodospirillales	Rhodospirillales
OTU2638	7	2	0	0	0	0	0	1	5	0	0	1	1	0	24	Bacteria	Chloroflexi	AD3	AD3	AD3	AD3	AD3
OTU2639	3	3	1	1	0	3	0	0	0	2	0	0	1	2	0	Bacteria	Proteobacteria	Alphaproteobacteria	Rhizobiales	Rhizobiales_Incertae_Sedis	Phreatobacter	Phreatobacter
OTU264	0	0	0	2	0	1	163	0	0	0	0	1	0	1	0	Bacteria	Firmicutes	Clostridia	Oscillospirales	Ruminococcaceae	Eubacterium_siraeum_group	Eubacterium_siraeum
OTU2640	1	2	4	2	0	1	0	0	0	2	1	0	2	0	1	Bacteria	Gemmatimonadota	Gemmatimonadetes	Gemmatimonadales	Gemmatimonadaceae	Gemmatimonadaceae	Gemmatimonadaceae
OTU2641	0	0	0	0	0	3	0	0	1	0	5	1	1	1	0	Bacteria	Unknown	Unknown	Unknown	Unknown	Unknown	Unknown
OTU2642	0	0	0	0	0	0	0	0	0	7	0	2	1	0	0	Bacteria	Proteobacteria	Gammaproteobacteria	Xanthomonadales	Rhodanobacteraceae	Rhodanobacteraceae	Rhodanobacteraceae
OTU2643	3	0	0	0	1	4	1	0	0	0	0	1	0	0	14	Bacteria	Bdellovibrionota	Bdellovibrionia	Bdellovibrionales	Bdellovibrionaceae	Bdellovibrio	Bdellovibrio_exovorus
OTU2644	0	1	0	5	0	0	1	2	0	0	0	0	1	2	1	Bacteria	Actinobacteriota	Acidimicrobiia	Microtrichales	Microtrichales	Microtrichales	Microtrichales
OTU2645	0	1	0	0	1	1	0	0	1	2	12	3	0	10	1	Bacteria	Chloroflexi	Chloroflexia	Thermomicrobiales	JG30-KF-CM45	JG30-KF-CM45	JG30-KF-CM45
OTU2646	7	0	0	0	0	0	0	0	0	0	1	0	0	0	0	Bacteria	Bacteroidota	Bacteroidia	Sphingobacteriales	AKYH767	AKYH767	AKYH767
OTU2647	1	0	5	2	0	1	1	0	0	0	0	0	0	0	3	Bacteria	Bdellovibrionota	Bdellovibrionia	Bdellovibrionales	Bdellovibrionaceae	Bdellovibrio	Bdellovibrio
OTU2648	0	1	4	0	0	3	3	0	0	2	0	5	1	4	0	Bacteria	Myxococcota	Polyangia	Polyangia	Polyangia	Polyangia	Polyangia
OTU2649	1	0	1	1	1	0	2	8	0	0	2	0	1	0	1	Bacteria	Firmicutes	Bacilli	Alicyclobacillales	Alicyclobacillaceae	Tumebacillus	Tumebacillus_avium
OTU265	36	70	55	11	26	156	7	7	5	154	88	117	21	18	10	Bacteria	Bacteroidota	Bacteroidia	Cytophagales	Microscillaceae	Chryseolinea	Chryseolinea
OTU2650	1	1	0	0	13	3	0	1	0	3	4	0	2	0	0	Bacteria	Proteobacteria	Gammaproteobacteria	Steroidobacterales	Steroidobacteraceae	Steroidobacter	Steroidobacter
OTU2651	1	4	1	2	9	1	0	0	0	3	1	0	0	4	3	Bacteria	Proteobacteria	Alphaproteobacteria	Sphingomonadales	Sphingomonadaceae	Rhizorhapis	Rhizorhapis
OTU2652	3	1	3	0	0	0	0	0	0	0	0	0	0	1	0	Bacteria	Cyanobacteria	Cyanobacteriia	Cyanobacteriales	Cyanobacteriales	Cyanobacteriales	Cyanobacteriales
OTU2653	0	1	8	1	0	0	0	0	0	0	0	0	0	0	0	Bacteria	Actinobacteriota	Acidimicrobiia	Microtrichales	Microtrichales	Microtrichales	Microtrichales
OTU2654	5	1	18	0	0	4	0	0	0	0	4	0	2	0	0	Bacteria	Verrucomicrobiota	Verrucomicrobiae	Pedosphaerales	Pedosphaeraceae	Pedosphaeraceae	Pedosphaeraceae
OTU2655	0	0	3	0	2	0	0	1	0	1	5	4	3	0	1	Bacteria	Chloroflexi	Anaerolineae	Anaerolineales	Anaerolineaceae	Anaerolineaceae	Anaerolineaceae_metagenome
OTU2656	4	9	6	0	1	0	0	0	0	0	0	0	2	2	0	Bacteria	Gemmatimonadota	Gemmatimonadetes	Gemmatimonadales	Gemmatimonadaceae	Gemmatimonas	Gemmatimonas
OTU2657	0	0	1	1	0	0	2	0	0	0	0	0	0	0	6	Bacteria	Acidobacteriota	Acidobacteriae	Subgroup_2	Subgroup_2	Subgroup_2	Subgroup_2
OTU2658	2	1	11	0	0	0	0	0	0	0	0	0	1	2	0	Bacteria	Bacteroidota	Bacteroidia	Sphingobacteriales	Sphingobacteriales	Sphingobacteriales	Sphingobacteriales
OTU2659	1	0	6	1	0	5	0	3	0	3	1	3	0	2	0	Bacteria	Myxococcota	Polyangia	Haliangiales	Haliangiaceae	Haliangium	Haliangium
OTU266	46	52	43	3	3	0	0	0	0	0	1	0	2	2	7	Bacteria	Chloroflexi	Chloroflexia	Chloroflexales	Roseiflexaceae	Roseiflexaceae	Roseiflexaceae
OTU2660	1	3	3	1	2	2	1	0	0	2	7	1	4	1	1	Bacteria	Myxococcota	Myxococcia	Myxococcales	Vulgatibacteraceae	Vulgatibacter	Vulgatibacter
OTU2661	0	3	0	2	0	7	1	0	0	0	1	0	0	1	0	Bacteria	Myxococcota	Polyangia	Polyangia	Polyangia	Polyangia	Polyangia
OTU2662	3	0	0	3	0	0	0	0	0	0	0	3	0	0	7	Bacteria	Chloroflexi	Ktedonobacteria	C0119	C0119	C0119	C0119
OTU2663	0	0	0	24	0	1	0	0	0	1	0	1	0	0	0	Bacteria	Firmicutes	Bacilli	Mycoplasmatales	Mycoplasmataceae	Ureaplasma	Ureaplasma_parvum
OTU2664	2	17	2	3	0	1	0	0	2	0	3	1	0	6	0	Bacteria	Myxococcota	Polyangia	Haliangiales	Haliangiaceae	Haliangium	Haliangium
OTU2665	0	4	0	0	2	0	0	1	0	9	5	0	1	1	0	Bacteria	Proteobacteria	Alphaproteobacteria	Rickettsiales	Rickettsiaceae	Rickettsiaceae	Rickettsiaceae
OTU2666	0	0	0	1	5	0	0	1	4	5	5	2	1	3	44	Bacteria	Chloroflexi	Ktedonobacteria	Ktedonobacterales	Ktedonobacteraceae	Thermosporothrix	Thermosporothrix
OTU2667	13	19	14	2	0	0	0	0	0	0	0	0	0	4	1	Bacteria	Myxococcota	Polyangia	Polyangiales	Polyangiales	Polyangiales	Polyangiales
OTU2668	0	3	0	1	3	4	0	1	0	1	0	0	0	4	2	Bacteria	Bdellovibrionota	Oligoflexia	0319-6G20	0319-6G20	0319-6G20	marine_metagenome
OTU2669	4	6	14	4	9	10	0	0	1	23	15	4	6	7	2	Bacteria	Verrucomicrobiota	Verrucomicrobiae	Pedosphaerales	Pedosphaeraceae	Ellin517	Ellin517
OTU267	8	15	74	2	19	3	5	2	1	4	12	9	9	16	93	Bacteria	Chloroflexi	Ktedonobacteria	C0119	C0119	C0119	C0119
OTU2670	7	1	1	0	8	2	0	0	0	3	0	2	1	5	63	Bacteria	Bacteroidota	Bacteroidia	Chitinophagales	Chitinophagaceae	Ferruginibacter	Ferruginibacter
OTU2671	0	0	0	0	0	0	0	0	0	0	0	0	0	0	10	Bacteria	Unknown	Unknown	Unknown	Unknown	Unknown	Unknown
OTU2672	0	0	0	0	3	0	0	0	0	0	2	0	0	0	5	Bacteria	Proteobacteria	Alphaproteobacteria	Tistrellales	Geminicoccaceae	Candidatus_Alysiosphaera	Candidatus_Alysiosphaera
OTU2673	0	0	0	2	0	0	0	0	0	0	0	0	1	4	9	Bacteria	Gemmatimonadota	Gemmatimonadetes	Gemmatimonadales	Gemmatimonadaceae	Gemmatimonadaceae	Gemmatimonadaceae
OTU2674	0	0	0	1	1	1	1	1	1	0	2	0	7	2	2	Bacteria	Proteobacteria	Gammaproteobacteria	Xanthomonadales	Xanthomonadaceae	Xanthomonadaceae	Xanthomonadaceae
OTU2675	0	1	3	1	2	5	0	0	0	1	0	2	0	1	1	Bacteria	Gemmatimonadota	Longimicrobia	Longimicrobiales	Longimicrobiaceae	Longimicrobiaceae	Longimicrobiaceae
OTU2676	5	5	1	0	1	0	0	0	1	4	1	0	8	3	0	Bacteria	Actinobacteriota	Actinobacteria	Micromonosporales	Micromonosporaceae	Micromonosporaceae	Micromonosporaceae_metagenome
OTU2677	0	0	4	4	3	0	0	0	0	1	0	0	1	5	13	Bacteria	Bacteroidota	Bacteroidia	Chitinophagales	Chitinophagaceae	Flavisolibacter	Flavisolibacter
OTU2678	0	0	0	1	0	0	0	0	0	0	6	0	0	0	0	Bacteria	Chloroflexi	Anaerolineae	RBG-13-54-9	RBG-13-54-9	RBG-13-54-9	RBG-13-54-9
OTU2679	0	3	3	0	4	0	0	0	0	0	0	1	5	7	7	Bacteria	Myxococcota	Polyangia	Polyangia	Polyangia	Polyangia	Polyangia
OTU268	0	0	0	0	8	6	3	5	2	11	90	1	4	2	4	Bacteria	Proteobacteria	Alphaproteobacteria	Caulobacterales	Parvularculaceae	Amphiplicatus	Amphiplicatus
OTU2680	0	0	0	1	1	0	0	0	0	4	3	0	1	0	0	Bacteria	Verrucomicrobiota	Verrucomicrobiae	Pedosphaerales	Pedosphaeraceae	Pedosphaeraceae	Pedosphaeraceae
OTU2681	0	0	0	0	1	0	0	0	0	3	5	2	0	0	0	Bacteria	Patescibacteria	Parcubacteria	Parcubacteria	Parcubacteria	Parcubacteria	Parcubacteria
OTU2682	0	1	1	0	0	4	0	0	0	3	3	0	0	1	1	Bacteria	Actinobacteriota	Thermoleophilia	Solirubrobacterales	Solirubrobacteraceae	Solirubrobacteraceae	Solirubrobacteraceae
OTU2683	0	0	0	0	0	3	0	0	1	1	3	0	1	5	1	Bacteria	Bdellovibrionota	Oligoflexia	0319-6G20	0319-6G20	0319-6G20	0319-6G20
OTU2684	0	0	0	0	0	0	2	1	14	0	0	0	0	0	3	Bacteria	Acidobacteriota	Acidobacteriae	Subgroup_2	Subgroup_2	Subgroup_2	Subgroup_2
OTU2685	0	0	0	0	1	0	4	1	4	0	1	1	3	0	3	Bacteria	Firmicutes	Bacilli	Alicyclobacillales	Alicyclobacillaceae	Alicyclobacillus	Alicyclobacillus
OTU2686	40	13	8	5	8	3	1	2	2	13	10	27	16	8	7	Bacteria	Myxococcota	Myxococcia	Myxococcales	Myxococcaceae	Myxococcus	Myxococcus
OTU2687	0	0	0	0	0	0	1	0	0	1	12	0	0	2	4	Bacteria	Proteobacteria	Alphaproteobacteria	Alphaproteobacteria	Alphaproteobacteria	Alphaproteobacteria	Alphaproteobacteria
OTU2688	1	0	0	4	1	3	0	0	0	1	2	1	0	0	0	Bacteria	Acidobacteriota	Vicinamibacteria	Vicinamibacterales	Vicinamibacterales	Vicinamibacterales	Vicinamibacterales
OTU2689	1	2	1	1	3	8	2	0	0	0	2	2	1	1	0	Bacteria	Acidobacteriota	Vicinamibacteria	Vicinamibacterales	Vicinamibacterales	Vicinamibacterales	Vicinamibacterales
OTU269	61	52	54	23	25	81	11	4	9	96	79	45	49	32	37	Bacteria	Acidobacteriota	Vicinamibacteria	Vicinamibacterales	Vicinamibacteraceae	Vicinamibacteraceae	Vicinamibacteraceae_metagenome
OTU2690	10	0	0	2	0	0	0	0	0	0	0	0	1	0	2	Bacteria	Acidobacteriota	Vicinamibacteria	Vicinamibacterales	Vicinamibacterales	Vicinamibacterales	Vicinamibacterales
OTU2691	8	0	0	0	0	2	0	0	0	0	0	0	0	1	2	Bacteria	Bacteroidota	Bacteroidia	Flavobacteriales	Flavobacteriaceae	Flavobacterium	Flavobacterium
OTU2692	0	2	2	2	0	0	0	0	0	0	0	0	5	6	3	Bacteria	Actinobacteriota	Coriobacteriia	Coriobacteriales	Eggerthellaceae	Adlercreutzia	Adlercreutzia_equolifaciens
OTU2693	12	1	3	2	0	1	0	0	0	0	0	2	2	0	0	Bacteria	Firmicutes	Bacilli	Bacilli	Bacilli	Bacilli	Bacilli
OTU2694	0	0	0	0	3	3	0	2	0	1	0	0	2	2	1	Bacteria	Patescibacteria	Saccharimonadia	Saccharimonadales	LWQ8	LWQ8	LWQ8
OTU2695	0	0	0	0	0	0	0	0	0	9	1	1	0	0	0	Bacteria	Patescibacteria	Parcubacteria	GWA2-38-13b	GWA2-38-13b	GWA2-38-13b	GWA2-38-13b
OTU2696	1	0	6	0	0	0	0	0	0	1	0	2	0	0	5	Bacteria	Bdellovibrionota	Bdellovibrionia	Bdellovibrionales	Bdellovibrionaceae	Bdellovibrio	Bdellovibrio
OTU2697	3	9	0	1	3	0	0	2	0	6	1	2	0	3	4	Bacteria	Chloroflexi	Chloroflexia	Thermomicrobiales	AKYG1722	AKYG1722	AKYG1722
OTU2698	1	3	1	1	3	4	0	0	0	1	2	1	0	0	1	Bacteria	Proteobacteria	Alphaproteobacteria	Rhizobiales	Rhizobiales	Rhizobiales	Rhizobiales
OTU2699	0	0	0	0	0	5	1	2	0	0	5	0	2	0	0	Bacteria	Proteobacteria	Gammaproteobacteria	Burkholderiales	Alcaligenaceae	Candidimonas	Candidimonas
OTU27	0	0	0	0	9	1	128	270	822	5	2	6	7	5	3	Bacteria	Chloroflexi	Ktedonobacteria	Ktedonobacterales	Ktedonobacteraceae	1921-2	1921-2
OTU270	0	0	0	0	0	1	162	53	14	0	0	3	0	2	4	Bacteria	Chloroflexi	Ktedonobacteria	Ktedonobacterales	Ktedonobacteraceae	Ktedonobacteraceae	Ktedonobacteraceae
OTU2700	0	3	1	0	4	2	1	0	1	7	1	0	0	0	1	Bacteria	Proteobacteria	Alphaproteobacteria	Sphingomonadales	Sphingomonadaceae	Sphingomonas	Sphingomonas
OTU2701	0	7	0	0	0	0	0	0	0	0	0	2	0	1	0	Bacteria	Cyanobacteria	Sericytochromatia	Sericytochromatia	Sericytochromatia	Sericytochromatia	Sericytochromatia
OTU2702	0	0	2	1	0	1	0	3	0	1	0	0	0	0	19	Bacteria	Proteobacteria	Gammaproteobacteria	Gammaproteobacteria	Gammaproteobacteria	Gammaproteobacteria	Gammaproteobacteria
OTU2703	1	0	4	2	1	0	0	0	0	0	2	3	0	0	0	Bacteria	Unknown	Unknown	Unknown	Unknown	Unknown	Unknown
OTU2704	0	0	1	0	0	0	0	0	3	0	0	0	0	0	6	Bacteria	Proteobacteria	Alphaproteobacteria	Alphaproteobacteria	Alphaproteobacteria	Alphaproteobacteria	Alphaproteobacteria
OTU2705	2	0	5	0	0	0	0	0	0	0	0	0	2	0	0	Bacteria	Chloroflexi	Chloroflexi	Chloroflexi	Chloroflexi	Chloroflexi	Chloroflexi
OTU2706	0	3	3	0	1	0	3	1	2	4	0	4	3	0	0	Bacteria	Bacteroidota	Bacteroidota	Bacteroidota	Bacteroidota	Bacteroidota	Bacteroidota
OTU2707	1	5	15	2	1	3	0	0	0	1	1	2	4	4	4	Bacteria	Gemmatimonadota	Gemmatimonadetes	Gemmatimonadales	Gemmatimonadaceae	Gemmatimonadaceae	Gemmatimonadetes_bacterium
OTU2708	0	0	0	0	0	0	0	1	0	0	0	1	0	1	6	Bacteria	Cyanobacteria	Vampirivibrionia	Obscuribacterales	Obscuribacteraceae	Obscuribacteraceae	Obscuribacteraceae
OTU2709	0	0	1	2	1	1	0	0	0	3	3	0	0	2	8	Bacteria	Chloroflexi	Chloroflexia	Chloroflexales	Chloroflexaceae	FFCH7168	FFCH7168
OTU271	0	1	9	1	1	3	133	0	100	5	1	1	3	4	1	Bacteria	Bacteroidota	Bacteroidia	Chitinophagales	Chitinophagaceae	Chitinophagaceae	Chitinophagaceae
OTU2710	1	1	1	1	0	3	1	0	0	1	8	0	0	1	3	Bacteria	Bdellovibrionota	Oligoflexia	0319-6G20	0319-6G20	0319-6G20	0319-6G20
OTU2711	0	1	7	0	0	0	0	0	0	0	0	0	0	0	0	Bacteria	Dependentiae	Babeliae	Babeliales	Babeliales	Babeliales	Babeliales
OTU2712	1	1	0	0	0	0	0	0	0	0	1	2	0	5	11	Bacteria	Acidobacteriota	Vicinamibacteria	Vicinamibacterales	Vicinamibacterales	Vicinamibacterales	Vicinamibacterales
OTU2713	1	1	4	1	1	0	1	0	0	0	0	0	1	0	4	Bacteria	Actinobacteriota	Actinobacteria	Pseudonocardiales	Pseudonocardiaceae	Pseudonocardia	Pseudonocardia
OTU2714	3	2	1	0	0	0	0	0	2	2	3	2	6	1	0	Bacteria	Desulfobacterota	Desulfobacterota	Desulfobacterota	Desulfobacterota	Desulfobacterota	Desulfobacterota
OTU2715	1	0	0	0	1	2	0	0	0	1	0	0	14	0	1	Archaea	Nanoarchaeota	Nanoarchaeia	Woesearchaeales	Woesearchaeales	Woesearchaeales	Woesearchaeales
OTU2716	0	1	9	0	0	0	0	0	0	0	0	0	1	0	2	Bacteria	Proteobacteria	Alphaproteobacteria	Acetobacterales	Acetobacteraceae	Acidiphilium	Acidiphilium
OTU2717	7	1	1	0	2	0	0	0	0	3	0	0	1	2	7	Bacteria	Bacteroidota	Bacteroidia	Chitinophagales	Chitinophagaceae	Edaphobaculum	Edaphobaculum
OTU2718	3	1	13	0	0	0	0	0	0	0	0	0	0	6	1	Bacteria	Proteobacteria	Gammaproteobacteria	Burkholderiales	Comamonadaceae	Rubrivivax	Rubrivivax
OTU2719	5	6	0	0	1	1	0	0	0	2	2	2	2	5	3	Bacteria	Bacteroidota	Bacteroidia	Cytophagales	Cytophagales	Cytophagales	Cytophagales
OTU272	30	44	93	1	0	0	0	0	0	3	1	0	0	2	4	Bacteria	Bacteroidota	Bacteroidia	Cytophagales	Microscillaceae	Ohtaekwangia	Ohtaekwangia
OTU2720	0	1	2	2	0	0	0	0	0	7	2	3	0	2	1	Bacteria	Cyanobacteria	Sericytochromatia	Sericytochromatia	Sericytochromatia	Sericytochromatia	Sericytochromatia
OTU2721	0	0	0	0	1	1	0	0	0	1	9	0	0	0	0	Bacteria	Bdellovibrionota	Oligoflexia	0319-6G20	0319-6G20	0319-6G20	0319-6G20
OTU2722	8	0	0	0	0	0	0	0	0	0	1	0	3	0	0	Bacteria	Myxococcota	Polyangia	Blfdi19	Blfdi19	Blfdi19	Blfdi19
OTU2723	0	0	0	4	2	2	0	1	0	0	0	0	0	0	2	Bacteria	Myxococcota	Polyangia	Blfdi19	Blfdi19	Blfdi19	Blfdi19
OTU2724	0	0	13	0	0	0	0	0	0	0	0	0	0	1	1	Bacteria	Unknown	Unknown	Unknown	Unknown	Unknown	Unknown
OTU2725	66	17	19	37	63	12	3	7	2	13	7	8	36	20	9	Bacteria	Acidobacteriota	Acidobacteriae	Acidobacteriales	Acidobacteriaceae_(Subgroup_1)	Acidobacteriaceae_(Subgroup_1)	Acidobacteriaceae_(Subgroup_1)
OTU2726	1	1	0	0	0	2	0	0	9	0	0	0	0	5	0	Bacteria	Bacteroidota	Bacteroidia	Chitinophagales	Chitinophagaceae	Flaviaesturariibacter	Flaviaesturariibacter_sp.
OTU2727	12	0	6	1	0	1	0	0	1	3	1	1	7	0	0	Bacteria	Myxococcota	Polyangia	Haliangiales	Haliangiaceae	Haliangium	Haliangium
OTU2728	0	11	9	0	0	0	0	0	0	0	0	0	5	1	1	Bacteria	Chloroflexi	Chloroflexia	Chloroflexales	Roseiflexaceae	Roseiflexaceae	Roseiflexaceae
OTU2729	0	0	2	0	2	1	0	4	4	0	0	0	0	1	0	Bacteria	Proteobacteria	Alphaproteobacteria	Elsterales	Elsterales	Elsterales	Elsterales
OTU273	6	55	0	5	0	0	0	0	0	0	0	0	15	80	0	Bacteria	Firmicutes	Clostridia	Oscillospirales	Ruminococcaceae	Ruminococcus	Ruminococcus
OTU2730	15	1	0	0	3	1	0	0	0	1	0	0	0	1	0	Bacteria	Bacteroidota	Bacteroidia	Sphingobacteriales	NS11-12_marine_group	NS11-12_marine_group	NS11-12_marine_group_metagenome
OTU2731	0	0	1	0	0	0	0	0	0	0	0	0	0	0	8	Bacteria	Patescibacteria	Saccharimonadia	Saccharimonadales	Saccharimonadales	Saccharimonadales	Saccharimonadales
OTU2732	2	1	2	0	0	4	1	0	0	7	4	1	6	6	3	Bacteria	Unknown	Unknown	Unknown	Unknown	Unknown	Unknown
OTU2733	1	0	3	5	1	0	0	0	0	5	0	0	0	2	0	Bacteria	Bdellovibrionota	Oligoflexia	0319-6G20	0319-6G20	0319-6G20	0319-6G20
OTU2734	0	0	0	1	5	0	1	0	0	0	1	0	0	1	0	Bacteria	Unknown	Unknown	Unknown	Unknown	Unknown	Unknown
OTU2735	0	1	1	3	4	0	0	0	0	2	6	0	0	4	0	Bacteria	Proteobacteria	Gammaproteobacteria	Legionellales	Legionellaceae	Legionella	Legionella
OTU2736	0	0	0	0	0	1	0	0	1	3	3	3	2	0	1	Bacteria	Bacteroidota	Bacteroidia	Sphingobacteriales	AKYH767	AKYH767	AKYH767_metagenome
OTU2737	0	2	4	0	4	0	0	1	0	4	2	3	6	5	6	Bacteria	Myxococcota	Polyangia	Polyangiales	Polyangiaceae	Pajaroellobacter	Pajaroellobacter
OTU2738	4	0	19	6	0	0	0	0	0	0	0	0	0	0	4	Bacteria	Acidobacteriota	Thermoanaerobaculia	Thermoanaerobaculales	Thermoanaerobaculaceae	Subgroup_10	Acidobacteria_bacterium
OTU2739	0	0	0	0	1	0	0	0	0	0	0	0	0	0	7	Bacteria	Acidobacteriota	Blastocatellia	DS-100	DS-100	DS-100	DS-100
OTU274	0	0	0	0	2	0	59	50	46	6	7	4	10	7	4	Bacteria	Actinobacteriota	Acidimicrobiia	Acidimicrobiia	Acidimicrobiia	Acidimicrobiia	Acidimicrobiia
OTU2740	0	1	0	0	0	1	1	0	0	2	5	0	0	0	0	Bacteria	Bdellovibrionota	Oligoflexia	Oligoflexales	Oligoflexales	Oligoflexus	Oligoflexus
OTU2741	7	4	5	14	2	1	3	1	1	4	1	2	7	1	7	Bacteria	Acidobacteriota	Acidobacteriae	Solibacterales	Solibacteraceae	Candidatus_Solibacter	Candidatus_Solibacter
OTU2742	5	1	0	0	4	1	0	1	1	3	7	1	0	3	3	Bacteria	Myxococcota	Polyangia	Polyangia	Polyangia	Polyangia	Polyangia
OTU2743	1	6	9	3	4	3	2	0	2	5	2	0	6	4	7	Bacteria	Proteobacteria	Alphaproteobacteria	Rhizobiales	Xanthobacteraceae	Xanthobacteraceae	Xanthobacteraceae
OTU2744	0	1	9	0	4	4	0	0	0	0	0	0	0	1	0	Bacteria	Verrucomicrobiota	Verrucomicrobiae	Chthoniobacterales	Chthoniobacteraceae	Chthoniobacter	bacterium_Ellin506
OTU2745	0	4	0	5	0	0	0	0	0	2	0	1	1	2	1	Bacteria	Actinobacteriota	Actinobacteria	Propionibacteriales	Nocardioidaceae	Nocardioides	Nocardioides
OTU2746	0	3	3	2	0	4	0	0	0	0	1	7	2	0	0	Bacteria	Patescibacteria	Microgenomatia	Candidatus_Levybacteria	Candidatus_Levybacteria	Candidatus_Levybacteria	Candidatus_Levybacteria
OTU2747	0	3	0	0	0	0	0	0	1	1	2	1	0	1	1	Bacteria	Actinobacteriota	Acidimicrobiia	Acidimicrobiia	Acidimicrobiia	Acidimicrobiia	Acidimicrobiia
OTU2748	2	2	0	4	0	0	0	0	0	0	0	0	0	0	0	Bacteria	Myxococcota	Myxococcia	Myxococcales	27F-1492R	27F-1492R	27F-1492R
OTU2749	4	2	1	0	0	2	0	0	0	0	3	2	0	0	0	Bacteria	Patescibacteria	Microgenomatia	Candidatus_Pacebacteria	Candidatus_Pacebacteria	Candidatus_Pacebacteria	Candidatus_Pacebacteria
OTU275	10	54	23	17	8	2	3	5	2	18	22	18	14	36	46	Bacteria	Proteobacteria	Alphaproteobacteria	Acetobacterales	Acetobacteraceae	Acetobacteraceae	Acetobacteraceae
OTU2750	0	0	3	0	0	0	1	0	0	7	6	4	1	0	0	Bacteria	Patescibacteria	Saccharimonadia	Saccharimonadales	Saccharimonadales	Saccharimonadales	Saccharimonadales
OTU2751	0	6	12	1	1	0	1	0	0	3	7	5	1	2	1	Bacteria	Fibrobacterota	Fibrobacteria	Fibrobacterales	Fibrobacteraceae	possible_genus_04	possible_genus_04
OTU2752	0	3	2	0	5	0	0	0	0	1	0	0	1	6	2	Bacteria	Gemmatimonadota	Gemmatimonadetes	Gemmatimonadales	Gemmatimonadaceae	Roseisolibacter	Roseisolibacter
OTU2753	4	0	0	0	0	0	0	0	0	0	0	0	0	1	4	Bacteria	Cyanobacteria	Cyanobacteriia	Chloroplast	Chloroplast	Chloroplast	Chloroplast
OTU2754	2	1	3	2	4	1	2	2	2	1	0	0	2	4	10	Bacteria	Acidobacteriota	Acidobacteriae	Solibacterales	Solibacteraceae	Candidatus_Solibacter	Candidatus_Solibacter
OTU2755	2	3	3	1	3	0	0	0	0	0	0	0	2	0	0	Bacteria	Bacteroidota	Bacteroidia	Sphingobacteriales	Sphingobacteriaceae	Sphingobacteriaceae	Sphingobacteriaceae_metagenome
OTU2756	0	0	3	2	8	9	1	0	0	1	0	2	0	2	0	Bacteria	Elusimicrobiota	Lineage_IIa	Lineage_IIa	Lineage_IIa	Lineage_IIa	Lineage_IIa
OTU2757	0	1	0	0	2	0	2	0	0	1	0	0	0	4	0	Bacteria	Actinobacteriota	Thermoleophilia	Solirubrobacterales	Solirubrobacterales	Solirubrobacterales	Solirubrobacterales
OTU2758	6	3	7	2	6	9	1	2	1	7	6	3	1	5	6	Bacteria	Acidobacteriota	Holophagae	Subgroup_7	Subgroup_7	Subgroup_7	Subgroup_7
OTU2759	2	2	1	2	0	3	2	0	1	3	0	0	3	0	0	Bacteria	Chloroflexi	TK10	TK10	TK10	TK10	TK10_metagenome
OTU276	7	6	50	1	2	1	0	0	1	7	10	3	5	27	14	Bacteria	Proteobacteria	Alphaproteobacteria	Rhizobiales	Rhizobiales_Incertae_Sedis	Nordella	Nordella
OTU2760	1	5	4	8	2	5	0	1	1	2	10	4	2	2	0	Bacteria	Chloroflexi	Anaerolineae	RBG-13-54-9	RBG-13-54-9	RBG-13-54-9	RBG-13-54-9
OTU2761	0	0	0	0	0	0	0	0	0	0	0	0	0	0	7	Bacteria	Cyanobacteria	Cyanobacteriia	Chloroplast	Chloroplast	Chloroplast	Chloroplast
OTU2762	0	12	0	0	0	0	0	0	0	0	0	0	0	0	0	Bacteria	Unknown	Unknown	Unknown	Unknown	Unknown	Unknown
OTU2763	3	0	2	0	0	0	0	0	0	1	0	0	1	0	3	Bacteria	Chloroflexi	Chloroflexia	Chloroflexales	Roseiflexaceae	Roseiflexaceae	Roseiflexaceae
OTU2764	1	2	12	8	4	3	1	11	0	1	0	2	3	6	1	Bacteria	Proteobacteria	Alphaproteobacteria	Rhodospirillales	Rhodospirillales	Rhodospirillales	Rhodospirillales
OTU2765	0	0	0	0	1	3	0	0	0	3	3	10	2	0	1	Bacteria	Proteobacteria	Alphaproteobacteria	Rickettsiales	Rickettsiales	Rickettsiales	Rickettsiales
OTU2766	5	2	1	2	0	0	0	1	0	0	0	0	1	0	8	Bacteria	Myxococcota	Myxococcia	Myxococcales	Anaeromyxobacteraceae	Anaeromyxobacter	Anaeromyxobacter
OTU2767	1	4	0	0	0	4	1	0	0	0	0	0	0	0	1	Bacteria	Myxococcota	Polyangia	Polyangiales	BIrii41	BIrii41	BIrii41
OTU2768	0	0	8	0	0	2	0	0	0	0	1	0	0	0	1	Bacteria	Proteobacteria	Gammaproteobacteria	PLTA13	PLTA13	PLTA13	PLTA13_metagenome
OTU2769	1	0	0	1	5	6	0	0	1	2	0	0	1	2	0	Bacteria	Chloroflexi	Chloroflexia	Thermomicrobiales	JG30-KF-CM45	JG30-KF-CM45	JG30-KF-CM45
OTU277	0	0	0	0	4	3	24	137	5	6	12	6	4	8	2	Bacteria	Proteobacteria	Gammaproteobacteria	Diplorickettsiales	Diplorickettsiaceae	Diplorickettsiaceae	Diplorickettsiaceae
OTU2770	0	0	0	0	0	0	0	0	0	0	0	0	0	0	26	Bacteria	Chloroflexi	Ktedonobacteria	Ktedonobacterales	Ktedonobacteraceae	Ktedonobacteraceae	Ktedonobacteraceae
OTU2771	9	0	0	0	0	0	0	0	0	0	0	0	3	0	0	Bacteria	Bdellovibrionota	Oligoflexia	0319-6G20	0319-6G20	0319-6G20	0319-6G20
OTU2772	20	0	0	0	0	0	0	0	0	0	0	0	0	0	0	Bacteria	Bacteroidota	Bacteroidia	Cytophagales	Cytophagaceae	Siphonobacter	Siphonobacter
OTU2773	1	0	0	1	0	8	0	0	0	5	1	1	0	5	1	Bacteria	Planctomycetota	Phycisphaerae	Tepidisphaerales	WD2101_soil_group	WD2101_soil_group	WD2101_soil_group
OTU2774	0	4	11	0	4	0	0	0	1	2	1	0	0	0	3	Bacteria	Proteobacteria	Alphaproteobacteria	Elsterales	Elsterales	Elsterales	Elsterales
OTU2775	0	1	4	4	0	0	0	0	0	1	0	3	5	1	5	Bacteria	Chloroflexi	TK10	TK10	TK10	TK10	bacterium_Ellin6519
OTU2776	2	0	1	0	1	5	0	0	0	13	1	2	11	3	0	Bacteria	Chloroflexi	Anaerolineae	Anaerolineales	Anaerolineaceae	Anaerolineaceae	Anaerolineaceae
OTU2777	0	0	0	0	0	0	0	0	0	0	7	0	0	1	0	Bacteria	Proteobacteria	Alphaproteobacteria	Paracaedibacterales	Paracaedibacteraceae	Paracaedibacteraceae	Paracaedibacteraceae_metagenome
OTU2778	0	10	1	3	0	0	0	0	0	2	0	0	0	1	0	Bacteria	Bdellovibrionota	Oligoflexia	0319-6G20	0319-6G20	0319-6G20	marine_metagenome
OTU2779	0	0	0	0	0	0	3	0	0	8	0	0	0	0	0	Bacteria	Firmicutes	Clostridia	Oscillospirales	Ruminococcaceae	Paludicola	Paludicola
OTU278	0	0	0	0	7	4	16	107	18	8	3	5	3	6	7	Bacteria	Proteobacteria	Alphaproteobacteria	Elsterales	Elsterales	Elsterales	Elsterales
OTU2780	0	2	4	0	1	1	0	0	0	0	4	0	0	0	1	Bacteria	Unknown	Unknown	Unknown	Unknown	Unknown	Unknown
OTU2781	0	0	0	0	0	0	0	0	0	0	0	3	6	0	0	Archaea	Nanoarchaeota	Nanoarchaeia	Woesearchaeales	Woesearchaeales	Woesearchaeales	Woesearchaeales
OTU2782	0	0	0	0	0	2	112	8	15	2	0	0	0	0	0	Bacteria	Chloroflexi	Ktedonobacteria	Ktedonobacterales	Ktedonobacteraceae	FCPS473	FCPS473
OTU2783	0	0	0	0	0	0	52	17	3	0	0	0	2	2	0	Bacteria	Patescibacteria	Saccharimonadia	Saccharimonadales	LWQ8	LWQ8	LWQ8
OTU2784	1	0	12	0	1	0	0	0	0	0	0	0	0	0	0	Bacteria	Verrucomicrobiota	Verrucomicrobiae	Verrucomicrobiales	Rubritaleaceae	Luteolibacter	Luteolibacter
OTU2785	1	3	2	3	0	4	0	0	0	0	3	0	1	4	1	Bacteria	Actinobacteriota	Acidimicrobiia	Acidimicrobiia	Acidimicrobiia	Acidimicrobiia	Acidimicrobiia
OTU2786	3	5	4	0	0	0	0	0	0	0	0	0	0	0	0	Bacteria	Patescibacteria	Parcubacteria	Candidatus_Azambacteria	Candidatus_Azambacteria	Candidatus_Azambacteria	Candidatus_Zambryskibacteria
OTU2787	0	0	0	0	0	0	0	0	0	0	6	2	0	0	0	Bacteria	Bdellovibrionota	Bdellovibrionia	Bdellovibrionales	Bdellovibrionaceae	Bdellovibrio	Bdellovibrio
OTU2788	2	1	10	0	7	0	0	0	0	1	0	1	0	1	0	Bacteria	Myxococcota	Polyangia	Blfdi19	Blfdi19	Blfdi19	Blfdi19
OTU2789	2	8	3	2	1	0	0	0	0	0	1	0	0	0	0	Bacteria	Proteobacteria	Alphaproteobacteria	Micavibrionales	Micavibrionales	Micavibrionales	Micavibrionales
OTU279	60	37	27	13	21	3	3	1	6	7	6	1	18	16	22	Bacteria	Actinobacteriota	Thermoleophilia	Gaiellales	Gaiellales	Gaiellales	bacterium_Ellin6517
OTU2790	3	1	1	1	0	2	0	0	0	1	1	1	2	4	19	Bacteria	Patescibacteria	Saccharimonadia	Saccharimonadales	LWQ8	LWQ8	LWQ8
OTU2791	2	0	0	2	0	0	0	0	1	0	5	0	1	0	2	Bacteria	Actinobacteriota	Actinobacteria	Corynebacteriales	Mycobacteriaceae	Mycobacterium	Mycobacterium
OTU2792	0	8	0	2	3	39	2	0	0	13	4	2	1	3	1	Bacteria	Acidobacteriota	Acidobacteriae	Acidobacteriae	Acidobacteriae	Paludibaculum	Paludibaculum_metagenome
OTU2793	2	0	6	1	0	2	1	2	0	1	7	4	2	2	5	Bacteria	Bacteroidota	Bacteroidia	Chitinophagales	37-13	37-13	37-13
OTU2794	4	3	0	0	0	0	0	0	0	0	0	0	0	2	0	Bacteria	Myxococcota	Polyangia	Haliangiales	Haliangiaceae	Haliangium	Haliangium
OTU2795	2	3	10	4	0	0	2	5	20	1	1	0	2	4	11	Bacteria	Proteobacteria	Gammaproteobacteria	Xanthomonadales	Rhodanobacteraceae	Rhodanobacter	Rhodanobacter
OTU2796	0	0	0	1	0	0	0	0	0	1	0	0	0	0	19	Bacteria	Chloroflexi	Ktedonobacteria	Ktedonobacterales	Ktedonobacteraceae	Ktedonobacteraceae	Ktedonobacteraceae
OTU2797	0	2	0	0	0	1	0	0	0	5	0	1	0	0	0	Bacteria	Bdellovibrionota	Bdellovibrionia	Bacteriovoracales	Bacteriovoracaceae	Peredibacter	Peredibacter
[truncated: 4,758 more rows]

## Sheet: Network table
SourceNode	TargetNode	Weight	Phylum.x	Class.x	Order.x	Family.x	Genus.x	Species.x	Phylum.y	Class.y	Order.y	Family.y	Genus.y	Species.y
DT02	DT19	0.0570949	Patescibacteria	Parcubacteria	Adlerbacteria	DT02	DT02	DT02	Patescibacteria	Parcubacteria	Nomurabacteria	DT19	DT19	DT19
DT02	OTU1339	-0.0352181	Patescibacteria	Parcubacteria	Adlerbacteria	DT02	DT02	DT02	Acidobacteriota	Blastocatellia	Pyrinomonadales	Pyrinomonadaceae	RB41	RB41
DT02	OTU1654	0.0370809	Patescibacteria	Parcubacteria	Adlerbacteria	DT02	DT02	DT02	Gemmatimonadota	Gemmatimonadetes	Gemmatimonadales	Gemmatimonadaceae	Roseisolibacter	Roseisolibacter
DT02	OTU2488	0.00927827	Patescibacteria	Parcubacteria	Adlerbacteria	DT02	DT02	DT02	Gemmatimonadota	Gemmatimonadetes	Gemmatimonadales	Gemmatimonadaceae	Gemmatimonadaceae	Gemmatimonadaceae
DT02	OTU2527	-0.309148	Patescibacteria	Parcubacteria	Adlerbacteria	DT02	DT02	DT02	Actinobacteriota	Thermoleophilia	Solirubrobacterales	Solirubrobacteraceae	Conexibacter	Conexibacter
DT02	OTU2688	0.0955535	Patescibacteria	Parcubacteria	Adlerbacteria	DT02	DT02	DT02	Acidobacteriota	Vicinamibacteria	Vicinamibacterales	Vicinamibacterales	Vicinamibacterales	Vicinamibacterales
DT02	OTU2951	0.0125409	Patescibacteria	Parcubacteria	Adlerbacteria	DT02	DT02	DT02	Chloroflexi	Ktedonobacteria	Ktedonobacterales	Ktedonobacteraceae	Ktedonobacteraceae	Ktedonobacteraceae
DT02	OTU3682	-0.0955921	Patescibacteria	Parcubacteria	Adlerbacteria	DT02	DT02	DT02	Actinobacteriota	Thermoleophilia	Solirubrobacterales	Solirubrobacteraceae	Conexibacter	Conexibacter_metagenome
DT02	OTU4256	0.00912879	Patescibacteria	Parcubacteria	Adlerbacteria	DT02	DT02	DT02	Chloroflexi	Ktedonobacteria	Ktedonobacterales	Ktedonobacterales	Ktedonobacterales	Ktedonobacterales
DT02	OTU5097	0.0104985	Patescibacteria	Parcubacteria	Adlerbacteria	DT02	DT02	DT02	Gemmatimonadota	Gemmatimonadetes	Gemmatimonadales	Gemmatimonadaceae	Gemmatimonadaceae	Gemmatimonadaceae_metagenome
DT02	OTU5742	0.0607659	Patescibacteria	Parcubacteria	Adlerbacteria	DT02	DT02	DT02	Chloroflexi	Ktedonobacteria	Ktedonobacterales	Ktedonobacterales	Ktedonobacterales	Ktedonobacterales
DT02	OTU6254	-0.066771	Patescibacteria	Parcubacteria	Adlerbacteria	DT02	DT02	DT02	Actinobacteriota	Thermoleophilia	Solirubrobacterales	67-14	67-14	67-14
DT02	OTU6395	0.00687949	Patescibacteria	Parcubacteria	Adlerbacteria	DT02	DT02	DT02	Gemmatimonadota	Gemmatimonadetes	Gemmatimonadales	Gemmatimonadaceae	Gemmatimonadaceae	Gemmatimonadaceae
DT02	OTU6465	-0.0135543	Patescibacteria	Parcubacteria	Adlerbacteria	DT02	DT02	DT02	Gemmatimonadota	Gemmatimonadetes	Gemmatimonadales	Gemmatimonadaceae	Gemmatimonadaceae	Gemmatimonadaceae
DT02	OTU833	-0.0175834	Patescibacteria	Parcubacteria	Adlerbacteria	DT02	DT02	DT02	Actinobacteriota	Thermoleophilia	Gaiellales	Gaiellaceae	Gaiella	Gaiella
DT02	OTU987	-0.0394715	Patescibacteria	Parcubacteria	Adlerbacteria	DT02	DT02	DT02	Actinobacteriota	Thermoleophilia	Gaiellales	Gaiellales	Gaiellales	Gaiellales
DT04	OTU1146	-0.0165532	Patescibacteria	Saccharibacteria	Saccharibacteria	DT04	DT04	DT04	Acidobacteriota	Vicinamibacteria	Vicinamibacterales	Vicinamibacterales	Vicinamibacterales	Vicinamibacterales
DT04	OTU1837	0.138668	Patescibacteria	Saccharibacteria	Saccharibacteria	DT04	DT04	DT04	Actinobacteriota	Thermoleophilia	Solirubrobacterales	Solirubrobacteraceae	Parviterribacter	Parviterribacter
DT04	OTU2170	0.00022413	Patescibacteria	Saccharibacteria	Saccharibacteria	DT04	DT04	DT04	Acidobacteriota	Blastocatellia	Blastocatellales	Blastocatellaceae	Blastocatella	Blastocatella
DT04	OTU2333	0.0132807	Patescibacteria	Saccharibacteria	Saccharibacteria	DT04	DT04	DT04	Gemmatimonadota	Gemmatimonadetes	Gemmatimonadales	Gemmatimonadaceae	Gemmatimonas	Gemmatimonas
DT04	OTU3164	0.0824974	Patescibacteria	Saccharibacteria	Saccharibacteria	DT04	DT04	DT04	Gemmatimonadota	Gemmatimonadetes	Gemmatimonadales	Gemmatimonadaceae	Gemmatimonadaceae	Gemmatimonadaceae
DT04	OTU3904	0.293166	Patescibacteria	Saccharibacteria	Saccharibacteria	DT04	DT04	DT04	Acidobacteriota	Vicinamibacteria	Vicinamibacterales	Vicinamibacterales	Vicinamibacterales	Vicinamibacterales
DT04	OTU4468	0.308231	Patescibacteria	Saccharibacteria	Saccharibacteria	DT04	DT04	DT04	Acidobacteriota	Blastocatellia	Pyrinomonadales	Pyrinomonadaceae	RB41	RB41
DT04	OTU5001	0.00712718	Patescibacteria	Saccharibacteria	Saccharibacteria	DT04	DT04	DT04	Gemmatimonadota	Gemmatimonadetes	Gemmatimonadales	Gemmatimonadaceae	Gemmatimonadaceae	Gemmatimonadaceae
DT04	OTU5124	0.0130408	Patescibacteria	Saccharibacteria	Saccharibacteria	DT04	DT04	DT04	Chloroflexi	Ktedonobacteria	Ktedonobacterales	JG30-KF-AS9	JG30-KF-AS9	JG30-KF-AS9
DT04	OTU6624	0.0434886	Patescibacteria	Saccharibacteria	Saccharibacteria	DT04	DT04	DT04	Actinobacteriota	Thermoleophilia	Solirubrobacterales	67-14	67-14	67-14
DT06	OTU1441	-0.140788	Patescibacteria	Saccharibacteria	Saccharibacteria	DT06	DT06	DT06	Actinobacteriota	Thermoleophilia	Solirubrobacterales	67-14	67-14	67-14
DT06	OTU1872	-0.036721	Patescibacteria	Saccharibacteria	Saccharibacteria	DT06	DT06	DT06	Acidobacteriota	Vicinamibacteria	Vicinamibacterales	Vicinamibacterales	Vicinamibacterales	Vicinamibacterales
DT06	OTU200	0.0250058	Patescibacteria	Saccharibacteria	Saccharibacteria	DT06	DT06	DT06	Chloroflexi	Ktedonobacteria	Ktedonobacterales	Ktedonobacteraceae	Ktedonobacteraceae	Ktedonobacteraceae
DT06	OTU2395	-0.0211098	Patescibacteria	Saccharibacteria	Saccharibacteria	DT06	DT06	DT06	Gemmatimonadota	Gemmatimonadetes	Gemmatimonadales	Gemmatimonadaceae	Gemmatimonas	Gemmatimonas
DT06	OTU2925	-0.00622662	Patescibacteria	Saccharibacteria	Saccharibacteria	DT06	DT06	DT06	Acidobacteriota	Vicinamibacteria	Vicinamibacterales	Vicinamibacterales	Vicinamibacterales	Vicinamibacterales
DT06	OTU3597	0.0266808	Patescibacteria	Saccharibacteria	Saccharibacteria	DT06	DT06	DT06	Actinobacteriota	Thermoleophilia	Gaiellales	Gaiellales	Gaiellales	Gaiellales
DT06	OTU3989	0.0619074	Patescibacteria	Saccharibacteria	Saccharibacteria	DT06	DT06	DT06	Acidobacteriota	Blastocatellia	Blastocatellales	Blastocatellaceae	Blastocatellaceae	Blastocatellaceae
DT06	OTU4139	0.170066	Patescibacteria	Saccharibacteria	Saccharibacteria	DT06	DT06	DT06	Actinobacteriota	Thermoleophilia	Solirubrobacterales	Solirubrobacteraceae	Solirubrobacteraceae	Solirubrobacteraceae
DT06	OTU4651	-0.00170375	Patescibacteria	Saccharibacteria	Saccharibacteria	DT06	DT06	DT06	Acidobacteriota	Blastocatellia	Blastocatellales	Blastocatellaceae	Blastocatella	Blastocatella
DT06	OTU6007	0.0886603	Patescibacteria	Saccharibacteria	Saccharibacteria	DT06	DT06	DT06	Chloroflexi	Ktedonobacteria	B12-WMSP1	B12-WMSP1	B12-WMSP1	B12-WMSP1
DT06	OTU6244	-0.0440758	Patescibacteria	Saccharibacteria	Saccharibacteria	DT06	DT06	DT06	Actinobacteriota	Thermoleophilia	Solirubrobacterales	Solirubrobacteraceae	Solirubrobacteraceae	Solirubrobacteraceae
DT06	OTU6245	0.241872	Patescibacteria	Saccharibacteria	Saccharibacteria	DT06	DT06	DT06	Actinobacteriota	Thermoleophilia	Solirubrobacterales	Solirubrobacteraceae	Solirubrobacter	Solirubrobacter
DT08	DT14	0.083012	Patescibacteria	Parcubacteria	Taylorbacteria	DT08	DT08	DT08	Patescibacteria	Parcubacteria	Nomurabacteria	DT14	DT14	DT14
DT08	DT28	0.185543	Patescibacteria	Parcubacteria	Taylorbacteria	DT08	DT08	DT08	Patescibacteria	Parcubacteria	Parcubacteria	DT28	DT28	DT28
DT08	DT35	0.259926	Patescibacteria	Parcubacteria	Taylorbacteria	DT08	DT08	DT08	Patescibacteria	Saccharibacteria	Saccharibacteria	DT35	DT35	DT35
DT08	DT40	0.0331867	Patescibacteria	Parcubacteria	Taylorbacteria	DT08	DT08	DT08	Patescibacteria	Parcubacteria	Taylorbacteria	DT40	DT40	DT40
DT08	OTU1250	0.0479391	Patescibacteria	Parcubacteria	Taylorbacteria	DT08	DT08	DT08	Chloroflexi	Ktedonobacteria	Ktedonobacterales	Ktedonobacteraceae	FCPS473	FCPS473
DT08	OTU325	-0.052992	Patescibacteria	Parcubacteria	Taylorbacteria	DT08	DT08	DT08	Gemmatimonadota	Gemmatimonadetes	Gemmatimonadales	Gemmatimonadaceae	Gemmatimonadaceae	Gemmatimonadaceae
DT08	OTU375	-0.00974743	Patescibacteria	Parcubacteria	Taylorbacteria	DT08	DT08	DT08	Acidobacteriota	Blastocatellia	Blastocatellales	Blastocatellaceae	JGI_0001001-H03	JGI_0001001-H03
DT08	OTU3905	-0.00272134	Patescibacteria	Parcubacteria	Taylorbacteria	DT08	DT08	DT08	Acidobacteriota	Vicinamibacteria	Vicinamibacterales	Vicinamibacterales	Vicinamibacterales	Vicinamibacterales
DT08	OTU459	0.0727349	Patescibacteria	Parcubacteria	Taylorbacteria	DT08	DT08	DT08	Chloroflexi	Ktedonobacteria	B12-WMSP1	B12-WMSP1	B12-WMSP1	B12-WMSP1
DT08	OTU5996	0.06454	Patescibacteria	Parcubacteria	Taylorbacteria	DT08	DT08	DT08	Chloroflexi	Ktedonobacteria	C0119	C0119	C0119	C0119
DT09	OTU1052	-0.0552805	Patescibacteria	Saccharibacteria	Saccharibacteria	DT09	DT09	DT09	Chloroflexi	Ktedonobacteria	C0119	C0119	C0119	C0119
DT09	OTU1310	-0.0858969	Patescibacteria	Saccharibacteria	Saccharibacteria	DT09	DT09	DT09	Acidobacteriota	Vicinamibacteria	Vicinamibacterales	Vicinamibacteraceae	Vicinamibacteraceae	Vicinamibacteraceae
DT09	OTU1613	-0.166591	Patescibacteria	Saccharibacteria	Saccharibacteria	DT09	DT09	DT09	Chloroflexi	Ktedonobacteria	C0119	C0119	C0119	C0119
DT09	OTU1735	-0.0511069	Patescibacteria	Saccharibacteria	Saccharibacteria	DT09	DT09	DT09	Acidobacteriota	Vicinamibacteria	Vicinamibacterales	Vicinamibacterales	Vicinamibacterales	Vicinamibacterales
DT09	OTU3096	-0.0250416	Patescibacteria	Saccharibacteria	Saccharibacteria	DT09	DT09	DT09	Actinobacteriota	Thermoleophilia	Solirubrobacterales	67-14	67-14	67-14
DT09	OTU3158	0.0471837	Patescibacteria	Saccharibacteria	Saccharibacteria	DT09	DT09	DT09	Actinobacteriota	Thermoleophilia	Thermoleophilia	Thermoleophilia	Thermoleophilia	Thermoleophilia
DT09	OTU3332	-0.00935309	Patescibacteria	Saccharibacteria	Saccharibacteria	DT09	DT09	DT09	Acidobacteriota	Blastocatellia	Blastocatellia	Blastocatellia	Blastocatellia	Blastocatellia
DT09	OTU3472	0.0251253	Patescibacteria	Saccharibacteria	Saccharibacteria	DT09	DT09	DT09	Chloroflexi	Ktedonobacteria	B12-WMSP1	B12-WMSP1	B12-WMSP1	B12-WMSP1
DT09	OTU4759	0.0480894	Patescibacteria	Saccharibacteria	Saccharibacteria	DT09	DT09	DT09	Acidobacteriota	Vicinamibacteria	Vicinamibacterales	Vicinamibacterales	Vicinamibacterales	Vicinamibacterales
DT09	OTU4885	0.0318904	Patescibacteria	Saccharibacteria	Saccharibacteria	DT09	DT09	DT09	Chloroflexi	Ktedonobacteria	Ktedonobacterales	JG30-KF-AS9	JG30-KF-AS9	JG30-KF-AS9
DT09	OTU5026	0.0191613	Patescibacteria	Saccharibacteria	Saccharibacteria	DT09	DT09	DT09	Actinobacteriota	Thermoleophilia	Solirubrobacterales	67-14	67-14	67-14
DT09	OTU5470	-0.0165855	Patescibacteria	Saccharibacteria	Saccharibacteria	DT09	DT09	DT09	Actinobacteriota	Thermoleophilia	Gaiellales	Gaiellales	Gaiellales	Gaiellales
DT09	OTU5938	0.117631	Patescibacteria	Saccharibacteria	Saccharibacteria	DT09	DT09	DT09	Actinobacteriota	Thermoleophilia	Solirubrobacterales	Solirubrobacteraceae	Conexibacter	Conexibacter
DT09	OTU5990	0.0385451	Patescibacteria	Saccharibacteria	Saccharibacteria	DT09	DT09	DT09	Gemmatimonadota	Gemmatimonadetes	Gemmatimonadales	Gemmatimonadaceae	Gemmatimonadaceae	Gemmatimonadaceae
DT09	OTU6065	-0.083411	Patescibacteria	Saccharibacteria	Saccharibacteria	DT09	DT09	DT09	Actinobacteriota	Thermoleophilia	Gaiellales	Gaiellales	Gaiellales	Gaiellales
DT09	OTU891	0.0450324	Patescibacteria	Saccharibacteria	Saccharibacteria	DT09	DT09	DT09	Gemmatimonadota	Gemmatimonadetes	Gemmatimonadales	Gemmatimonadaceae	Gemmatimonas	Gemmatimonas
DT09	OTU987	-0.0278174	Patescibacteria	Saccharibacteria	Saccharibacteria	DT09	DT09	DT09	Actinobacteriota	Thermoleophilia	Gaiellales	Gaiellales	Gaiellales	Gaiellales
DT10	DT34	0.109333	Patescibacteria	Saccharibacteria	Saccharibacteria	DT10	DT10	DT10	Patescibacteria	Saccharibacteria	Saccharibacteria	DT34	DT34	DT34
DT10	OTU1480	0.109508	Patescibacteria	Saccharibacteria	Saccharibacteria	DT10	DT10	DT10	Gemmatimonadota	Gemmatimonadetes	Gemmatimonadales	Gemmatimonadaceae	Gemmatimonas	Gemmatimonas
DT10	OTU1735	-0.0334613	Patescibacteria	Saccharibacteria	Saccharibacteria	DT10	DT10	DT10	Acidobacteriota	Vicinamibacteria	Vicinamibacterales	Vicinamibacterales	Vicinamibacterales	Vicinamibacterales
DT10	OTU3523	-0.0543839	Patescibacteria	Saccharibacteria	Saccharibacteria	DT10	DT10	DT10	Acidobacteriota	Blastocatellia	DS-100	DS-100	DS-100	DS-100
DT10	OTU4188	0.100412	Patescibacteria	Saccharibacteria	Saccharibacteria	DT10	DT10	DT10	Acidobacteriota	Vicinamibacteria	Vicinamibacterales	Vicinamibacterales	Vicinamibacterales	Vicinamibacterales
DT10	OTU4651	-0.096469	Patescibacteria	Saccharibacteria	Saccharibacteria	DT10	DT10	DT10	Acidobacteriota	Blastocatellia	Blastocatellales	Blastocatellaceae	Blastocatella	Blastocatella
DT10	OTU469	0.317663	Patescibacteria	Saccharibacteria	Saccharibacteria	DT10	DT10	DT10	Gemmatimonadota	Gemmatimonadetes	Gemmatimonadales	Gemmatimonadaceae	Gemmatimonadaceae	Gemmatimonadaceae
DT10	OTU5179	-0.0720578	Patescibacteria	Saccharibacteria	Saccharibacteria	DT10	DT10	DT10	Acidobacteriota	Blastocatellia	Pyrinomonadales	Pyrinomonadaceae	RB41	RB41
DT10	OTU956	-0.011854	Patescibacteria	Saccharibacteria	Saccharibacteria	DT10	DT10	DT10	Acidobacteriota	Blastocatellia	24-11	24-11	24-11	24-11
DT14	DT28	0.0437274	Patescibacteria	Parcubacteria	Nomurabacteria	DT14	DT14	DT14	Patescibacteria	Parcubacteria	Parcubacteria	DT28	DT28	DT28
DT14	DT40	0.795664	Patescibacteria	Parcubacteria	Nomurabacteria	DT14	DT14	DT14	Patescibacteria	Parcubacteria	Taylorbacteria	DT40	DT40	DT40
DT14	OTU1628	0.002979	Patescibacteria	Parcubacteria	Nomurabacteria	DT14	DT14	DT14	Chloroflexi	Ktedonobacteria	B12-WMSP1	B12-WMSP1	B12-WMSP1	B12-WMSP1
DT14	OTU2006	0.154945	Patescibacteria	Parcubacteria	Nomurabacteria	DT14	DT14	DT14	Chloroflexi	Ktedonobacteria	B12-WMSP1	B12-WMSP1	B12-WMSP1	B12-WMSP1
DT14	OTU4988	-0.0191873	Patescibacteria	Parcubacteria	Nomurabacteria	DT14	DT14	DT14	Acidobacteriota	Vicinamibacteria	Vicinamibacterales	Vicinamibacterales	Vicinamibacterales	Vicinamibacterales
DT14	OTU6433	1.35045e-05	Patescibacteria	Parcubacteria	Nomurabacteria	DT14	DT14	DT14	Chloroflexi	Ktedonobacteria	B12-WMSP1	B12-WMSP1	B12-WMSP1	B12-WMSP1
DT15	OTU2305	0.0394084	Patescibacteria	Parcubacteria	Kaiserbacteria	DT15	DT15	DT15	Gemmatimonadota	Gemmatimonadetes	Gemmatimonadales	Gemmatimonadaceae	Gemmatimonadaceae	Gemmatimonadaceae
DT15	OTU375	-0.0394944	Patescibacteria	Parcubacteria	Kaiserbacteria	DT15	DT15	DT15	Acidobacteriota	Blastocatellia	Blastocatellales	Blastocatellaceae	JGI_0001001-H03	JGI_0001001-H03
DT15	OTU501	-0.0522531	Patescibacteria	Parcubacteria	Kaiserbacteria	DT15	DT15	DT15	Actinobacteriota	Thermoleophilia	Solirubrobacterales	67-14	67-14	67-14_metagenome
DT15	OTU5018	0.0391463	Patescibacteria	Parcubacteria	Kaiserbacteria	DT15	DT15	DT15	Acidobacteriota	Blastocatellia	Blastocatellales	Blastocatellaceae	Blastocatellaceae	Blastocatellaceae
DT15	OTU541	-0.0663565	Patescibacteria	Parcubacteria	Kaiserbacteria	DT15	DT15	DT15	Chloroflexi	Ktedonobacteria	Ktedonobacterales	Ktedonobacteraceae	1921-3	1921-3
DT15	OTU559	-0.117462	Patescibacteria	Parcubacteria	Kaiserbacteria	DT15	DT15	DT15	Acidobacteriota	Vicinamibacteria	Vicinamibacterales	Vicinamibacterales	Vicinamibacterales	Vicinamibacterales
DT15	OTU5770	0.0392355	Patescibacteria	Parcubacteria	Kaiserbacteria	DT15	DT15	DT15	Acidobacteriota	Blastocatellia	24-11	24-11	24-11	24-11
DT15	OTU5989	0.149384	Patescibacteria	Parcubacteria	Kaiserbacteria	DT15	DT15	DT15	Chloroflexi	Ktedonobacteria	B12-WMSP1	B12-WMSP1	B12-WMSP1	B12-WMSP1
DT15	OTU6293	0.0262533	Patescibacteria	Parcubacteria	Kaiserbacteria	DT15	DT15	DT15	Acidobacteriota	Vicinamibacteria	Vicinamibacterales	Vicinamibacterales	Vicinamibacterales	Vicinamibacterales
DT15	OTU6449	0.0331867	Patescibacteria	Parcubacteria	Kaiserbacteria	DT15	DT15	DT15	Gemmatimonadota	Gemmatimonadetes	Gemmatimonadales	Gemmatimonadaceae	Gemmatimonadaceae	Gemmatimonadaceae
DT15	OTU6677	0.175293	Patescibacteria	Parcubacteria	Kaiserbacteria	DT15	DT15	DT15	Gemmatimonadota	Gemmatimonadetes	Gemmatimonadales	Gemmatimonadaceae	Roseisolibacter	Roseisolibacter
DT19	DT33	0.0130506	Patescibacteria	Parcubacteria	Nomurabacteria	DT19	DT19	DT19	Patescibacteria	Parcubacteria	Taylorbacteria	DT33	DT33	DT33
DT19	OTU1339	-0.0212832	Patescibacteria	Parcubacteria	Nomurabacteria	DT19	DT19	DT19	Acidobacteriota	Blastocatellia	Pyrinomonadales	Pyrinomonadaceae	RB41	RB41
DT19	OTU1737	-0.101126	Patescibacteria	Parcubacteria	Nomurabacteria	DT19	DT19	DT19	Chloroflexi	Ktedonobacteria	Ktedonobacterales	Ktedonobacteraceae	1921-3	1921-3
DT19	OTU1884	-0.111667	Patescibacteria	Parcubacteria	Nomurabacteria	DT19	DT19	DT19	Gemmatimonadota	Gemmatimonadetes	Gemmatimonadales	Gemmatimonadaceae	Gemmatimonas	Gemmatimonas
DT19	OTU1893	0.113975	Patescibacteria	Parcubacteria	Nomurabacteria	DT19	DT19	DT19	Gemmatimonadota	Gemmatimonadetes	Gemmatimonadales	Gemmatimonadaceae	Gemmatimonas	Gemmatimonas
DT19	OTU2368	0.143053	Patescibacteria	Parcubacteria	Nomurabacteria	DT19	DT19	DT19	Acidobacteriota	Vicinamibacteria	Vicinamibacterales	Vicinamibacteraceae	Vicinamibacteraceae	Vicinamibacteraceae
DT19	OTU2707	-0.0123656	Patescibacteria	Parcubacteria	Nomurabacteria	DT19	DT19	DT19	Gemmatimonadota	Gemmatimonadetes	Gemmatimonadales	Gemmatimonadaceae	Gemmatimonadaceae	Gemmatimonadetes_bacterium
DT19	OTU2964	-0.0183416	Patescibacteria	Parcubacteria	Nomurabacteria	DT19	DT19	DT19	Actinobacteriota	Thermoleophilia	Thermoleophilia	Thermoleophilia	Thermoleophilia	Thermoleophilia
DT19	OTU3392	-0.0175014	Patescibacteria	Parcubacteria	Nomurabacteria	DT19	DT19	DT19	Gemmatimonadota	Gemmatimonadetes	Gemmatimonadales	Gemmatimonadaceae	Gemmatimonas	Gemmatimonas
DT19	OTU5494	0.0453448	Patescibacteria	Parcubacteria	Nomurabacteria	DT19	DT19	DT19	Acidobacteriota	Vicinamibacteria	Vicinamibacterales	Vicinamibacterales	Vicinamibacterales	Vicinamibacterales
DT19	OTU6407	-0.00420551	Patescibacteria	Parcubacteria	Nomurabacteria	DT19	DT19	DT19	Chloroflexi	Ktedonobacteria	C0119	C0119	C0119	C0119
DT23	OTU1259	0.0277941	Patescibacteria	Parcubacteria	Nomurabacteria	DT23	DT23	DT23	Gemmatimonadota	Gemmatimonadetes	Gemmatimonadales	Gemmatimonadaceae	Gemmatimonadaceae	Gemmatimonadaceae
DT23	OTU1907	0.106606	Patescibacteria	Parcubacteria	Nomurabacteria	DT23	DT23	DT23	Actinobacteriota	Thermoleophilia	Thermoleophilia	Thermoleophilia	Thermoleophilia	Thermoleophilia
DT23	OTU2242	-0.019187	Patescibacteria	Parcubacteria	Nomurabacteria	DT23	DT23	DT23	Gemmatimonadota	Gemmatimonadetes	Gemmatimonadales	Gemmatimonadaceae	Gemmatimonadaceae	Gemmatimonadaceae
DT23	OTU2362	-0.0302498	Patescibacteria	Parcubacteria	Nomurabacteria	DT23	DT23	DT23	Acidobacteriota	Blastocatellia	Pyrinomonadales	Pyrinomonadaceae	RB41	RB41
DT23	OTU3399	0.0308171	Patescibacteria	Parcubacteria	Nomurabacteria	DT23	DT23	DT23	Gemmatimonadota	Gemmatimonadetes	Gemmatimonadales	Gemmatimonadaceae	Gemmatimonadaceae	Gemmatimonadaceae
DT23	OTU347	-0.0727435	Patescibacteria	Parcubacteria	Nomurabacteria	DT23	DT23	DT23	Chloroflexi	Ktedonobacteria	Ktedonobacterales	Ktedonobacteraceae	FCPS473	FCPS473
DT23	OTU3630	0.0117676	Patescibacteria	Parcubacteria	Nomurabacteria	DT23	DT23	DT23	Chloroflexi	Ktedonobacteria	Ktedonobacterales	JG30-KF-AS9	JG30-KF-AS9	Chloroflexi_bacterium
DT23	OTU3746	-0.073228	Patescibacteria	Parcubacteria	Nomurabacteria	DT23	DT23	DT23	Chloroflexi	Ktedonobacteria	C0119	C0119	C0119	C0119
DT23	OTU3856	-0.167341	Patescibacteria	Parcubacteria	Nomurabacteria	DT23	DT23	DT23	Chloroflexi	Ktedonobacteria	Ktedonobacterales	JG30-KF-AS9	JG30-KF-AS9	JG30-KF-AS9
DT23	OTU3989	0.112197	Patescibacteria	Parcubacteria	Nomurabacteria	DT23	DT23	DT23	Acidobacteriota	Blastocatellia	Blastocatellales	Blastocatellaceae	Blastocatellaceae	Blastocatellaceae
DT23	OTU5818	0.0234338	Patescibacteria	Parcubacteria	Nomurabacteria	DT23	DT23	DT23	Acidobacteriota	Vicinamibacteria	Vicinamibacterales	Vicinamibacterales	Vicinamibacterales	Vicinamibacterales
DT23	OTU5928	-0.000984862	Patescibacteria	Parcubacteria	Nomurabacteria	DT23	DT23	DT23	Chloroflexi	Ktedonobacteria	C0119	C0119	C0119	C0119
DT23	OTU6629	0.0553837	Patescibacteria	Parcubacteria	Nomurabacteria	DT23	DT23	DT23	Chloroflexi	Ktedonobacteria	C0119	C0119	C0119	C0119
DT24	DT35	0.272164	Patescibacteria	Saccharibacteria	Saccharibacteria	DT24	DT24	DT24	Patescibacteria	Saccharibacteria	Saccharibacteria	DT35	DT35	DT35
DT24	OTU1656	0.321963	Patescibacteria	Saccharibacteria	Saccharibacteria	DT24	DT24	DT24	Chloroflexi	Ktedonobacteria	Ktedonobacterales	JG30-KF-AS9	JG30-KF-AS9	JG30-KF-AS9
DT24	OTU223	0.0710887	Patescibacteria	Saccharibacteria	Saccharibacteria	DT24	DT24	DT24	Chloroflexi	Ktedonobacteria	Ktedonobacterales	Ktedonobacteraceae	Thermosporothrix	Thermosporothrix
DT24	OTU2305	0.0804782	Patescibacteria	Saccharibacteria	Saccharibacteria	DT24	DT24	DT24	Gemmatimonadota	Gemmatimonadetes	Gemmatimonadales	Gemmatimonadaceae	Gemmatimonadaceae	Gemmatimonadaceae
DT24	OTU306	0.00386618	Patescibacteria	Saccharibacteria	Saccharibacteria	DT24	DT24	DT24	Chloroflexi	Ktedonobacteria	Ktedonobacterales	JG30-KF-AS9	JG30-KF-AS9	JG30-KF-AS9
DT24	OTU5742	0.198821	Patescibacteria	Saccharibacteria	Saccharibacteria	DT24	DT24	DT24	Chloroflexi	Ktedonobacteria	Ktedonobacterales	Ktedonobacterales	Ktedonobacterales	Ktedonobacterales
DT24	OTU67	-0.0347442	Patescibacteria	Saccharibacteria	Saccharibacteria	DT24	DT24	DT24	Acidobacteriota	Blastocatellia	Blastocatellales	Blastocatellaceae	Stenotrophobacter	Stenotrophobacter
DT24	OTU850	0.135436	Patescibacteria	Saccharibacteria	Saccharibacteria	DT24	DT24	DT24	Actinobacteriota	Thermoleophilia	Solirubrobacterales	Solirubrobacteraceae	Solirubrobacteraceae	Solirubrobacteraceae
DT26	OTU1321	-0.149298	Patescibacteria	Parcubacteria	Kaiserbacteria	DT26	DT26	DT26	Acidobacteriota	Vicinamibacteria	Vicinamibacterales	Vicinamibacterales	Vicinamibacterales	Vicinamibacterales
DT26	OTU2546	-0.0417671	Patescibacteria	Parcubacteria	Kaiserbacteria	DT26	DT26	DT26	Gemmatimonadota	Gemmatimonadetes	Gemmatimonadales	Gemmatimonadaceae	Gemmatimonadaceae	Gemmatimonadetes_bacterium
DT26	OTU2808	0.259333	Patescibacteria	Parcubacteria	Kaiserbacteria	DT26	DT26	DT26	Chloroflexi	Ktedonobacteria	Ktedonobacterales	Ktedonobacteraceae	Ktedonobacteraceae	Ktedonobacteraceae
DT26	OTU2819	-0.00505051	Patescibacteria	Parcubacteria	Kaiserbacteria	DT26	DT26	DT26	Actinobacteriota	Thermoleophilia	Gaiellales	Gaiellales	Gaiellales	Gaiellales_metagenome
DT26	OTU313	-0.00222513	Patescibacteria	Parcubacteria	Kaiserbacteria	DT26	DT26	DT26	Gemmatimonadota	Gemmatimonadetes	Gemmatimonadales	Gemmatimonadaceae	Gemmatimonas	Gemmatimonas_metagenome
DT26	OTU493	-0.206404	Patescibacteria	Parcubacteria	Kaiserbacteria	DT26	DT26	DT26	Actinobacteriota	Thermoleophilia	Solirubrobacterales	Solirubrobacteraceae	Conexibacter	Conexibacter
DT26	OTU501	-0.00489178	Patescibacteria	Parcubacteria	Kaiserbacteria	DT26	DT26	DT26	Actinobacteriota	Thermoleophilia	Solirubrobacterales	67-14	67-14	67-14_metagenome
DT26	OTU5179	-0.0993782	Patescibacteria	Parcubacteria	Kaiserbacteria	DT26	DT26	DT26	Acidobacteriota	Blastocatellia	Pyrinomonadales	Pyrinomonadaceae	RB41	RB41
DT26	OTU6407	-0.139519	Patescibacteria	Parcubacteria	Kaiserbacteria	DT26	DT26	DT26	Chloroflexi	Ktedonobacteria	C0119	C0119	C0119	C0119
DT27	OTU1119	0.0234488	Patescibacteria	Saccharibacteria	Saccharibacteria	DT27	DT27	DT27	Gemmatimonadota	Gemmatimonadetes	Gemmatimonadales	Gemmatimonadaceae	Gemmatimonadaceae	Gemmatimonadaceae
DT27	OTU1750	0.00236856	Patescibacteria	Saccharibacteria	Saccharibacteria	DT27	DT27	DT27	Gemmatimonadota	Gemmatimonadetes	Gemmatimonadales	Gemmatimonadaceae	Gemmatimonadaceae	Gemmatimonadaceae
DT27	OTU2393	0.222685	Patescibacteria	Saccharibacteria	Saccharibacteria	DT27	DT27	DT27	Acidobacteriota	Blastocatellia	DS-100	DS-100	DS-100	DS-100
DT27	OTU2656	0.0420077	Patescibacteria	Saccharibacteria	Saccharibacteria	DT27	DT27	DT27	Gemmatimonadota	Gemmatimonadetes	Gemmatimonadales	Gemmatimonadaceae	Gemmatimonas	Gemmatimonas
DT27	OTU3164	0.132076	Patescibacteria	Saccharibacteria	Saccharibacteria	DT27	DT27	DT27	Gemmatimonadota	Gemmatimonadetes	Gemmatimonadales	Gemmatimonadaceae	Gemmatimonadaceae	Gemmatimonadaceae
DT27	OTU3473	0.253232	Patescibacteria	Saccharibacteria	Saccharibacteria	DT27	DT27	DT27	Gemmatimonadota	Gemmatimonadetes	Gemmatimonadales	Gemmatimonadaceae	Roseisolibacter	Roseisolibacter
DT27	OTU5032	0.20233	Patescibacteria	Saccharibacteria	Saccharibacteria	DT27	DT27	DT27	Acidobacteriota	Vicinamibacteria	Vicinamibacterales	Vicinamibacterales	Vicinamibacterales	Vicinamibacterales
DT27	OTU5677	0.0292723	Patescibacteria	Saccharibacteria	Saccharibacteria	DT27	DT27	DT27	Chloroflexi	Ktedonobacteria	Ktedonobacterales	Ktedonobacterales	Ktedonobacterales	Ktedonobacterales
DT28	DT40	0.00717711	Patescibacteria	Parcubacteria	Parcubacteria	DT28	DT28	DT28	Patescibacteria	Parcubacteria	Taylorbacteria	DT40	DT40	DT40
DT28	OTU112	-0.0625434	Patescibacteria	Parcubacteria	Parcubacteria	DT28	DT28	DT28	Acidobacteriota	Blastocatellia	Pyrinomonadales	Pyrinomonadaceae	RB41	RB41
DT28	OTU2305	0.0354097	Patescibacteria	Parcubacteria	Parcubacteria	DT28	DT28	DT28	Gemmatimonadota	Gemmatimonadetes	Gemmatimonadales	Gemmatimonadaceae	Gemmatimonadaceae	Gemmatimonadaceae
DT28	OTU261	-0.0440528	Patescibacteria	Parcubacteria	Parcubacteria	DT28	DT28	DT28	Acidobacteriota	Blastocatellia	Blastocatellales	Blastocatellaceae	JGI_0001001-H03	JGI_0001001-H03
DT28	OTU4855	-0.0115825	Patescibacteria	Parcubacteria	Parcubacteria	DT28	DT28	DT28	Acidobacteriota	Vicinamibacteria	Vicinamibacterales	Vicinamibacterales	Vicinamibacterales	Vicinamibacterales
DT28	OTU4985	-0.0621209	Patescibacteria	Parcubacteria	Parcubacteria	DT28	DT28	DT28	Acidobacteriota	Vicinamibacteria	Vicinamibacterales	Vicinamibacteraceae	Vicinamibacteraceae	Vicinamibacteraceae
DT28	OTU5498	0.0571153	Patescibacteria	Parcubacteria	Parcubacteria	DT28	DT28	DT28	Actinobacteriota	Thermoleophilia	Gaiellales	Gaiellales	Gaiellales	Gaiellales
DT28	OTU6190	0.233943	Patescibacteria	Parcubacteria	Parcubacteria	DT28	DT28	DT28	Chloroflexi	Ktedonobacteria	Ktedonobacterales	JG30-KF-AS9	JG30-KF-AS9	JG30-KF-AS9
DT28	OTU6433	0.00408928	Patescibacteria	Parcubacteria	Parcubacteria	DT28	DT28	DT28	Chloroflexi	Ktedonobacteria	B12-WMSP1	B12-WMSP1	B12-WMSP1	B12-WMSP1
DT32	OTU1064	-0.110245	Patescibacteria	Parcubacteria	Taylorbacteria	DT32	DT32	DT32	Actinobacteriota	Thermoleophilia	Gaiellales	Gaiellales	Gaiellales	Gaiellales
DT32	OTU1165	-0.0705194	Patescibacteria	Parcubacteria	Taylorbacteria	DT32	DT32	DT32	Acidobacteriota	Blastocatellia	Blastocatellales	Blastocatellaceae	Blastocatellaceae	Blastocatellaceae
DT32	OTU1357	0.201832	Patescibacteria	Parcubacteria	Taylorbacteria	DT32	DT32	DT32	Chloroflexi	Ktedonobacteria	Ktedonobacterales	JG30-KF-AS9	JG30-KF-AS9	JG30-KF-AS9
DT32	OTU1454	-0.00555992	Patescibacteria	Parcubacteria	Taylorbacteria	DT32	DT32	DT32	Actinobacteriota	Thermoleophilia	Solirubrobacterales	67-14	67-14	67-14
DT32	OTU1681	-0.0176636	Patescibacteria	Parcubacteria	Taylorbacteria	DT32	DT32	DT32	Acidobacteriota	Vicinamibacteria	Vicinamibacterales	Vicinamibacterales	Vicinamibacterales	Vicinamibacterales
DT32	OTU2782	0.0281249	Patescibacteria	Parcubacteria	Taylorbacteria	DT32	DT32	DT32	Chloroflexi	Ktedonobacteria	Ktedonobacterales	Ktedonobacteraceae	FCPS473	FCPS473
DT32	OTU3989	0.0509394	Patescibacteria	Parcubacteria	Taylorbacteria	DT32	DT32	DT32	Acidobacteriota	Blastocatellia	Blastocatellales	Blastocatellaceae	Blastocatellaceae	Blastocatellaceae
DT32	OTU5053	0.14972	Patescibacteria	Parcubacteria	Taylorbacteria	DT32	DT32	DT32	Actinobacteriota	Thermoleophilia	Solirubrobacterales	67-14	67-14	67-14
DT32	OTU5441	-0.0346776	Patescibacteria	Parcubacteria	Taylorbacteria	DT32	DT32	DT32	Gemmatimonadota	Gemmatimonadetes	Gemmatimonadales	Gemmatimonadaceae	Gemmatimonas	Gemmatimonas
DT32	OTU5545	0.0451883	Patescibacteria	Parcubacteria	Taylorbacteria	DT32	DT32	DT32	Acidobacteriota	Vicinamibacteria	Vicinamibacterales	Vicinamibacterales	Vicinamibacterales	Vicinamibacterales
DT32	OTU5629	0.145442	Patescibacteria	Parcubacteria	Taylorbacteria	DT32	DT32	DT32	Chloroflexi	Ktedonobacteria	Ktedonobacterales	Ktedonobacteraceae	Ktedonobacteraceae	Ktedonobacteraceae
DT32	OTU5665	1.31753e-05	Patescibacteria	Parcubacteria	Taylorbacteria	DT32	DT32	DT32	Actinobacteriota	Thermoleophilia	Thermoleophilia	Thermoleophilia	Thermoleophilia	Thermoleophilia
DT32	OTU5673	0.00240928	Patescibacteria	Parcubacteria	Taylorbacteria	DT32	DT32	DT32	Chloroflexi	Ktedonobacteria	B12-WMSP1	B12-WMSP1	B12-WMSP1	B12-WMSP1
DT32	OTU6244	-0.0783733	Patescibacteria	Parcubacteria	Taylorbacteria	DT32	DT32	DT32	Actinobacteriota	Thermoleophilia	Solirubrobacterales	Solirubrobacteraceae	Solirubrobacteraceae	Solirubrobacteraceae
DT32	OTU6285	0.0388941	Patescibacteria	Parcubacteria	Taylorbacteria	DT32	DT32	DT32	Chloroflexi	Ktedonobacteria	Ktedonobacterales	Ktedonobacteraceae	Ktedonobacteraceae	Ktedonobacteraceae
DT32	OTU6301	0.00588164	Patescibacteria	Parcubacteria	Taylorbacteria	DT32	DT32	DT32	Actinobacteriota	Thermoleophilia	Solirubrobacterales	Solirubrobacterales	Solirubrobacterales	Solirubrobacterales
DT32	OTU6663	-0.113234	Patescibacteria	Parcubacteria	Taylorbacteria	DT32	DT32	DT32	Acidobacteriota	Blastocatellia	Blastocatellales	Blastocatellaceae	JGI_0001001-H03	JGI_0001001-H03
DT32	OTU776	0.0128457	Patescibacteria	Parcubacteria	Taylorbacteria	DT32	DT32	DT32	Chloroflexi	Ktedonobacteria	Ktedonobacterales	JG30-KF-AS9	JG30-KF-AS9	JG30-KF-AS9
DT33	OTU313	-0.0376522	Patescibacteria	Parcubacteria	Taylorbacteria	DT33	DT33	DT33	Gemmatimonadota	Gemmatimonadetes	Gemmatimonadales	Gemmatimonadaceae	Gemmatimonas	Gemmatimonas_metagenome
DT33	OTU4569	0.0422529	Patescibacteria	Parcubacteria	Taylorbacteria	DT33	DT33	DT33	Actinobacteriota	Thermoleophilia	Thermoleophilia	Thermoleophilia	Thermoleophilia	Thermoleophilia
DT33	OTU4933	-0.0354738	Patescibacteria	Parcubacteria	Taylorbacteria	DT33	DT33	DT33	Acidobacteriota	Vicinamibacteria	Vicinamibacterales	Vicinamibacterales	Vicinamibacterales	Vicinamibacterales
DT33	OTU5000	0.106527	Patescibacteria	Parcubacteria	Taylorbacteria	DT33	DT33	DT33	Gemmatimonadota	Gemmatimonadetes	Gemmatimonadales	Gemmatimonadaceae	Gemmatimonadaceae	Gemmatimonadaceae
DT33	OTU5433	0.104124	Patescibacteria	Parcubacteria	Taylorbacteria	DT33	DT33	DT33	Chloroflexi	Ktedonobacteria	C0119	C0119	C0119	C0119
DT33	OTU5494	0.101771	Patescibacteria	Parcubacteria	Taylorbacteria	DT33	DT33	DT33	Acidobacteriota	Vicinamibacteria	Vicinamibacterales	Vicinamibacterales	Vicinamibacterales	Vicinamibacterales
DT33	OTU5609	0.0033901	Patescibacteria	Parcubacteria	Taylorbacteria	DT33	DT33	DT33	Acidobacteriota	Blastocatellia	Pyrinomonadales	Pyrinomonadaceae	RB41	RB41
DT33	OTU5943	0.00179013	Patescibacteria	Parcubacteria	Taylorbacteria	DT33	DT33	DT33	Actinobacteriota	Thermoleophilia	Solirubrobacterales	Solirubrobacterales	Solirubrobacterales	Solirubrobacterales
DT33	OTU6493	0.514274	Patescibacteria	Parcubacteria	Taylorbacteria	DT33	DT33	DT33	Chloroflexi	Ktedonobacteria	Ktedonobacterales	Ktedonobacteraceae	Ktedonobacteraceae	Ktedonobacteraceae
DT33	OTU987	-0.0620925	Patescibacteria	Parcubacteria	Taylorbacteria	DT33	DT33	DT33	Actinobacteriota	Thermoleophilia	Gaiellales	Gaiellales	Gaiellales	Gaiellales
DT34	OTU1269	0.0326144	Patescibacteria	Saccharibacteria	Saccharibacteria	DT34	DT34	DT34	Acidobacteriota	Blastocatellia	24-11	24-11	24-11	24-11
DT34	OTU1556	-0.0240969	Patescibacteria	Saccharibacteria	Saccharibacteria	DT34	DT34	DT34	Actinobacteriota	Thermoleophilia	Solirubrobacterales	Solirubrobacteraceae	Conexibacter	Conexibacter
DT34	OTU1667	-0.0349089	Patescibacteria	Saccharibacteria	Saccharibacteria	DT34	DT34	DT34	Actinobacteriota	Thermoleophilia	Solirubrobacterales	67-14	67-14	67-14_metagenome
DT34	OTU2451	0.0630527	Patescibacteria	Saccharibacteria	Saccharibacteria	DT34	DT34	DT34	Acidobacteriota	Vicinamibacteria	Vicinamibacterales	Vicinamibacteraceae	Vicinamibacteraceae	Vicinamibacteraceae
DT34	OTU2689	0.0884964	Patescibacteria	Saccharibacteria	Saccharibacteria	DT34	DT34	DT34	Acidobacteriota	Vicinamibacteria	Vicinamibacterales	Vicinamibacterales	Vicinamibacterales	Vicinamibacterales
DT34	OTU3502	0.186578	Patescibacteria	Saccharibacteria	Saccharibacteria	DT34	DT34	DT34	Gemmatimonadota	Gemmatimonadetes	Gemmatimonadales	Gemmatimonadaceae	Gemmatimonadaceae	Gemmatimonadaceae
DT34	OTU4006	0.0268484	Patescibacteria	Saccharibacteria	Saccharibacteria	DT34	DT34	DT34	Chloroflexi	Ktedonobacteria	C0119	C0119	C0119	C0119
DT34	OTU4377	0.306086	Patescibacteria	Saccharibacteria	Saccharibacteria	DT34	DT34	DT34	Gemmatimonadota	Gemmatimonadetes	Gemmatimonadales	Gemmatimonadaceae	Gemmatimonadaceae	Gemmatimonadaceae
DT34	OTU5069	0.0936207	Patescibacteria	Saccharibacteria	Saccharibacteria	DT34	DT34	DT34	Acidobacteriota	Blastocatellia	24-11	24-11	24-11	24-11
DT34	OTU5869	0.0664947	Patescibacteria	Saccharibacteria	Saccharibacteria	DT34	DT34	DT34	Acidobacteriota	Blastocatellia	DS-100	DS-100	DS-100	DS-100
DT35	OTU1181	0.103739	Patescibacteria	Saccharibacteria	Saccharibacteria	DT35	DT35	DT35	Chloroflexi	Ktedonobacteria	Ktedonobacterales	JG30-KF-AS9	JG30-KF-AS9	JG30-KF-AS9
DT35	OTU1478	0.253704	Patescibacteria	Saccharibacteria	Saccharibacteria	DT35	DT35	DT35	Chloroflexi	Ktedonobacteria	Ktedonobacterales	JG30-KF-AS9	JG30-KF-AS9	JG30-KF-AS9
DT35	OTU1711	0.132328	Patescibacteria	Saccharibacteria	Saccharibacteria	DT35	DT35	DT35	Chloroflexi	Ktedonobacteria	Ktedonobacterales	Ktedonobacteraceae	Ktedonobacteraceae	Ktedonobacteraceae
DT35	OTU2000	-0.0399852	Patescibacteria	Saccharibacteria	Saccharibacteria	DT35	DT35	DT35	Acidobacteriota	Vicinamibacteria	Vicinamibacterales	Vicinamibacteraceae	Vicinamibacteraceae	Vicinamibacteraceae
DT35	OTU5996	0.103471	Patescibacteria	Saccharibacteria	Saccharibacteria	DT35	DT35	DT35	Chloroflexi	Ktedonobacteria	C0119	C0119	C0119	C0119
DT38	DT42	0.795664	Patescibacteria	Saccharibacteria	Saccharibacteria	DT38	DT38	DT38	Patescibacteria	Saccharibacteria	Saccharibacteria	DT42	DT42	DT42
DT38	OTU1168	0.0770712	Patescibacteria	Saccharibacteria	Saccharibacteria	DT38	DT38	DT38	Gemmatimonadota	Gemmatimonadetes	Gemmatimonadales	Gemmatimonadaceae	Gemmatimonadaceae	Gemmatimonadaceae
DT38	OTU1343	0.00643339	Patescibacteria	Saccharibacteria	Saccharibacteria	DT38	DT38	DT38	Acidobacteriota	Vicinamibacteria	Vicinamibacterales	Vicinamibacteraceae	Vicinamibacteraceae	Vicinamibacteraceae_metagenome
DT38	OTU146	-0.0116745	Patescibacteria	Saccharibacteria	Saccharibacteria	DT38	DT38	DT38	Actinobacteriota	Thermoleophilia	Gaiellales	Gaiellales	Gaiellales	Gaiellales
DT38	OTU154	0.0088408	Patescibacteria	Saccharibacteria	Saccharibacteria	DT38	DT38	DT38	Gemmatimonadota	Gemmatimonadetes	Gemmatimonadales	Gemmatimonadaceae	Gemmatimonas	Gemmatimonas
DT38	OTU398	-0.00851674	Patescibacteria	Saccharibacteria	Saccharibacteria	DT38	DT38	DT38	Chloroflexi	Ktedonobacteria	Ktedonobacterales	JG30-KF-AS9	JG30-KF-AS9	JG30-KF-AS9
DT38	OTU663	0.0897359	Patescibacteria	Saccharibacteria	Saccharibacteria	DT38	DT38	DT38	Gemmatimonadota	Gemmatimonadetes	Gemmatimonadales	Gemmatimonadaceae	Gemmatimonadaceae	Gemmatimonadaceae
DT40	OTU2006	0.00251353	Patescibacteria	Parcubacteria	Taylorbacteria	DT40	DT40	DT40	Chloroflexi	Ktedonobacteria	B12-WMSP1	B12-WMSP1	B12-WMSP1	B12-WMSP1
DT40	OTU4885	0.0307715	Patescibacteria	Parcubacteria	Taylorbacteria	DT40	DT40	DT40	Chloroflexi	Ktedonobacteria	Ktedonobacterales	JG30-KF-AS9	JG30-KF-AS9	JG30-KF-AS9
DT40	OTU4988	-0.00769837	Patescibacteria	Parcubacteria	Taylorbacteria	DT40	DT40	DT40	Acidobacteriota	Vicinamibacteria	Vicinamibacterales	Vicinamibacterales	Vicinamibacterales	Vicinamibacterales
DT40	OTU6433	0.0128227	Patescibacteria	Parcubacteria	Taylorbacteria	DT40	DT40	DT40	Chloroflexi	Ktedonobacteria	B12-WMSP1	B12-WMSP1	B12-WMSP1	B12-WMSP1
DT42	OTU1168	0.00186831	Patescibacteria	Saccharibacteria	Saccharibacteria	DT42	DT42	DT42	Gemmatimonadota	Gemmatimonadetes	Gemmatimonadales	Gemmatimonadaceae	Gemmatimonadaceae	Gemmatimonadaceae
DT42	OTU1343	0.0134586	Patescibacteria	Saccharibacteria	Saccharibacteria	DT42	DT42	DT42	Acidobacteriota	Vicinamibacteria	Vicinamibacterales	Vicinamibacteraceae	Vicinamibacteraceae	Vicinamibacteraceae_metagenome
DT42	OTU146	-5.55112e-17	Patescibacteria	Saccharibacteria	Saccharibacteria	DT42	DT42	DT42	Actinobacteriota	Thermoleophilia	Gaiellales	Gaiellales	Gaiellales	Gaiellales
DT42	OTU154	0.00519673	Patescibacteria	Saccharibacteria	Saccharibacteria	DT42	DT42	DT42	Gemmatimonadota	Gemmatimonadetes	Gemmatimonadales	Gemmatimonadaceae	Gemmatimonas	Gemmatimonas
DT42	OTU398	-0.0135375	Patescibacteria	Saccharibacteria	Saccharibacteria	DT42	DT42	DT42	Chloroflexi	Ktedonobacteria	Ktedonobacterales	JG30-KF-AS9	JG30-KF-AS9	JG30-KF-AS9
DT42	OTU663	0.00773544	Patescibacteria	Saccharibacteria	Saccharibacteria	DT42	DT42	DT42	Gemmatimonadota	Gemmatimonadetes	Gemmatimonadales	Gemmatimonadaceae	Gemmatimonadaceae	Gemmatimonadaceae
OTU1000	OTU1022	0.0281697	Gemmatimonadota	Gemmatimonadetes	Gemmatimonadales	Gemmatimonadaceae	Gemmatimonadaceae	Gemmatimonadaceae	Actinobacteriota	Thermoleophilia	Solirubrobacterales	67-14	67-14	67-14
OTU1000	OTU1064	0.111918	Gemmatimonadota	Gemmatimonadetes	Gemmatimonadales	Gemmatimonadaceae	Gemmatimonadaceae	Gemmatimonadaceae	Actinobacteriota	Thermoleophilia	Gaiellales	Gaiellales	Gaiellales	Gaiellales
OTU1000	OTU1837	0.00707502	Gemmatimonadota	Gemmatimonadetes	Gemmatimonadales	Gemmatimonadaceae	Gemmatimonadaceae	Gemmatimonadaceae	Actinobacteriota	Thermoleophilia	Solirubrobacterales	Solirubrobacteraceae	Parviterribacter	Parviterribacter
OTU1000	OTU1865	-0.00809341	Gemmatimonadota	Gemmatimonadetes	Gemmatimonadales	Gemmatimonadaceae	Gemmatimonadaceae	Gemmatimonadaceae	Acidobacteriota	Blastocatellia	Pyrinomonadales	Pyrinomonadaceae	RB41	RB41
OTU1000	OTU1954	0.0238708	Gemmatimonadota	Gemmatimonadetes	Gemmatimonadales	Gemmatimonadaceae	Gemmatimonadaceae	Gemmatimonadaceae	Gemmatimonadota	Gemmatimonadetes	Gemmatimonadales	Gemmatimonadaceae	Gemmatimonas	Gemmatimonas
OTU1000	OTU2490	0.0048777	Gemmatimonadota	Gemmatimonadetes	Gemmatimonadales	Gemmatimonadaceae	Gemmatimonadaceae	Gemmatimonadaceae	Acidobacteriota	Vicinamibacteria	Vicinamibacterales	Vicinamibacterales	Vicinamibacterales	Vicinamibacterales
OTU1000	OTU2757	-0.0141333	Gemmatimonadota	Gemmatimonadetes	Gemmatimonadales	Gemmatimonadaceae	Gemmatimonadaceae	Gemmatimonadaceae	Actinobacteriota	Thermoleophilia	Solirubrobacterales	Solirubrobacterales	Solirubrobacterales	Solirubrobacterales
OTU1000	OTU2833	0.0667558	Gemmatimonadota	Gemmatimonadetes	Gemmatimonadales	Gemmatimonadaceae	Gemmatimonadaceae	Gemmatimonadaceae	Gemmatimonadota	Gemmatimonadetes	Gemmatimonadales	Gemmatimonadaceae	Gemmatimonas	Gemmatimonas
OTU1000	OTU3005	0.527716	Gemmatimonadota	Gemmatimonadetes	Gemmatimonadales	Gemmatimonadaceae	Gemmatimonadaceae	Gemmatimonadaceae	Acidobacteriota	Vicinamibacteria	Vicinamibacterales	Vicinamibacterales	Vicinamibacterales	Vicinamibacterales
OTU1000	OTU4354	0.00949154	Gemmatimonadota	Gemmatimonadetes	Gemmatimonadales	Gemmatimonadaceae	Gemmatimonadaceae	Gemmatimonadaceae	Acidobacteriota	Vicinamibacteria	Vicinamibacterales	Vicinamibacterales	Vicinamibacterales	Vicinamibacterales
OTU1000	OTU501	0.00201215	Gemmatimonadota	Gemmatimonadetes	Gemmatimonadales	Gemmatimonadaceae	Gemmatimonadaceae	Gemmatimonadaceae	Actinobacteriota	Thermoleophilia	Solirubrobacterales	67-14	67-14	67-14_metagenome
OTU1000	OTU628	0.0490888	Gemmatimonadota	Gemmatimonadetes	Gemmatimonadales	Gemmatimonadaceae	Gemmatimonadaceae	Gemmatimonadaceae	Chloroflexi	Ktedonobacteria	C0119	C0119	C0119	C0119
OTU1000	OTU6342	0.0093813	Gemmatimonadota	Gemmatimonadetes	Gemmatimonadales	Gemmatimonadaceae	Gemmatimonadaceae	Gemmatimonadaceae	Gemmatimonadota	Gemmatimonadetes	Gemmatimonadales	Gemmatimonadaceae	Gemmatimonadaceae	Gemmatimonadaceae
OTU1000	OTU812	0.0851853	Gemmatimonadota	Gemmatimonadetes	Gemmatimonadales	Gemmatimonadaceae	Gemmatimonadaceae	Gemmatimonadaceae	Gemmatimonadota	Gemmatimonadetes	Gemmatimonadales	Gemmatimonadaceae	Gemmatimonadaceae	Gemmatimonadaceae
OTU1000	OTU890	0.0631099	Gemmatimonadota	Gemmatimonadetes	Gemmatimonadales	Gemmatimonadaceae	Gemmatimonadaceae	Gemmatimonadaceae	Gemmatimonadota	Gemmatimonadetes	Gemmatimonadales	Gemmatimonadaceae	Gemmatimonadaceae	Gemmatimonadaceae
OTU1002	OTU1007	0.0181745	Acidobacteriota	Vicinamibacteria	Vicinamibacterales	Vicinamibacteraceae	Vicinamibacteraceae	Vicinamibacteraceae	Gemmatimonadota	Gemmatimonadetes	Gemmatimonadales	Gemmatimonadaceae	Gemmatimonadaceae	Gemmatimonadaceae
OTU1002	OTU1072	0.0637091	Acidobacteriota	Vicinamibacteria	Vicinamibacterales	Vicinamibacteraceae	Vicinamibacteraceae	Vicinamibacteraceae	Acidobacteriota	Vicinamibacteria	Vicinamibacterales	Vicinamibacterales	Vicinamibacterales	Vicinamibacterales
OTU1002	OTU1340	0.144547	Acidobacteriota	Vicinamibacteria	Vicinamibacterales	Vicinamibacteraceae	Vicinamibacteraceae	Vicinamibacteraceae	Acidobacteriota	Vicinamibacteria	Vicinamibacterales	Vicinamibacterales	Vicinamibacterales	Vicinamibacterales
OTU1002	OTU1756	0.338634	Acidobacteriota	Vicinamibacteria	Vicinamibacterales	Vicinamibacteraceae	Vicinamibacteraceae	Vicinamibacteraceae	Acidobacteriota	Vicinamibacteria	Vicinamibacterales	Vicinamibacterales	Vicinamibacterales	Vicinamibacterales
OTU1002	OTU201	0.0132553	Acidobacteriota	Vicinamibacteria	Vicinamibacterales	Vicinamibacteraceae	Vicinamibacteraceae	Vicinamibacteraceae	Acidobacteriota	Vicinamibacteria	Vicinamibacterales	Vicinamibacteraceae	Vicinamibacteraceae	Vicinamibacteraceae
OTU1002	OTU2106	0.017612	Acidobacteriota	Vicinamibacteria	Vicinamibacterales	Vicinamibacteraceae	Vicinamibacteraceae	Vicinamibacteraceae	Acidobacteriota	Blastocatellia	24-11	24-11	24-11	24-11
OTU1002	OTU2133	0.0213586	Acidobacteriota	Vicinamibacteria	Vicinamibacterales	Vicinamibacteraceae	Vicinamibacteraceae	Vicinamibacteraceae	Gemmatimonadota	Gemmatimonadetes	Gemmatimonadales	Gemmatimonadaceae	Gemmatimonadaceae	Gemmatimonadaceae
OTU1002	OTU269	0.0854043	Acidobacteriota	Vicinamibacteria	Vicinamibacterales	Vicinamibacteraceae	Vicinamibacteraceae	Vicinamibacteraceae	Acidobacteriota	Vicinamibacteria	Vicinamibacterales	Vicinamibacteraceae	Vicinamibacteraceae	Vicinamibacteraceae_metagenome
OTU1002	OTU5138	0.00628996	Acidobacteriota	Vicinamibacteria	Vicinamibacterales	Vicinamibacteraceae	Vicinamibacteraceae	Vicinamibacteraceae	Acidobacteriota	Vicinamibacteria	Vicinamibacterales	Vicinamibacteraceae	Vicinamibacteraceae	Vicinamibacteraceae
OTU1002	OTU67	0.24633	Acidobacteriota	Vicinamibacteria	Vicinamibacterales	Vicinamibacteraceae	Vicinamibacteraceae	Vicinamibacteraceae	Acidobacteriota	Blastocatellia	Blastocatellales	Blastocatellaceae	Stenotrophobacter	Stenotrophobacter
OTU1007	OTU1310	0.000383913	Gemmatimonadota	Gemmatimonadetes	Gemmatimonadales	Gemmatimonadaceae	Gemmatimonadaceae	Gemmatimonadaceae	Acidobacteriota	Vicinamibacteria	Vicinamibacterales	Vicinamibacteraceae	Vicinamibacteraceae	Vicinamibacteraceae
OTU1007	OTU173	0.133761	Gemmatimonadota	Gemmatimonadetes	Gemmatimonadales	Gemmatimonadaceae	Gemmatimonadaceae	Gemmatimonadaceae	Acidobacteriota	Blastocatellia	24-11	24-11	24-11	24-11
OTU1007	OTU2828	0.0248416	Gemmatimonadota	Gemmatimonadetes	Gemmatimonadales	Gemmatimonadaceae	Gemmatimonadaceae	Gemmatimonadaceae	Acidobacteriota	Vicinamibacteria	Vicinamibacterales	Vicinamibacteraceae	Vicinamibacteraceae	Vicinamibacteraceae
OTU1007	OTU2833	0.0218841	Gemmatimonadota	Gemmatimonadetes	Gemmatimonadales	Gemmatimonadaceae	Gemmatimonadaceae	Gemmatimonadaceae	Gemmatimonadota	Gemmatimonadetes	Gemmatimonadales	Gemmatimonadaceae	Gemmatimonas	Gemmatimonas
OTU1007	OTU3399	-0.0843505	Gemmatimonadota	Gemmatimonadetes	Gemmatimonadales	Gemmatimonadaceae	Gemmatimonadaceae	Gemmatimonadaceae	Gemmatimonadota	Gemmatimonadetes	Gemmatimonadales	Gemmatimonadaceae	Gemmatimonadaceae	Gemmatimonadaceae
OTU1007	OTU3524	-0.00475179	Gemmatimonadota	Gemmatimonadetes	Gemmatimonadales	Gemmatimonadaceae	Gemmatimonadaceae	Gemmatimonadaceae	Chloroflexi	Ktedonobacteria	Ktedonobacterales	JG30-KF-AS9	JG30-KF-AS9	JG30-KF-AS9
OTU1007	OTU3585	0.0374869	Gemmatimonadota	Gemmatimonadetes	Gemmatimonadales	Gemmatimonadaceae	Gemmatimonadaceae	Gemmatimonadaceae	Acidobacteriota	Vicinamibacteria	Vicinamibacterales	Vicinamibacterales	Vicinamibacterales	Vicinamibacterales
OTU1007	OTU4093	0.0179196	Gemmatimonadota	Gemmatimonadetes	Gemmatimonadales	Gemmatimonadaceae	Gemmatimonadaceae	Gemmatimonadaceae	Gemmatimonadota	Gemmatimonadetes	Gemmatimonadales	Gemmatimonadaceae	Gemmatimonas	Gemmatimonas
OTU1007	OTU4569	-0.038229	Gemmatimonadota	Gemmatimonadetes	Gemmatimonadales	Gemmatimonadaceae	Gemmatimonadaceae	Gemmatimonadaceae	Actinobacteriota	Thermoleophilia	Thermoleophilia	Thermoleophilia	Thermoleophilia	Thermoleophilia
OTU1007	OTU4953	-0.00108053	Gemmatimonadota	Gemmatimonadetes	Gemmatimonadales	Gemmatimonadaceae	Gemmatimonadaceae	Gemmatimonadaceae	Acidobacteriota	Vicinamibacteria	Subgroup_17	Subgroup_17	Subgroup_17	Subgroup_17
OTU1007	OTU529	0.381929	Gemmatimonadota	Gemmatimonadetes	Gemmatimonadales	Gemmatimonadaceae	Gemmatimonadaceae	Gemmatimonadaceae	Acidobacteriota	Vicinamibacteria	Vicinamibacterales	Vicinamibacterales	Vicinamibacterales	Vicinamibacterales
OTU1007	OTU798	0.114244	Gemmatimonadota	Gemmatimonadetes	Gemmatimonadales	Gemmatimonadaceae	Gemmatimonadaceae	Gemmatimonadaceae	Actinobacteriota	Thermoleophilia	Thermoleophilia	Thermoleophilia	Thermoleophilia	Thermoleophilia
OTU1007	OTU937	-0.00633117	Gemmatimonadota	Gemmatimonadetes	Gemmatimonadales	Gemmatimonadaceae	Gemmatimonadaceae	Gemmatimonadaceae	Chloroflexi	Ktedonobacteria	Ktedonobacterales	JG30-KF-AS9	JG30-KF-AS9	JG30-KF-AS9
OTU1008	OTU1259	0.179762	Acidobacteriota	Vicinamibacteria	Vicinamibacterales	Vicinamibacterales	Vicinamibacterales	Vicinamibacterales	Gemmatimonadota	Gemmatimonadetes	Gemmatimonadales	Gemmatimonadaceae	Gemmatimonadaceae	Gemmatimonadaceae
OTU1008	OTU1340	0.0066709	Acidobacteriota	Vicinamibacteria	Vicinamibacterales	Vicinamibacterales	Vicinamibacterales	Vicinamibacterales	Acidobacteriota	Vicinamibacteria	Vicinamibacterales	Vicinamibacterales	Vicinamibacterales	Vicinamibacterales
OTU1008	OTU173	0.011362	Acidobacteriota	Vicinamibacteria	Vicinamibacterales	Vicinamibacterales	Vicinamibacterales	Vicinamibacterales	Acidobacteriota	Blastocatellia	24-11	24-11	24-11	24-11
OTU1008	OTU2078	0.0488904	Acidobacteriota	Vicinamibacteria	Vicinamibacterales	Vicinamibacterales	Vicinamibacterales	Vicinamibacterales	Acidobacteriota	Vicinamibacteria	Vicinamibacterales	Vicinamibacteraceae	Vicinamibacteraceae	Vicinamibacteraceae
OTU1008	OTU2918	0.00986445	Acidobacteriota	Vicinamibacteria	Vicinamibacterales	Vicinamibacterales	Vicinamibacterales	Vicinamibacterales	Acidobacteriota	Blastocatellia	DS-100	DS-100	DS-100	DS-100
OTU1008	OTU435	0.0709985	Acidobacteriota	Vicinamibacteria	Vicinamibacterales	Vicinamibacterales	Vicinamibacterales	Vicinamibacterales	Gemmatimonadota	Gemmatimonadetes	Gemmatimonadales	Gemmatimonadaceae	Gemmatimonadaceae	Gemmatimonadaceae
OTU1008	OTU5138	0.0635091	Acidobacteriota	Vicinamibacteria	Vicinamibacterales	Vicinamibacterales	Vicinamibacterales	Vicinamibacterales	Acidobacteriota	Vicinamibacteria	Vicinamibacterales	Vicinamibacteraceae	Vicinamibacteraceae	Vicinamibacteraceae
OTU1008	OTU585	0.228326	Acidobacteriota	Vicinamibacteria	Vicinamibacterales	Vicinamibacterales	Vicinamibacterales	Vicinamibacterales	Gemmatimonadota	Gemmatimonadetes	Gemmatimonadales	Gemmatimonadaceae	Gemmatimonas	Gemmatimonas
OTU1008	OTU6039	0.00236502	Acidobacteriota	Vicinamibacteria	Vicinamibacterales	Vicinamibacterales	Vicinamibacterales	Vicinamibacterales	Actinobacteriota	Thermoleophilia	Thermoleophilia	Thermoleophilia	Thermoleophilia	Thermoleophilia
OTU1008	OTU787	0.524585	Acidobacteriota	Vicinamibacteria	Vicinamibacterales	Vicinamibacterales	Vicinamibacterales	Vicinamibacterales	Gemmatimonadota	Gemmatimonadetes	Gemmatimonadales	Gemmatimonadaceae	Gemmatimonadaceae	Gemmatimonadaceae
OTU1018	OTU1302	0.0137068	Actinobacteriota	Thermoleophilia	Gaiellales	Gaiellaceae	Gaiella	Gaiella_metagenome	Actinobacteriota	Thermoleophilia	Solirubrobacterales	67-14	67-14	67-14
OTU1018	OTU200	-0.0206562	Actinobacteriota	Thermoleophilia	Gaiellales	Gaiellaceae	Gaiella	Gaiella_metagenome	Chloroflexi	Ktedonobacteria	Ktedonobacterales	Ktedonobacteraceae	Ktedonobacteraceae	Ktedonobacteraceae
OTU1018	OTU2111	0.14379	Actinobacteriota	Thermoleophilia	Gaiellales	Gaiellaceae	Gaiella	Gaiella_metagenome	Gemmatimonadota	Gemmatimonadetes	Gemmatimonadales	Gemmatimonadaceae	Gemmatimonadaceae	Gemmatimonadaceae
OTU1018	OTU234	-0.0450609	Actinobacteriota	Thermoleophilia	Gaiellales	Gaiellaceae	Gaiella	Gaiella_metagenome	Gemmatimonadota	Gemmatimonadetes	Gemmatimonadales	Gemmatimonadaceae	Gemmatimonadaceae	Gemmatimonadaceae
OTU1018	OTU2620	-0.00117499	Actinobacteriota	Thermoleophilia	Gaiellales	Gaiellaceae	Gaiella	Gaiella_metagenome	Chloroflexi	Ktedonobacteria	B12-WMSP1	B12-WMSP1	B12-WMSP1	B12-WMSP1
OTU1018	OTU270	-0.020397	Actinobacteriota	Thermoleophilia	Gaiellales	Gaiellaceae	Gaiella	Gaiella_metagenome	Chloroflexi	Ktedonobacteria	Ktedonobacterales	Ktedonobacteraceae	Ktedonobacteraceae	Ktedonobacteraceae
OTU1018	OTU3096	0.0529607	Actinobacteriota	Thermoleophilia	Gaiellales	Gaiellaceae	Gaiella	Gaiella_metagenome	Actinobacteriota	Thermoleophilia	Solirubrobacterales	67-14	67-14	67-14
OTU1018	OTU3320	-0.0904389	Actinobacteriota	Thermoleophilia	Gaiellales	Gaiellaceae	Gaiella	Gaiella_metagenome	Chloroflexi	Ktedonobacteria	Ktedonobacterales	JG30-KF-AS9	JG30-KF-AS9	JG30-KF-AS9
OTU1018	OTU430	-0.00644717	Actinobacteriota	Thermoleophilia	Gaiellales	Gaiellaceae	Gaiella	Gaiella_metagenome	Chloroflexi	Ktedonobacteria	B12-WMSP1	B12-WMSP1	B12-WMSP1	B12-WMSP1
OTU1018	OTU5026	-0.0345784	Actinobacteriota	Thermoleophilia	Gaiellales	Gaiellaceae	Gaiella	Gaiella_metagenome	Actinobacteriota	Thermoleophilia	Solirubrobacterales	67-14	67-14	67-14
OTU1018	OTU529	0.00328898	Actinobacteriota	Thermoleophilia	Gaiellales	Gaiellaceae	Gaiella	Gaiella_metagenome	Acidobacteriota	Vicinamibacteria	Vicinamibacterales	Vicinamibacterales	Vicinamibacterales	Vicinamibacterales
OTU1018	OTU5427	-0.00200876	Actinobacteriota	Thermoleophilia	Gaiellales	Gaiellaceae	Gaiella	Gaiella_metagenome	Actinobacteriota	Thermoleophilia	Solirubrobacterales	Solirubrobacteraceae	Solirubrobacteraceae	Solirubrobacteraceae
OTU1018	OTU875	-0.231317	Actinobacteriota	Thermoleophilia	Gaiellales	Gaiellaceae	Gaiella	Gaiella_metagenome	Chloroflexi	Ktedonobacteria	Ktedonobacterales	JG30-KF-AS9	JG30-KF-AS9	JG30-KF-AS9
OTU1018	OTU937	-0.0220059	Actinobacteriota	Thermoleophilia	Gaiellales	Gaiellaceae	Gaiella	Gaiella_metagenome	Chloroflexi	Ktedonobacteria	Ktedonobacterales	JG30-KF-AS9	JG30-KF-AS9	JG30-KF-AS9
OTU1019	OTU1722	-0.0485495	Chloroflexi	Ktedonobacteria	Ktedonobacterales	Ktedonobacteraceae	Ktedonobacteraceae	Ktedonobacteraceae	Chloroflexi	Ktedonobacteria	Ktedonobacterales	JG30-KF-AS9	JG30-KF-AS9	JG30-KF-AS9
OTU1019	OTU1723	-0.00151322	Chloroflexi	Ktedonobacteria	Ktedonobacterales	Ktedonobacteraceae	Ktedonobacteraceae	Ktedonobacteraceae	Actinobacteriota	Thermoleophilia	Solirubrobacterales	Solirubrobacteraceae	Conexibacter	Conexibacter_metagenome
OTU1019	OTU1728	-0.0461322	Chloroflexi	Ktedonobacteria	Ktedonobacterales	Ktedonobacteraceae	Ktedonobacteraceae	Ktedonobacteraceae	Gemmatimonadota	Gemmatimonadetes	Gemmatimonadales	Gemmatimonadaceae	Gemmatimonadaceae	Gemmatimonadaceae
OTU1019	OTU1778	0.354863	Chloroflexi	Ktedonobacteria	Ktedonobacterales	Ktedonobacteraceae	Ktedonobacteraceae	Ktedonobacteraceae	Chloroflexi	Ktedonobacteria	Ktedonobacterales	Ktedonobacteraceae	1921-3	1921-3
OTU1019	OTU2060	0.0881571	Chloroflexi	Ktedonobacteria	Ktedonobacterales	Ktedonobacteraceae	Ktedonobacteraceae	Ktedonobacteraceae	Chloroflexi	Ktedonobacteria	B12-WMSP1	B12-WMSP1	B12-WMSP1	B12-WMSP1
OTU1019	OTU2421	0.0209027	Chloroflexi	Ktedonobacteria	Ktedonobacterales	Ktedonobacteraceae	Ktedonobacteraceae	Ktedonobacteraceae	Chloroflexi	Ktedonobacteria	Ktedonobacterales	Ktedonobacteraceae	Ktedonobacteraceae	Ktedonobacteraceae
OTU1019	OTU3370	0.0407072	Chloroflexi	Ktedonobacteria	Ktedonobacterales	Ktedonobacteraceae	Ktedonobacteraceae	Ktedonobacteraceae	Gemmatimonadota	Gemmatimonadetes	Gemmatimonadales	Gemmatimonadaceae	Gemmatimonadaceae	Gemmatimonadaceae
OTU1019	OTU347	0.0257083	Chloroflexi	Ktedonobacteria	Ktedonobacterales	Ktedonobacteraceae	Ktedonobacteraceae	Ktedonobacteraceae	Chloroflexi	Ktedonobacteria	Ktedonobacterales	Ktedonobacteraceae	FCPS473	FCPS473
OTU1019	OTU4139	0.0164332	Chloroflexi	Ktedonobacteria	Ktedonobacterales	Ktedonobacteraceae	Ktedonobacteraceae	Ktedonobacteraceae	Actinobacteriota	Thermoleophilia	Solirubrobacterales	Solirubrobacteraceae	Solirubrobacteraceae	Solirubrobacteraceae
OTU1019	OTU603	-0.0796163	Chloroflexi	Ktedonobacteria	Ktedonobacterales	Ktedonobacteraceae	Ktedonobacteraceae	Ktedonobacteraceae	Gemmatimonadota	Gemmatimonadetes	Gemmatimonadales	Gemmatimonadaceae	Gemmatimonas	Gemmatimonas
OTU1019	OTU6454	0.0177687	Chloroflexi	Ktedonobacteria	Ktedonobacterales	Ktedonobacteraceae	Ktedonobacteraceae	Ktedonobacteraceae	Chloroflexi	Ktedonobacteria	Ktedonobacterales	JG30-KF-AS9	JG30-KF-AS9	JG30-KF-AS9
OTU1019	OTU795	-0.0562113	Chloroflexi	Ktedonobacteria	Ktedonobacterales	Ktedonobacteraceae	Ktedonobacteraceae	Ktedonobacteraceae	Actinobacteriota	Thermoleophilia	Gaiellales	Gaiellales	Gaiellales	Gaiellales
OTU1022	OTU1892	0.216445	Actinobacteriota	Thermoleophilia	Solirubrobacterales	67-14	67-14	67-14	Acidobacteriota	Blastocatellia	24-11	24-11	24-11	24-11
OTU1022	OTU193	0.0163808	Actinobacteriota	Thermoleophilia	Solirubrobacterales	67-14	67-14	67-14	Acidobacteriota	Blastocatellia	Blastocatellales	Blastocatellaceae	JGI_0001001-H03	JGI_0001001-H03
OTU1022	OTU2255	0.0194391	Actinobacteriota	Thermoleophilia	Solirubrobacterales	67-14	67-14	67-14	Actinobacteriota	Thermoleophilia	Solirubrobacterales	67-14	67-14	67-14
OTU1022	OTU2490	0.0441116	Actinobacteriota	Thermoleophilia	Solirubrobacterales	67-14	67-14	67-14	Acidobacteriota	Vicinamibacteria	Vicinamibacterales	Vicinamibacterales	Vicinamibacterales	Vicinamibacterales
OTU1022	OTU2546	0.0027026	Actinobacteriota	Thermoleophilia	Solirubrobacterales	67-14	67-14	67-14	Gemmatimonadota	Gemmatimonadetes	Gemmatimonadales	Gemmatimonadaceae	Gemmatimonadaceae	Gemmatimonadetes_bacterium
OTU1022	OTU2833	0.176755	Actinobacteriota	Thermoleophilia	Solirubrobacterales	67-14	67-14	67-14	Gemmatimonadota	Gemmatimonadetes	Gemmatimonadales	Gemmatimonadaceae	Gemmatimonas	Gemmatimonas
OTU1022	OTU2844	0.052756	Actinobacteriota	Thermoleophilia	Solirubrobacterales	67-14	67-14	67-14	Gemmatimonadota	Gemmatimonadetes	Gemmatimonadales	Gemmatimonadaceae	Gemmatimonadaceae	Gemmatimonadaceae
OTU1022	OTU3524	-0.0583103	Actinobacteriota	Thermoleophilia	Solirubrobacterales	67-14	67-14	67-14	Chloroflexi	Ktedonobacteria	Ktedonobacterales	JG30-KF-AS9	JG30-KF-AS9	JG30-KF-AS9
OTU1022	OTU414	0.253083	Actinobacteriota	Thermoleophilia	Solirubrobacterales	67-14	67-14	67-14	Gemmatimonadota	Gemmatimonadetes	Gemmatimonadales	Gemmatimonadaceae	Gemmatimonadaceae	Gemmatimonadaceae
OTU1022	OTU516	0.0662511	Actinobacteriota	Thermoleophilia	Solirubrobacterales	67-14	67-14	67-14	Gemmatimonadota	Gemmatimonadetes	Gemmatimonadales	Gemmatimonadaceae	Gemmatimonas	Gemmatimonas
OTU1022	OTU6342	0.00175653	Actinobacteriota	Thermoleophilia	Solirubrobacterales	67-14	67-14	67-14	Gemmatimonadota	Gemmatimonadetes	Gemmatimonadales	Gemmatimonadaceae	Gemmatimonadaceae	Gemmatimonadaceae
OTU1022	OTU890	0.0399157	Actinobacteriota	Thermoleophilia	Solirubrobacterales	67-14	67-14	67-14	Gemmatimonadota	Gemmatimonadetes	Gemmatimonadales	Gemmatimonadaceae	Gemmatimonadaceae	Gemmatimonadaceae
OTU1045	OTU1148	0.051927	Gemmatimonadota	Gemmatimonadetes	Gemmatimonadales	Gemmatimonadaceae	Roseisolibacter	Roseisolibacter	Actinobacteriota	Thermoleophilia	Gaiellales	Gaiellales	Gaiellales	bacterium_Ellin6515
OTU1045	OTU1280	0.185831	Gemmatimonadota	Gemmatimonadetes	Gemmatimonadales	Gemmatimonadaceae	Roseisolibacter	Roseisolibacter	Gemmatimonadota	Gemmatimonadetes	Gemmatimonadales	Gemmatimonadaceae	Gemmatimonadaceae	Gemmatimonadaceae
OTU1045	OTU1302	0.106797	Gemmatimonadota	Gemmatimonadetes	Gemmatimonadales	Gemmatimonadaceae	Roseisolibacter	Roseisolibacter	Actinobacteriota	Thermoleophilia	Solirubrobacterales	67-14	67-14	67-14
OTU1045	OTU1995	0.0602522	Gemmatimonadota	Gemmatimonadetes	Gemmatimonadales	Gemmatimonadaceae	Roseisolibacter	Roseisolibacter	Actinobacteriota	Thermoleophilia	Gaiellales	Gaiellales	Gaiellales	Gaiella_sp.
OTU1045	OTU219	0.00501775	Gemmatimonadota	Gemmatimonadetes	Gemmatimonadales	Gemmatimonadaceae	Roseisolibacter	Roseisolibacter	Acidobacteriota	Blastocatellia	Blastocatellales	Blastocatellaceae	JGI_0001001-H03	JGI_0001001-H03
OTU1045	OTU2620	-0.020917	Gemmatimonadota	Gemmatimonadetes	Gemmatimonadales	Gemmatimonadaceae	Roseisolibacter	Roseisolibacter	Chloroflexi	Ktedonobacteria	B12-WMSP1	B12-WMSP1	B12-WMSP1	B12-WMSP1
OTU1045	OTU3284	-0.0321168	Gemmatimonadota	Gemmatimonadetes	Gemmatimonadales	Gemmatimonadaceae	Roseisolibacter	Roseisolibacter	Chloroflexi	Ktedonobacteria	Ktedonobacterales	Ktedonobacteraceae	G12-WMSP1	G12-WMSP1
OTU1045	OTU3591	-0.0651633	Gemmatimonadota	Gemmatimonadetes	Gemmatimonadales	Gemmatimonadaceae	Roseisolibacter	Roseisolibacter	Chloroflexi	Ktedonobacteria	Ktedonobacterales	Ktedonobacteraceae	1921-2	1921-2
OTU1045	OTU441	-0.0284169	Gemmatimonadota	Gemmatimonadetes	Gemmatimonadales	Gemmatimonadaceae	Roseisolibacter	Roseisolibacter	Chloroflexi	Ktedonobacteria	B12-WMSP1	B12-WMSP1	B12-WMSP1	B12-WMSP1
OTU1045	OTU4883	-0.105982	Gemmatimonadota	Gemmatimonadetes	Gemmatimonadales	Gemmatimonadaceae	Roseisolibacter	Roseisolibacter	Chloroflexi	Ktedonobacteria	Ktedonobacterales	Ktedonobacteraceae	FCPS473	FCPS473
OTU1050	OTU1192	0.0365288	Chloroflexi	Ktedonobacteria	Ktedonobacterales	JG30-KF-AS9	JG30-KF-AS9	JG30-KF-AS9	Chloroflexi	Ktedonobacteria	Ktedonobacterales	Ktedonobacteraceae	FCPS473	FCPS473
OTU1050	OTU1867	0.00992444	Chloroflexi	Ktedonobacteria	Ktedonobacterales	JG30-KF-AS9	JG30-KF-AS9	JG30-KF-AS9	Chloroflexi	Ktedonobacteria	Ktedonobacterales	JG30-KF-AS9	JG30-KF-AS9	JG30-KF-AS9
OTU1050	OTU230	0.184361	Chloroflexi	Ktedonobacteria	Ktedonobacterales	JG30-KF-AS9	JG30-KF-AS9	JG30-KF-AS9	Chloroflexi	Ktedonobacteria	Ktedonobacterales	JG30-KF-AS9	JG30-KF-AS9	JG30-KF-AS9
OTU1050	OTU283	0.0383208	Chloroflexi	Ktedonobacteria	Ktedonobacterales	JG30-KF-AS9	JG30-KF-AS9	JG30-KF-AS9	Chloroflexi	Ktedonobacteria	Ktedonobacterales	Ktedonobacteraceae	Ktedonobacteraceae	Ktedonobacteraceae
OTU1050	OTU3009	0.018548	Chloroflexi	Ktedonobacteria	Ktedonobacterales	JG30-KF-AS9	JG30-KF-AS9	JG30-KF-AS9	Chloroflexi	Ktedonobacteria	B12-WMSP1	B12-WMSP1	B12-WMSP1	B12-WMSP1
OTU1050	OTU3163	0.0156088	Chloroflexi	Ktedonobacteria	Ktedonobacterales	JG30-KF-AS9	JG30-KF-AS9	JG30-KF-AS9	Gemmatimonadota	Gemmatimonadetes	Gemmatimonadales	Gemmatimonadaceae	Gemmatimonadaceae	Gemmatimonadaceae
OTU1050	OTU566	0.18153	Chloroflexi	Ktedonobacteria	Ktedonobacterales	JG30-KF-AS9	JG30-KF-AS9	JG30-KF-AS9	Chloroflexi	Ktedonobacteria	Ktedonobacterales	JG30-KF-AS9	JG30-KF-AS9	JG30-KF-AS9
OTU1050	OTU6058	0.00398739	Chloroflexi	Ktedonobacteria	Ktedonobacterales	JG30-KF-AS9	JG30-KF-AS9	JG30-KF-AS9	Chloroflexi	Ktedonobacteria	B12-WMSP1	B12-WMSP1	B12-WMSP1	B12-WMSP1
OTU1050	OTU6195	0.166766	Chloroflexi	Ktedonobacteria	Ktedonobacterales	JG30-KF-AS9	JG30-KF-AS9	JG30-KF-AS9	Chloroflexi	Ktedonobacteria	B12-WMSP1	B12-WMSP1	B12-WMSP1	B12-WMSP1
OTU1052	OTU1613	0.0626887	Chloroflexi	Ktedonobacteria	C0119	C0119	C0119	C0119	Chloroflexi	Ktedonobacteria	C0119	C0119	C0119	C0119
OTU1052	OTU1722	-0.185233	Chloroflexi	Ktedonobacteria	C0119	C0119	C0119	C0119	Chloroflexi	Ktedonobacteria	Ktedonobacterales	JG30-KF-AS9	JG30-KF-AS9	JG30-KF-AS9
OTU1052	OTU2073	-0.0118673	Chloroflexi	Ktedonobacteria	C0119	C0119	C0119	C0119	Gemmatimonadota	Gemmatimonadetes	Gemmatimonadales	Gemmatimonadaceae	Gemmatimonas	Gemmatimonas
OTU1052	OTU4320	-0.045455	Chloroflexi	Ktedonobacteria	C0119	C0119	C0119	C0119	Gemmatimonadota	Gemmatimonadetes	Gemmatimonadales	Gemmatimonadaceae	Gemmatimonadaceae	Gemmatimonadaceae
OTU1052	OTU4369	-0.164273	Chloroflexi	Ktedonobacteria	C0119	C0119	C0119	C0119	Acidobacteriota	Vicinamibacteria	Vicinamibacterales	Vicinamibacterales	Vicinamibacterales	Vicinamibacterales
OTU1052	OTU4643	-0.038465	Chloroflexi	Ktedonobacteria	C0119	C0119	C0119	C0119	Chloroflexi	Ktedonobacteria	C0119	C0119	C0119	C0119
OTU1052	OTU5795	-0.0496476	Chloroflexi	Ktedonobacteria	C0119	C0119	C0119	C0119	Acidobacteriota	Vicinamibacteria	Vicinamibacterales	Vicinamibacteraceae	Luteitalea	Luteitalea
OTU1052	OTU5818	-0.0359322	Chloroflexi	Ktedonobacteria	C0119	C0119	C0119	C0119	Acidobacteriota	Vicinamibacteria	Vicinamibacterales	Vicinamibacterales	Vicinamibacterales	Vicinamibacterales
OTU1052	OTU818	-0.0341609	Chloroflexi	Ktedonobacteria	C0119	C0119	C0119	C0119	Acidobacteriota	Vicinamibacteria	Vicinamibacterales	Vicinamibacterales	Vicinamibacterales	Vicinamibacterales
OTU1052	OTU94	-0.00464533	Chloroflexi	Ktedonobacteria	C0119	C0119	C0119	C0119	Gemmatimonadota	Gemmatimonadetes	Gemmatimonadales	Gemmatimonadaceae	Gemmatimonadaceae	Gemmatimonadaceae
OTU1053	OTU1146	0.00818459	Acidobacteriota	Vicinamibacteria	Vicinamibacterales	Vicinamibacteraceae	Vicinamibacteraceae	Vicinamibacteraceae	Acidobacteriota	Vicinamibacteria	Vicinamibacterales	Vicinamibacterales	Vicinamibacterales	Vicinamibacterales
OTU1053	OTU1179	0.0569443	Acidobacteriota	Vicinamibacteria	Vicinamibacterales	Vicinamibacteraceae	Vicinamibacteraceae	Vicinamibacteraceae	Acidobacteriota	Vicinamibacteria	Vicinamibacterales	Vicinamibacterales	Vicinamibacterales	Vicinamibacterales
OTU1053	OTU1188	0.0424741	Acidobacteriota	Vicinamibacteria	Vicinamibacterales	Vicinamibacteraceae	Vicinamibacteraceae	Vicinamibacteraceae	Gemmatimonadota	Gemmatimonadetes	Gemmatimonadales	Gemmatimonadaceae	Gemmatimonadaceae	Gemmatimonadaceae
OTU1053	OTU1495	0.0326508	Acidobacteriota	Vicinamibacteria	Vicinamibacterales	Vicinamibacteraceae	Vicinamibacteraceae	Vicinamibacteraceae	Acidobacteriota	Vicinamibacteria	Vicinamibacterales	Vicinamibacterales	Vicinamibacterales	Vicinamibacterales
OTU1053	OTU2542	-0.0203721	Acidobacteriota	Vicinamibacteria	Vicinamibacterales	Vicinamibacteraceae	Vicinamibacteraceae	Vicinamibacteraceae	Chloroflexi	Ktedonobacteria	B10-SB3A	B10-SB3A	B10-SB3A	B10-SB3A
OTU1053	OTU334	0.20796	Acidobacteriota	Vicinamibacteria	Vicinamibacterales	Vicinamibacteraceae	Vicinamibacteraceae	Vicinamibacteraceae	Acidobacteriota	Vicinamibacteria	Vicinamibacterales	Vicinamibacteraceae	Vicinamibacteraceae	Vicinamibacteraceae
OTU1053	OTU4818	-0.0892741	Acidobacteriota	Vicinamibacteria	Vicinamibacterales	Vicinamibacteraceae	Vicinamibacteraceae	Vicinamibacteraceae	Chloroflexi	Ktedonobacteria	B10-SB3A	B10-SB3A	B10-SB3A	B10-SB3A
OTU1053	OTU4855	0.0413837	Acidobacteriota	Vicinamibacteria	Vicinamibacterales	Vicinamibacteraceae	Vicinamibacteraceae	Vicinamibacteraceae	Acidobacteriota	Vicinamibacteria	Vicinamibacterales	Vicinamibacterales	Vicinamibacterales	Vicinamibacterales
OTU1053	OTU6172	0.00766434	Acidobacteriota	Vicinamibacteria	Vicinamibacterales	Vicinamibacteraceae	Vicinamibacteraceae	Vicinamibacteraceae	Gemmatimonadota	Gemmatimonadetes	Gemmatimonadales	Gemmatimonadaceae	Gemmatimonadaceae	Gemmatimonadaceae
OTU1053	OTU644	0.360676	Acidobacteriota	Vicinamibacteria	Vicinamibacterales	Vicinamibacteraceae	Vicinamibacteraceae	Vicinamibacteraceae	Gemmatimonadota	Gemmatimonadetes	Gemmatimonadales	Gemmatimonadaceae	Gemmatimonadaceae	Gemmatimonadaceae_metagenome
OTU1054	OTU1060	-0.00997016	Acidobacteriota	Vicinamibacteria	Vicinamibacterales	Vicinamibacterales	Vicinamibacterales	Vicinamibacterales	Chloroflexi	Ktedonobacteria	Ktedonobacterales	Ktedonobacteraceae	FCPS473	FCPS473
OTU1054	OTU1074	0.040555	Acidobacteriota	Vicinamibacteria	Vicinamibacterales	Vicinamibacterales	Vicinamibacterales	Vicinamibacterales	Chloroflexi	Ktedonobacteria	Ktedonobacterales	Ktedonobacteraceae	Ktedonobacteraceae	Ktedonobacteraceae
OTU1054	OTU1214	0.00743372	Acidobacteriota	Vicinamibacteria	Vicinamibacterales	Vicinamibacterales	Vicinamibacterales	Vicinamibacterales	Acidobacteriota	Blastocatellia	Blastocatellia	Blastocatellia	Blastocatellia	Blastocatellia
OTU1054	OTU1244	0.0365788	Acidobacteriota	Vicinamibacteria	Vicinamibacterales	Vicinamibacterales	Vicinamibacterales	Vicinamibacterales	Acidobacteriota	Vicinamibacteria	Vicinamibacterales	Vicinamibacterales	Vicinamibacterales	Vicinamibacterales
OTU1054	OTU1480	0.167896	Acidobacteriota	Vicinamibacteria	Vicinamibacterales	Vicinamibacterales	Vicinamibacterales	Vicinamibacterales	Gemmatimonadota	Gemmatimonadetes	Gemmatimonadales	Gemmatimonadaceae	Gemmatimonas	Gemmatimonas
OTU1054	OTU152	0.0651104	Acidobacteriota	Vicinamibacteria	Vicinamibacterales	Vicinamibacterales	Vicinamibacterales	Vicinamibacterales	Gemmatimonadota	Gemmatimonadetes	Gemmatimonadales	Gemmatimonadaceae	Gemmatimonadaceae	Gemmatimonadaceae
OTU1054	OTU1681	0.0956231	Acidobacteriota	Vicinamibacteria	Vicinamibacterales	Vicinamibacterales	Vicinamibacterales	Vicinamibacterales	Acidobacteriota	Vicinamibacteria	Vicinamibacterales	Vicinamibacterales	Vicinamibacterales	Vicinamibacterales
OTU1054	OTU1918	0.0538742	Acidobacteriota	Vicinamibacteria	Vicinamibacterales	Vicinamibacterales	Vicinamibacterales	Vicinamibacterales	Gemmatimonadota	Gemmatimonadetes	Gemmatimonadales	Gemmatimonadaceae	Gemmatimonadaceae	Gemmatimonadaceae
OTU1054	OTU2421	-0.132321	Acidobacteriota	Vicinamibacteria	Vicinamibacterales	Vicinamibacterales	Vicinamibacterales	Vicinamibacterales	Chloroflexi	Ktedonobacteria	Ktedonobacterales	Ktedonobacteraceae	Ktedonobacteraceae	Ktedonobacteraceae
OTU1054	OTU3190	0.0794654	Acidobacteriota	Vicinamibacteria	Vicinamibacterales	Vicinamibacterales	Vicinamibacterales	Vicinamibacterales	Acidobacteriota	Blastocatellia	Pyrinomonadales	Pyrinomonadaceae	RB41	RB41
OTU1054	OTU3399	0.195281	Acidobacteriota	Vicinamibacteria	Vicinamibacterales	Vicinamibacterales	Vicinamibacterales	Vicinamibacterales	Gemmatimonadota	Gemmatimonadetes	Gemmatimonadales	Gemmatimonadaceae	Gemmatimonadaceae	Gemmatimonadaceae
OTU1054	OTU5619	0.00146284	Acidobacteriota	Vicinamibacteria	Vicinamibacterales	Vicinamibacterales	Vicinamibacterales	Vicinamibacterales	Gemmatimonadota	Gemmatimonadetes	Gemmatimonadales	Gemmatimonadaceae	Gemmatimonas	Gemmatimonas
OTU1054	OTU821	0.0450104	Acidobacteriota	Vicinamibacteria	Vicinamibacterales	Vicinamibacterales	Vicinamibacterales	Vicinamibacterales	Gemmatimonadota	Gemmatimonadetes	Gemmatimonadales	Gemmatimonadaceae	Gemmatimonas	Gemmatimonas
OTU1054	OTU866	0.100417	Acidobacteriota	Vicinamibacteria	Vicinamibacterales	Vicinamibacterales	Vicinamibacterales	Vicinamibacterales	Gemmatimonadota	Gemmatimonadetes	Gemmatimonadales	Gemmatimonadaceae	Gemmatimonas	Gemmatimonas_metagenome
OTU1055	OTU1662	-0.0251703	Acidobacteriota	Vicinamibacteria	Vicinamibacterales	Vicinamibacterales	Vicinamibacterales	Vicinamibacterales	Chloroflexi	Ktedonobacteria	Ktedonobacterales	Ktedonobacteraceae	Ktedonobacteraceae	Ktedonobacteraceae
OTU1055	OTU1880	0.272532	Acidobacteriota	Vicinamibacteria	Vicinamibacterales	Vicinamibacterales	Vicinamibacterales	Vicinamibacterales	Acidobacteriota	Blastocatellia	Blastocatellales	Blastocatellaceae	Blastocatella	Blastocatella
OTU1055	OTU222	0.0175337	Acidobacteriota	Vicinamibacteria	Vicinamibacterales	Vicinamibacterales	Vicinamibacterales	Vicinamibacterales	Acidobacteriota	Blastocatellia	Blastocatellia	Blastocatellia	Blastocatellia	Blastocatellia
OTU1055	OTU2371	0.189843	Acidobacteriota	Vicinamibacteria	Vicinamibacterales	Vicinamibacterales	Vicinamibacterales	Vicinamibacterales	Gemmatimonadota	Gemmatimonadetes	Gemmatimonadales	Gemmatimonadaceae	Gemmatimonadaceae	Gemmatimonadaceae
OTU1055	OTU2484	0.00441004	Acidobacteriota	Vicinamibacteria	Vicinamibacterales	Vicinamibacterales	Vicinamibacterales	Vicinamibacterales	Chloroflexi	Ktedonobacteria	C0119	C0119	C0119	C0119
OTU1055	OTU2518	-0.0914515	Acidobacteriota	Vicinamibacteria	Vicinamibacterales	Vicinamibacterales	Vicinamibacterales	Vicinamibacterales	Actinobacteriota	Thermoleophilia	Gaiellales	Gaiellales	Gaiellales	Gaiellales
OTU1055	OTU285	0.014328	Acidobacteriota	Vicinamibacteria	Vicinamibacterales	Vicinamibacterales	Vicinamibacterales	Vicinamibacterales	Acidobacteriota	Blastocatellia	24-11	24-11	24-11	24-11
OTU1055	OTU435	0.172897	Acidobacteriota	Vicinamibacteria	Vicinamibacterales	Vicinamibacterales	Vicinamibacterales	Vicinamibacterales	Gemmatimonadota	Gemmatimonadetes	Gemmatimonadales	Gemmatimonadaceae	Gemmatimonadaceae	Gemmatimonadaceae
OTU1055	OTU4595	0.00416311	Acidobacteriota	Vicinamibacteria	Vicinamibacterales	Vicinamibacterales	Vicinamibacterales	Vicinamibacterales	Actinobacteriota	Thermoleophilia	Thermoleophilia	Thermoleophilia	Thermoleophilia	Thermoleophilia
OTU1055	OTU6088	0.00447632	Acidobacteriota	Vicinamibacteria	Vicinamibacterales	Vicinamibacterales	Vicinamibacterales	Vicinamibacterales	Acidobacteriota	Vicinamibacteria	Vicinamibacterales	Vicinamibacterales	Vicinamibacterales	Vicinamibacterales
OTU1055	OTU687	0.154857	Acidobacteriota	Vicinamibacteria	Vicinamibacterales	Vicinamibacterales	Vicinamibacterales	Vicinamibacterales	Gemmatimonadota	Gemmatimonadetes	Gemmatimonadales	Gemmatimonadaceae	Gemmatimonadaceae	Gemmatimonadaceae
OTU1055	OTU862	0.107198	Acidobacteriota	Vicinamibacteria	Vicinamibacterales	Vicinamibacterales	Vicinamibacterales	Vicinamibacterales	Acidobacteriota	Vicinamibacteria	Vicinamibacterales	Vicinamibacterales	Vicinamibacterales	Vicinamibacterales
OTU1055	OTU991	0.112829	Acidobacteriota	Vicinamibacteria	Vicinamibacterales	Vicinamibacterales	Vicinamibacterales	Vicinamibacterales	Acidobacteriota	Vicinamibacteria	Vicinamibacterales	Vicinamibacterales	Vicinamibacterales	Vicinamibacterales_metagenome
OTU1060	OTU11	-0.0527683	Chloroflexi	Ktedonobacteria	Ktedonobacterales	Ktedonobacteraceae	FCPS473	FCPS473	Gemmatimonadota	Gemmatimonadetes	Gemmatimonadales	Gemmatimonadaceae	Gemmatimonadaceae	Gemmatimonadaceae
OTU1060	OTU1162	-0.0100565	Chloroflexi	Ktedonobacteria	Ktedonobacterales	Ktedonobacteraceae	FCPS473	FCPS473	Acidobacteriota	Vicinamibacteria	Vicinamibacterales	Vicinamibacterales	Vicinamibacterales	Vicinamibacterales
OTU1060	OTU150	0.0571228	Chloroflexi	Ktedonobacteria	Ktedonobacterales	Ktedonobacteraceae	FCPS473	FCPS473	Chloroflexi	Ktedonobacteria	Ktedonobacterales	Ktedonobacteraceae	1921-2	1921-2
OTU1060	OTU2542	0.0176932	Chloroflexi	Ktedonobacteria	Ktedonobacterales	Ktedonobacteraceae	FCPS473	FCPS473	Chloroflexi	Ktedonobacteria	B10-SB3A	B10-SB3A	B10-SB3A	B10-SB3A
OTU1060	OTU261	-0.0502864	Chloroflexi	Ktedonobacteria	Ktedonobacterales	Ktedonobacteraceae	FCPS473	FCPS473	Acidobacteriota	Blastocatellia	Blastocatellales	Blastocatellaceae	JGI_0001001-H03	JGI_0001001-H03
OTU1060	OTU591	0.153658	Chloroflexi	Ktedonobacteria	Ktedonobacterales	Ktedonobacteraceae	FCPS473	FCPS473	Chloroflexi	Ktedonobacteria	Ktedonobacterales	JG30-KF-AS9	JG30-KF-AS9	JG30-KF-AS9
OTU1060	OTU592	0.254689	Chloroflexi	Ktedonobacteria	Ktedonobacterales	Ktedonobacteraceae	FCPS473	FCPS473	Chloroflexi	Ktedonobacteria	B12-WMSP1	B12-WMSP1	B12-WMSP1	B12-WMSP1
OTU1062	OTU1168	0.0326697	Actinobacteriota	Thermoleophilia	Gaiellales	Gaiellales	Gaiellales	Gaiellales	Gemmatimonadota	Gemmatimonadetes	Gemmatimonadales	Gemmatimonadaceae	Gemmatimonadaceae	Gemmatimonadaceae
OTU1062	OTU1838	0.232973	Actinobacteriota	Thermoleophilia	Gaiellales	Gaiellales	Gaiellales	Gaiellales	Actinobacteriota	Thermoleophilia	Gaiellales	Gaiellales	Gaiellales	Gaiellales
OTU1062	OTU204	0.0994327	Actinobacteriota	Thermoleophilia	Gaiellales	Gaiellales	Gaiellales	Gaiellales	Chloroflexi	Ktedonobacteria	Ktedonobacterales	Ktedonobacteraceae	Ktedonobacteraceae	Ktedonobacteraceae
OTU1062	OTU2242	-0.202301	Actinobacteriota	Thermoleophilia	Gaiellales	Gaiellales	Gaiellales	Gaiellales	Gemmatimonadota	Gemmatimonadetes	Gemmatimonadales	Gemmatimonadaceae	Gemmatimonadaceae	Gemmatimonadaceae
OTU1062	OTU2819	0.0404607	Actinobacteriota	Thermoleophilia	Gaiellales	Gaiellales	Gaiellales	Gaiellales	Actinobacteriota	Thermoleophilia	Gaiellales	Gaiellales	Gaiellales	Gaiellales_metagenome
OTU1062	OTU3248	-0.0170469	Actinobacteriota	Thermoleophilia	Gaiellales	Gaiellales	Gaiellales	Gaiellales	Chloroflexi	Ktedonobacteria	Ktedonobacterales	Ktedonobacteraceae	FCPS473	FCPS473
OTU1062	OTU3284	-0.00629143	Actinobacteriota	Thermoleophilia	Gaiellales	Gaiellales	Gaiellales	Gaiellales	Chloroflexi	Ktedonobacteria	Ktedonobacterales	Ktedonobacteraceae	G12-WMSP1	G12-WMSP1
OTU1062	OTU3840	0.0261914	Actinobacteriota	Thermoleophilia	Gaiellales	Gaiellales	Gaiellales	Gaiellales	Gemmatimonadota	Gemmatimonadetes	Gemmatimonadales	Gemmatimonadaceae	Gemmatimonas	Gemmatimonas
OTU1062	OTU4135	-0.124111	Actinobacteriota	Thermoleophilia	Gaiellales	Gaiellales	Gaiellales	Gaiellales	Chloroflexi	Ktedonobacteria	C0119	C0119	C0119	C0119
OTU1062	OTU4187	-0.00836685	Actinobacteriota	Thermoleophilia	Gaiellales	Gaiellales	Gaiellales	Gaiellales	Chloroflexi	Ktedonobacteria	C0119	C0119	C0119	C0119
OTU1062	OTU4477	0.00552372	Actinobacteriota	Thermoleophilia	Gaiellales	Gaiellales	Gaiellales	Gaiellales	Acidobacteriota	Blastocatellia	24-11	24-11	24-11	24-11
OTU1062	OTU5818	0.133535	Actinobacteriota	Thermoleophilia	Gaiellales	Gaiellales	Gaiellales	Gaiellales	Acidobacteriota	Vicinamibacteria	Vicinamibacterales	Vicinamibacterales	Vicinamibacterales	Vicinamibacterales
OTU1062	OTU6105	0.024995	Actinobacteriota	Thermoleophilia	Gaiellales	Gaiellales	Gaiellales	Gaiellales	Actinobacteriota	Thermoleophilia	Solirubrobacterales	67-14	67-14	67-14
OTU1063	OTU1156	0.150368	Acidobacteriota	Vicinamibacteria	Vicinamibacterales	Vicinamibacterales	Vicinamibacterales	Vicinamibacterales	Acidobacteriota	Blastocatellia	Blastocatellales	Blastocatellaceae	Blastocatellaceae	Blastocatellaceae
OTU1063	OTU1165	0.0328782	Acidobacteriota	Vicinamibacteria	Vicinamibacterales	Vicinamibacterales	Vicinamibacterales	Vicinamibacterales	Acidobacteriota	Blastocatellia	Blastocatellales	Blastocatellaceae	Blastocatellaceae	Blastocatellaceae
OTU1063	OTU1331	0.201091	Acidobacteriota	Vicinamibacteria	Vicinamibacterales	Vicinamibacterales	Vicinamibacterales	Vicinamibacterales	Actinobacteriota	Thermoleophilia	Solirubrobacterales	67-14	67-14	67-14
OTU1063	OTU1533	0.0679596	Acidobacteriota	Vicinamibacteria	Vicinamibacterales	Vicinamibacterales	Vicinamibacterales	Vicinamibacterales	Actinobacteriota	Thermoleophilia	Solirubrobacterales	Solirubrobacteraceae	Solirubrobacter	Solirubrobacter
OTU1063	OTU5097	-0.107653	Acidobacteriota	Vicinamibacteria	Vicinamibacterales	Vicinamibacterales	Vicinamibacterales	Vicinamibacterales	Gemmatimonadota	Gemmatimonadetes	Gemmatimonadales	Gemmatimonadaceae	Gemmatimonadaceae	Gemmatimonadaceae_metagenome
OTU1063	OTU6011	0.000774731	Acidobacteriota	Vicinamibacteria	Vicinamibacterales	Vicinamibacterales	Vicinamibacterales	Vicinamibacterales	Acidobacteriota	Blastocatellia	24-11	24-11	24-11	24-11
OTU1063	OTU6039	-0.122189	Acidobacteriota	Vicinamibacteria	Vicinamibacterales	Vicinamibacterales	Vicinamibacterales	Vicinamibacterales	Actinobacteriota	Thermoleophilia	Thermoleophilia	Thermoleophilia	Thermoleophilia	Thermoleophilia
OTU1063	OTU6244	0.00324456	Acidobacteriota	Vicinamibacteria	Vicinamibacterales	Vicinamibacterales	Vicinamibacterales	Vicinamibacterales	Actinobacteriota	Thermoleophilia	Solirubrobacterales	Solirubrobacteraceae	Solirubrobacteraceae	Solirubrobacteraceae
OTU1063	OTU6571	0.0253809	Acidobacteriota	Vicinamibacteria	Vicinamibacterales	Vicinamibacterales	Vicinamibacterales	Vicinamibacterales	Gemmatimonadota	Gemmatimonadetes	Gemmatimonadales	Gemmatimonadaceae	Gemmatimonadaceae	Gemmatimonadaceae
OTU1063	OTU818	-0.014635	Acidobacteriota	Vicinamibacteria	Vicinamibacterales	Vicinamibacterales	Vicinamibacterales	Vicinamibacterales	Acidobacteriota	Vicinamibacteria	Vicinamibacterales	Vicinamibacterales	Vicinamibacterales	Vicinamibacterales
OTU1063	OTU992	0.0535245	Acidobacteriota	Vicinamibacteria	Vicinamibacterales	Vicinamibacterales	Vicinamibacterales	Vicinamibacterales	Gemmatimonadota	Gemmatimonadetes	Gemmatimonadales	Gemmatimonadaceae	Gemmatimonas	Gemmatimonas
OTU1064	OTU1183	0.151139	Actinobacteriota	Thermoleophilia	Gaiellales	Gaiellales	Gaiellales	Gaiellales	Actinobacteriota	Thermoleophilia	Solirubrobacterales	67-14	67-14	67-14
OTU1064	OTU1331	0.0700275	Actinobacteriota	Thermoleophilia	Gaiellales	Gaiellales	Gaiellales	Gaiellales	Actinobacteriota	Thermoleophilia	Solirubrobacterales	67-14	67-14	67-14
OTU1064	OTU1430	-0.00977417	Actinobacteriota	Thermoleophilia	Gaiellales	Gaiellales	Gaiellales	Gaiellales	Gemmatimonadota	Gemmatimonadetes	Gemmatimonadales	Gemmatimonadaceae	Gemmatimonadaceae	Gemmatimonadaceae
OTU1064	OTU1728	0.144889	Actinobacteriota	Thermoleophilia	Gaiellales	Gaiellales	Gaiellales	Gaiellales	Gemmatimonadota	Gemmatimonadetes	Gemmatimonadales	Gemmatimonadaceae	Gemmatimonadaceae	Gemmatimonadaceae
OTU1064	OTU204	0.0265636	Actinobacteriota	Thermoleophilia	Gaiellales	Gaiellales	Gaiellales	Gaiellales	Chloroflexi	Ktedonobacteria	Ktedonobacterales	Ktedonobacteraceae	Ktedonobacteraceae	Ktedonobacteraceae
OTU1064	OTU279	0.0388272	Actinobacteriota	Thermoleophilia	Gaiellales	Gaiellales	Gaiellales	Gaiellales	Actinobacteriota	Thermoleophilia	Gaiellales	Gaiellales	Gaiellales	bacterium_Ellin6517
OTU1064	OTU431	0.03879	Actinobacteriota	Thermoleophilia	Gaiellales	Gaiellales	Gaiellales	Gaiellales	Gemmatimonadota	Gemmatimonadetes	Gemmatimonadales	Gemmatimonadaceae	Gemmatimonadaceae	Gemmatimonadaceae
OTU1064	OTU459	-0.0397633	Actinobacteriota	Thermoleophilia	Gaiellales	Gaiellales	Gaiellales	Gaiellales	Chloroflexi	Ktedonobacteria	B12-WMSP1	B12-WMSP1	B12-WMSP1	B12-WMSP1
OTU1064	OTU5297	0.00469964	Actinobacteriota	Thermoleophilia	Gaiellales	Gaiellales	Gaiellales	Gaiellales	Actinobacteriota	Thermoleophilia	Gaiellales	Gaiellales	Gaiellales	Gaiellales
OTU1064	OTU6244	0.00499526	Actinobacteriota	Thermoleophilia	Gaiellales	Gaiellales	Gaiellales	Gaiellales	Actinobacteriota	Thermoleophilia	Solirubrobacterales	Solirubrobacteraceae	Solirubrobacteraceae	Solirubrobacteraceae
OTU1064	OTU992	0.0545966	Actinobacteriota	Thermoleophilia	Gaiellales	Gaiellales	Gaiellales	Gaiellales	Gemmatimonadota	Gemmatimonadetes	Gemmatimonadales	Gemmatimonadaceae	Gemmatimonas	Gemmatimonas
OTU1072	OTU1244	0.0526266	Acidobacteriota	Vicinamibacteria	Vicinamibacterales	Vicinamibacterales	Vicinamibacterales	Vicinamibacterales	Acidobacteriota	Vicinamibacteria	Vicinamibacterales	Vicinamibacterales	Vicinamibacterales	Vicinamibacterales
OTU1072	OTU1485	0.211702	Acidobacteriota	Vicinamibacteria	Vicinamibacterales	Vicinamibacterales	Vicinamibacterales	Vicinamibacterales	Acidobacteriota	Vicinamibacteria	Vicinamibacterales	Vicinamibacterales	Vicinamibacterales	Vicinamibacterales
OTU1072	OTU2368	0.0754906	Acidobacteriota	Vicinamibacteria	Vicinamibacterales	Vicinamibacterales	Vicinamibacterales	Vicinamibacterales	Acidobacteriota	Vicinamibacteria	Vicinamibacterales	Vicinamibacteraceae	Vicinamibacteraceae	Vicinamibacteraceae
OTU1072	OTU2470	0.0272179	Acidobacteriota	Vicinamibacteria	Vicinamibacterales	Vicinamibacterales	Vicinamibacterales	Vicinamibacterales	Gemmatimonadota	Gemmatimonadetes	Gemmatimonadales	Gemmatimonadaceae	Gemmatimonadaceae	Gemmatimonadaceae
OTU1072	OTU2911	-0.0250434	Acidobacteriota	Vicinamibacteria	Vicinamibacterales	Vicinamibacterales	Vicinamibacterales	Vicinamibacterales	Gemmatimonadota	Gemmatimonadetes	Gemmatimonadales	Gemmatimonadaceae	Gemmatimonadaceae	Gemmatimonadaceae
OTU1072	OTU3013	0.0420077	Acidobacteriota	Vicinamibacteria	Vicinamibacterales	Vicinamibacterales	Vicinamibacterales	Vicinamibacterales	Actinobacteriota	Thermoleophilia	Thermoleophilia	Thermoleophilia	Thermoleophilia	Thermoleophilia
OTU1072	OTU4369	0.00789823	Acidobacteriota	Vicinamibacteria	Vicinamibacterales	Vicinamibacterales	Vicinamibacterales	Vicinamibacterales	Acidobacteriota	Vicinamibacteria	Vicinamibacterales	Vicinamibacterales	Vicinamibacterales	Vicinamibacterales
OTU1072	OTU4971	-0.112814	Acidobacteriota	Vicinamibacteria	Vicinamibacterales	Vicinamibacterales	Vicinamibacterales	Vicinamibacterales	Chloroflexi	Ktedonobacteria	Ktedonobacterales	JG30-KF-AS9	JG30-KF-AS9	JG30-KF-AS9
OTU1072	OTU554	0.0222494	Acidobacteriota	Vicinamibacteria	Vicinamibacterales	Vicinamibacterales	Vicinamibacterales	Vicinamibacterales	Acidobacteriota	Vicinamibacteria	Vicinamibacterales	Vicinamibacteraceae	Vicinamibacteraceae	Vicinamibacteraceae_metagenome
OTU1072	OTU603	-0.0148318	Acidobacteriota	Vicinamibacteria	Vicinamibacterales	Vicinamibacterales	Vicinamibacterales	Vicinamibacterales	Gemmatimonadota	Gemmatimonadetes	Gemmatimonadales	Gemmatimonadaceae	Gemmatimonas	Gemmatimonas
OTU1072	OTU959	0.0347146	Acidobacteriota	Vicinamibacteria	Vicinamibacterales	Vicinamibacterales	Vicinamibacterales	Vicinamibacterales	Gemmatimonadota	Gemmatimonadetes	Gemmatimonadales	Gemmatimonadaceae	Gemmatimonadaceae	Gemmatimonadaceae
OTU1074	OTU2819	0.0321438	Chloroflexi	Ktedonobacteria	Ktedonobacterales	Ktedonobacteraceae	Ktedonobacteraceae	Ktedonobacteraceae	Actinobacteriota	Thermoleophilia	Gaiellales	Gaiellales	Gaiellales	Gaiellales_metagenome
OTU1074	OTU375	0.0601273	Chloroflexi	Ktedonobacteria	Ktedonobacterales	Ktedonobacteraceae	Ktedonobacteraceae	Ktedonobacteraceae	Acidobacteriota	Blastocatellia	Blastocatellales	Blastocatellaceae	JGI_0001001-H03	JGI_0001001-H03
OTU1074	OTU3982	0.155065	Chloroflexi	Ktedonobacteria	Ktedonobacterales	Ktedonobacteraceae	Ktedonobacteraceae	Ktedonobacteraceae	Gemmatimonadota	Gemmatimonadetes	Gemmatimonadales	Gemmatimonadaceae	Gemmatimonas	Gemmatimonas
OTU1074	OTU4369	-0.00854613	Chloroflexi	Ktedonobacteria	Ktedonobacterales	Ktedonobacteraceae	Ktedonobacteraceae	Ktedonobacteraceae	Acidobacteriota	Vicinamibacteria	Vicinamibacterales	Vicinamibacterales	Vicinamibacterales	Vicinamibacterales
OTU1074	OTU4670	-0.0392555	Chloroflexi	Ktedonobacteria	Ktedonobacterales	Ktedonobacteraceae	Ktedonobacteraceae	Ktedonobacteraceae	Actinobacteriota	Thermoleophilia	Solirubrobacterales	67-14	67-14	67-14
OTU1074	OTU5097	-0.0142117	Chloroflexi	Ktedonobacteria	Ktedonobacterales	Ktedonobacteraceae	Ktedonobacteraceae	Ktedonobacteraceae	Gemmatimonadota	Gemmatimonadetes	Gemmatimonadales	Gemmatimonadaceae	Gemmatimonadaceae	Gemmatimonadaceae_metagenome
OTU1074	OTU5356	-0.0657124	Chloroflexi	Ktedonobacteria	Ktedonobacterales	Ktedonobacteraceae	Ktedonobacteraceae	Ktedonobacteraceae	Actinobacteriota	Thermoleophilia	Solirubrobacterales	67-14	67-14	67-14
OTU1074	OTU603	0.00373481	Chloroflexi	Ktedonobacteria	Ktedonobacterales	Ktedonobacteraceae	Ktedonobacteraceae	Ktedonobacteraceae	Gemmatimonadota	Gemmatimonadetes	Gemmatimonadales	Gemmatimonadaceae	Gemmatimonas	Gemmatimonas
OTU1074	OTU6526	0.0726087	Chloroflexi	Ktedonobacteria	Ktedonobacterales	Ktedonobacteraceae	Ktedonobacteraceae	Ktedonobacteraceae	Gemmatimonadota	Gemmatimonadetes	Gemmatimonadales	Gemmatimonadaceae	Roseisolibacter	Roseisolibacter
OTU1074	OTU793	0.0372001	Chloroflexi	Ktedonobacteria	Ktedonobacterales	Ktedonobacteraceae	Ktedonobacteraceae	Ktedonobacteraceae	Gemmatimonadota	Gemmatimonadetes	Gemmatimonadales	Gemmatimonadaceae	Gemmatimonas	Gemmatimonas
OTU1074	OTU855	0.190558	Chloroflexi	Ktedonobacteria	Ktedonobacterales	Ktedonobacteraceae	Ktedonobacteraceae	Ktedonobacteraceae	Gemmatimonadota	Gemmatimonadetes	Gemmatimonadales	Gemmatimonadaceae	Gemmatimonadaceae	Gemmatimonadaceae
OTU1074	OTU933	0.0712821	Chloroflexi	Ktedonobacteria	Ktedonobacterales	Ktedonobacteraceae	Ktedonobacteraceae	Ktedonobacteraceae	Gemmatimonadota	Gemmatimonadetes	Gemmatimonadales	Gemmatimonadaceae	Gemmatimonas	Gemmatimonas
OTU1079	OTU1146	0.0378245	Chloroflexi	Ktedonobacteria	C0119	C0119	C0119	C0119	Acidobacteriota	Vicinamibacteria	Vicinamibacterales	Vicinamibacterales	Vicinamibacterales	Vicinamibacterales
OTU1079	OTU1557	0.0468237	Chloroflexi	Ktedonobacteria	C0119	C0119	C0119	C0119	Chloroflexi	Ktedonobacteria	C0119	C0119	C0119	C0119
OTU1079	OTU2177	0.0265271	Chloroflexi	Ktedonobacteria	C0119	C0119	C0119	C0119	Gemmatimonadota	Gemmatimonadetes	Gemmatimonadales	Gemmatimonadaceae	Gemmatimonadaceae	Gemmatimonadaceae
OTU1079	OTU2352	0.0960456	Chloroflexi	Ktedonobacteria	C0119	C0119	C0119	C0119	Acidobacteriota	Vicinamibacteria	Vicinamibacterales	Vicinamibacterales	Vicinamibacterales	Vicinamibacterales
OTU1079	OTU2666	0.00342572	Chloroflexi	Ktedonobacteria	C0119	C0119	C0119	C0119	Chloroflexi	Ktedonobacteria	Ktedonobacterales	Ktedonobacteraceae	Thermosporothrix	Thermosporothrix
OTU1079	OTU2951	0.0951328	Chloroflexi	Ktedonobacteria	C0119	C0119	C0119	C0119	Chloroflexi	Ktedonobacteria	Ktedonobacterales	Ktedonobacteraceae	Ktedonobacteraceae	Ktedonobacteraceae
OTU1079	OTU3079	-0.104246	Chloroflexi	Ktedonobacteria	C0119	C0119	C0119	C0119	Acidobacteriota	Vicinamibacteria	Vicinamibacterales	Vicinamibacterales	Vicinamibacterales	Vicinamibacterales_metagenome
OTU1079	OTU3332	0.362687	Chloroflexi	Ktedonobacteria	C0119	C0119	C0119	C0119	Acidobacteriota	Blastocatellia	Blastocatellia	Blastocatellia	Blastocatellia	Blastocatellia
OTU1079	OTU3467	-0.180782	Chloroflexi	Ktedonobacteria	C0119	C0119	C0119	C0119	Chloroflexi	Ktedonobacteria	B12-WMSP1	B12-WMSP1	B12-WMSP1	B12-WMSP1
OTU1079	OTU3840	0.00187252	Chloroflexi	Ktedonobacteria	C0119	C0119	C0119	C0119	Gemmatimonadota	Gemmatimonadetes	Gemmatimonadales	Gemmatimonadaceae	Gemmatimonas	Gemmatimonas
OTU1079	OTU3929	-0.0259892	Chloroflexi	Ktedonobacteria	C0119	C0119	C0119	C0119	Gemmatimonadota	Gemmatimonadetes	Gemmatimonadales	Gemmatimonadaceae	Gemmatimonas	Gemmatimonas
OTU1079	OTU3987	0.0595544	Chloroflexi	Ktedonobacteria	C0119	C0119	C0119	C0119	Acidobacteriota	Vicinamibacteria	Vicinamibacterales	Vicinamibacterales	Vicinamibacterales	Vicinamibacterales
OTU1079	OTU4280	0.00688736	Chloroflexi	Ktedonobacteria	C0119	C0119	C0119	C0119	Gemmatimonadota	Gemmatimonadetes	Gemmatimonadales	Gemmatimonadaceae	Gemmatimonadaceae	Gemmatimonadaceae
OTU11	OTU131	-0.0716599	Gemmatimonadota	Gemmatimonadetes	Gemmatimonadales	Gemmatimonadaceae	Gemmatimonadaceae	Gemmatimonadaceae	Actinobacteriota	Thermoleophilia	Solirubrobacterales	Solirubrobacteraceae	Conexibacter	Conexibacter
OTU11	OTU234	-0.0222765	Gemmatimonadota	Gemmatimonadetes	Gemmatimonadales	Gemmatimonadaceae	Gemmatimonadaceae	Gemmatimonadaceae	Gemmatimonadota	Gemmatimonadetes	Gemmatimonadales	Gemmatimonadaceae	Gemmatimonadaceae	Gemmatimonadaceae
OTU11	OTU67	0.0306967	Gemmatimonadota	Gemmatimonadetes	Gemmatimonadales	Gemmatimonadaceae	Gemmatimonadaceae	Gemmatimonadaceae	Acidobacteriota	Blastocatellia	Blastocatellales	Blastocatellaceae	Stenotrophobacter	Stenotrophobacter
OTU11	OTU742	0.0445302	Gemmatimonadota	Gemmatimonadetes	Gemmatimonadales	Gemmatimonadaceae	Gemmatimonadaceae	Gemmatimonadaceae	Acidobacteriota	Blastocatellia	24-11	24-11	24-11	24-11
OTU11	OTU94	0.503156	Gemmatimonadota	Gemmatimonadetes	Gemmatimonadales	Gemmatimonadaceae	Gemmatimonadaceae	Gemmatimonadaceae	Gemmatimonadota	Gemmatimonadetes	Gemmatimonadales	Gemmatimonadaceae	Gemmatimonadaceae	Gemmatimonadaceae
OTU1119	OTU1412	0.00874049	Gemmatimonadota	Gemmatimonadetes	Gemmatimonadales	Gemmatimonadaceae	Gemmatimonadaceae	Gemmatimonadaceae	Acidobacteriota	Blastocatellia	24-11	24-11	24-11	24-11
OTU1119	OTU1520	0.0238974	Gemmatimonadota	Gemmatimonadetes	Gemmatimonadales	Gemmatimonadaceae	Gemmatimonadaceae	Gemmatimonadaceae	Gemmatimonadota	Gemmatimonadetes	Gemmatimonadales	Gemmatimonadaceae	Gemmatimonadaceae	Gemmatimonadetes_bacterium
OTU1119	OTU1571	0.0151579	Gemmatimonadota	Gemmatimonadetes	Gemmatimonadales	Gemmatimonadaceae	Gemmatimonadaceae	Gemmatimonadaceae	Actinobacteriota	Thermoleophilia	Solirubrobacterales	67-14	67-14	67-14
OTU1119	OTU1961	0.00276078	Gemmatimonadota	Gemmatimonadetes	Gemmatimonadales	Gemmatimonadaceae	Gemmatimonadaceae	Gemmatimonadaceae	Acidobacteriota	Vicinamibacteria	Vicinamibacterales	Vicinamibacterales	Vicinamibacterales	Vicinamibacterales
OTU1119	OTU2172	0.0171325	Gemmatimonadota	Gemmatimonadetes	Gemmatimonadales	Gemmatimonadaceae	Gemmatimonadaceae	Gemmatimonadaceae	Acidobacteriota	Vicinamibacteria	Vicinamibacterales	Vicinamibacterales	Vicinamibacterales	Vicinamibacterales
OTU1119	OTU2583	0.137245	Gemmatimonadota	Gemmatimonadetes	Gemmatimonadales	Gemmatimonadaceae	Gemmatimonadaceae	Gemmatimonadaceae	Actinobacteriota	Thermoleophilia	Solirubrobacterales	67-14	67-14	67-14
OTU1119	OTU435	0.14011	Gemmatimonadota	Gemmatimonadetes	Gemmatimonadales	Gemmatimonadaceae	Gemmatimonadaceae	Gemmatimonadaceae	Gemmatimonadota	Gemmatimonadetes	Gemmatimonadales	Gemmatimonadaceae	Gemmatimonadaceae	Gemmatimonadaceae
OTU1119	OTU4409	-0.0298929	Gemmatimonadota	Gemmatimonadetes	Gemmatimonadales	Gemmatimonadaceae	Gemmatimonadaceae	Gemmatimonadaceae	Gemmatimonadota	Gemmatimonadetes	Gemmatimonadales	Gemmatimonadaceae	Roseisolibacter	Roseisolibacter
OTU1119	OTU4477	0.106708	Gemmatimonadota	Gemmatimonadetes	Gemmatimonadales	Gemmatimonadaceae	Gemmatimonadaceae	Gemmatimonadaceae	Acidobacteriota	Blastocatellia	24-11	24-11	24-11	24-11
OTU1119	OTU5677	0.209341	Gemmatimonadota	Gemmatimonadetes	Gemmatimonadales	Gemmatimonadaceae	Gemmatimonadaceae	Gemmatimonadaceae	Chloroflexi	Ktedonobacteria	Ktedonobacterales	Ktedonobacterales	Ktedonobacterales	Ktedonobacterales
OTU112	OTU1605	0.309145	Acidobacteriota	Blastocatellia	Pyrinomonadales	Pyrinomonadaceae	RB41	RB41	Acidobacteriota	Blastocatellia	Blastocatellales	Blastocatellaceae	Blastocatella	Blastocatella
OTU112	OTU191	0.142205	Acidobacteriota	Blastocatellia	Pyrinomonadales	Pyrinomonadaceae	RB41	RB41	Acidobacteriota	Blastocatellia	Pyrinomonadales	Pyrinomonadaceae	RB41	RB41
OTU112	OTU4933	0.0206944	Acidobacteriota	Blastocatellia	Pyrinomonadales	Pyrinomonadaceae	RB41	RB41	Acidobacteriota	Vicinamibacteria	Vicinamibacterales	Vicinamibacterales	Vicinamibacterales	Vicinamibacterales
OTU112	OTU5498	-0.0101728	Acidobacteriota	Blastocatellia	Pyrinomonadales	Pyrinomonadaceae	RB41	RB41	Actinobacteriota	Thermoleophilia	Gaiellales	Gaiellales	Gaiellales	Gaiellales
OTU112	OTU559	0.0248198	Acidobacteriota	Blastocatellia	Pyrinomonadales	Pyrinomonadaceae	RB41	RB41	Acidobacteriota	Vicinamibacteria	Vicinamibacterales	Vicinamibacterales	Vicinamibacterales	Vicinamibacterales
OTU112	OTU6125	0.0177885	Acidobacteriota	Blastocatellia	Pyrinomonadales	Pyrinomonadaceae	RB41	RB41	Acidobacteriota	Blastocatellia	Pyrinomonadales	Pyrinomonadaceae	RB41	RB41
OTU112	OTU6190	-0.0738798	Acidobacteriota	Blastocatellia	Pyrinomonadales	Pyrinomonadaceae	RB41	RB41	Chloroflexi	Ktedonobacteria	Ktedonobacterales	JG30-KF-AS9	JG30-KF-AS9	JG30-KF-AS9
OTU112	OTU890	0.0272393	Acidobacteriota	Blastocatellia	Pyrinomonadales	Pyrinomonadaceae	RB41	RB41	Gemmatimonadota	Gemmatimonadetes	Gemmatimonadales	Gemmatimonadaceae	Gemmatimonadaceae	Gemmatimonadaceae
OTU1131	OTU1169	0.0580302	Actinobacteriota	Thermoleophilia	Gaiellales	Gaiellales	Gaiellales	Gaiellales	Chloroflexi	Ktedonobacteria	Ktedonobacterales	Ktedonobacteraceae	1921-2	1921-2
OTU1131	OTU1214	-0.00809886	Actinobacteriota	Thermoleophilia	Gaiellales	Gaiellales	Gaiellales	Gaiellales	Acidobacteriota	Blastocatellia	Blastocatellia	Blastocatellia	Blastocatellia	Blastocatellia
OTU1131	OTU1416	-0.0538189	Actinobacteriota	Thermoleophilia	Gaiellales	Gaiellales	Gaiellales	Gaiellales	Gemmatimonadota	Gemmatimonadetes	Gemmatimonadales	Gemmatimonadaceae	Roseisolibacter	Roseisolibacter
OTU1131	OTU1613	0.0346799	Actinobacteriota	Thermoleophilia	Gaiellales	Gaiellales	Gaiellales	Gaiellales	Chloroflexi	Ktedonobacteria	C0119	C0119	C0119	C0119
OTU1131	OTU1625	0.114511	Actinobacteriota	Thermoleophilia	Gaiellales	Gaiellales	Gaiellales	Gaiellales	Chloroflexi	Ktedonobacteria	Ktedonobacterales	JG30-KF-AS9	JG30-KF-AS9	JG30-KF-AS9
OTU1131	OTU2156	0.198821	Actinobacteriota	Thermoleophilia	Gaiellales	Gaiellales	Gaiellales	Gaiellales	Gemmatimonadota	Gemmatimonadetes	Gemmatimonadales	Gemmatimonadaceae	Gemmatimonas	Gemmatimonas
OTU1131	OTU3013	-0.0866256	Actinobacteriota	Thermoleophilia	Gaiellales	Gaiellales	Gaiellales	Gaiellales	Actinobacteriota	Thermoleophilia	Thermoleophilia	Thermoleophilia	Thermoleophilia	Thermoleophilia
OTU1131	OTU323	0.0293883	Actinobacteriota	Thermoleophilia	Gaiellales	Gaiellales	Gaiellales	Gaiellales	Chloroflexi	Ktedonobacteria	Ktedonobacterales	Ktedonobacteraceae	Ktedonobacteraceae	Ktedonobacteraceae
OTU1131	OTU4538	-0.0756002	Actinobacteriota	Thermoleophilia	Gaiellales	Gaiellales	Gaiellales	Gaiellales	Actinobacteriota	Thermoleophilia	Thermoleophilia	Thermoleophilia	Thermoleophilia	Thermoleophilia
OTU1131	OTU4894	0.0212966	Actinobacteriota	Thermoleophilia	Gaiellales	Gaiellales	Gaiellales	Gaiellales	Actinobacteriota	Thermoleophilia	Solirubrobacterales	Solirubrobacteraceae	Conexibacter	Conexibacter
OTU1131	OTU6065	0.113087	Actinobacteriota	Thermoleophilia	Gaiellales	Gaiellales	Gaiellales	Gaiellales	Actinobacteriota	Thermoleophilia	Gaiellales	Gaiellales	Gaiellales	Gaiellales
OTU1138	OTU1156	0.027174	Chloroflexi	Ktedonobacteria	Ktedonobacterales	Ktedonobacteraceae	1921-3	1921-3	Acidobacteriota	Blastocatellia	Blastocatellales	Blastocatellaceae	Blastocatellaceae	Blastocatellaceae
OTU1138	OTU1532	0.297168	Chloroflexi	Ktedonobacteria	Ktedonobacterales	Ktedonobacteraceae	1921-3	1921-3	Chloroflexi	Ktedonobacteria	Ktedonobacterales	Ktedonobacteraceae	Ktedonobacteraceae	Ktedonobacteraceae
OTU1138	OTU2315	0.0263252	Chloroflexi	Ktedonobacteria	Ktedonobacterales	Ktedonobacteraceae	1921-3	1921-3	Chloroflexi	Ktedonobacteria	Ktedonobacterales	Ktedonobacteraceae	Ktedonobacteraceae	Ktedonobacteraceae
OTU1138	OTU2395	0.0112715	Chloroflexi	Ktedonobacteria	Ktedonobacterales	Ktedonobacteraceae	1921-3	1921-3	Gemmatimonadota	Gemmatimonadetes	Gemmatimonadales	Gemmatimonadaceae	Gemmatimonas	Gemmatimonas
OTU1138	OTU2421	0.272472	Chloroflexi	Ktedonobacteria	Ktedonobacterales	Ktedonobacteraceae	1921-3	1921-3	Chloroflexi	Ktedonobacteria	Ktedonobacterales	Ktedonobacteraceae	Ktedonobacteraceae	Ktedonobacteraceae
OTU1138	OTU2752	0.0295928	Chloroflexi	Ktedonobacteria	Ktedonobacterales	Ktedonobacteraceae	1921-3	1921-3	Gemmatimonadota	Gemmatimonadetes	Gemmatimonadales	Gemmatimonadaceae	Roseisolibacter	Roseisolibacter
OTU1138	OTU2854	0.0456549	Chloroflexi	Ktedonobacteria	Ktedonobacterales	Ktedonobacteraceae	1921-3	1921-3	Actinobacteriota	Thermoleophilia	Solirubrobacterales	Solirubrobacteraceae	Conexibacter	Conexibacter
OTU1138	OTU3309	-0.00590698	Chloroflexi	Ktedonobacteria	Ktedonobacterales	Ktedonobacteraceae	1921-3	1921-3	Gemmatimonadota	Gemmatimonadetes	Gemmatimonadales	Gemmatimonadaceae	Gemmatimonadaceae	Gemmatimonadaceae_metagenome
OTU1138	OTU482	0.00388881	Chloroflexi	Ktedonobacteria	Ktedonobacterales	Ktedonobacteraceae	1921-3	1921-3	Chloroflexi	Ktedonobacteria	Ktedonobacterales	Ktedonobacteraceae	Ktedonobacteraceae	Ktedonobacteraceae
OTU1138	OTU5538	0.0689337	Chloroflexi	Ktedonobacteria	Ktedonobacterales	Ktedonobacteraceae	1921-3	1921-3	Acidobacteriota	Vicinamibacteria	Vicinamibacterales	Vicinamibacterales	Vicinamibacterales	Vicinamibacterales
OTU1138	OTU6047	0.0514198	Chloroflexi	Ktedonobacteria	Ktedonobacterales	Ktedonobacteraceae	1921-3	1921-3	Acidobacteriota	Vicinamibacteria	Vicinamibacterales	Vicinamibacterales	Vicinamibacterales	Vicinamibacterales
OTU1138	OTU6684	-0.00974024	Chloroflexi	Ktedonobacteria	Ktedonobacterales	Ktedonobacteraceae	1921-3	1921-3	Actinobacteriota	Thermoleophilia	Solirubrobacterales	67-14	67-14	67-14
OTU1140	OTU1269	0.0304394	Acidobacteriota	Blastocatellia	24-11	24-11	24-11	24-11	Acidobacteriota	Blastocatellia	24-11	24-11	24-11	24-11
OTU1140	OTU191	0.25168	Acidobacteriota	Blastocatellia	24-11	24-11	24-11	24-11	Acidobacteriota	Blastocatellia	Pyrinomonadales	Pyrinomonadaceae	RB41	RB41
OTU1140	OTU219	0.0412034	Acidobacteriota	Blastocatellia	24-11	24-11	24-11	24-11	Acidobacteriota	Blastocatellia	Blastocatellales	Blastocatellaceae	JGI_0001001-H03	JGI_0001001-H03
OTU1140	OTU2963	0.00607119	Acidobacteriota	Blastocatellia	24-11	24-11	24-11	24-11	Actinobacteriota	Thermoleophilia	Solirubrobacterales	67-14	67-14	67-14
OTU1140	OTU3674	-0.110537	Acidobacteriota	Blastocatellia	24-11	24-11	24-11	24-11	Chloroflexi	Ktedonobacteria	Ktedonobacterales	JG30-KF-AS9	JG30-KF-AS9	JG30-KF-AS9
OTU1140	OTU425	0.0201002	Acidobacteriota	Blastocatellia	24-11	24-11	24-11	24-11	Acidobacteriota	Vicinamibacteria	Vicinamibacterales	Vicinamibacteraceae	Vicinamibacteraceae	Vicinamibacteraceae
OTU1140	OTU4567	0.0782555	Acidobacteriota	Blastocatellia	24-11	24-11	24-11	24-11	Acidobacteriota	Blastocatellia	Pyrinomonadales	Pyrinomonadaceae	RB41	RB41
OTU1140	OTU5397	0.0114211	Acidobacteriota	Blastocatellia	24-11	24-11	24-11	24-11	Acidobacteriota	Vicinamibacteria	Vicinamibacterales	Vicinamibacteraceae	Vicinamibacteraceae	Vicinamibacteraceae
OTU1140	OTU559	0.0260584	Acidobacteriota	Blastocatellia	24-11	24-11	24-11	24-11	Acidobacteriota	Vicinamibacteria	Vicinamibacterales	Vicinamibacterales	Vicinamibacterales	Vicinamibacterales
[truncated: 4,230 more rows]

## Sheet: DRAM Metabolic Analysis
TaxGroup	MetGroup	gene_id	gene_description	module	header	subheader	MAG	Hits
[truncated: 82,656 more rows]

[truncated: 1 more sheets: CAZy hits]
